# Supplementary material for: PARP7 inhibitors enhance the immunogenic effects of radiation in pancreatic cancer cells
Source: Mol Ther Oncol. 2026 Jun 8;34(3):201258. doi: 10.1016/j.omton.2026.201258 (PMC13316578; doi:10.1016/j.omton.2026.201258)
Supplement: Table S1. RNA-seq analysis of BxPC-3 and PANC-1 cells before and after treatment with 3 × 8 Gy without or with the PARP7 inhibitors RBN-2397 (1 μM) and KMR-206 (300 nM) — These agents were added to the cells 24 h before the first radiation fraction and maintained until harvesting the cells 72 h after the last fraction. [file mmc2.xlsx]

## Sheet: BxPC-3
gene_id	gene_name	coordinates	gene_biotype	log2FoldChange DMSO + 3x8 Gy/DMSO + 0 Gy	padj DMSO + 3x8 Gy/DMSO + 0 Gy	log2FoldChange KMR-206 + 0 Gy/DMSO + 0 Gy	padj KMR-206 + 0 Gy/DMSO + 0 Gy	log2FoldChange KMR-206 + 3x8 Gy/DMSO + 0 Gy	padj KMR-206 + 3x8 Gy/DMSO + 0 Gy	log2FoldChange RBN-2397 + 0 Gy/DMSO + 0 Gy	padj RBN-2397 + 0 Gy/DMSO + 0 Gy	log2FoldChange RBN-2397 + 3x8 Gy/DMSO + 0 Gy	padj RBN-2397 + 3x8 Gy/DMSO + 0 Gy	normalized counts DMSO + 0 Gy r1	normalized counts DMSO + 0 Gy r2	normalized counts DMSO + 0 Gy r3	normalized counts DMSO + 3x8 Gy r1	normalized counts DMSO + 3x8 Gy r2	normalized counts DMSO + 3x8 Gy r3	normalized counts KMR-206 + 0 Gy r1	normalized counts KMR-206 + 0 Gy r2	normalized counts KMR-206 + 0 Gy r3	normalized counts KMR-206 + 3x8 Gy r2	normalized counts KMR-206 + 3x8 Gy r3	normalized counts RBN-2397 + 0 Gy r1	normalized counts RBN-2397 + 0 Gy r2	normalized counts RBN-2397 + 0 Gy r3	normalized counts RBN-2397 + 3x8 Gy r1	normalized counts RBN-2397 + 3x8 Gy r2	normalized counts RBN-2397 + 3x8 Gy r3	mean normalized counts DMSO + 0 Gy	mean normalized counts DMSO + 3x8 Gy	mean normalized counts KMR-206 + 0 Gy	mean normalized counts KMR-206 + 3x8 Gy	mean normalized counts RBN-2397 + 0 Gy	mean normalized counts RBN-2397 + 3x8 Gy
ENSG00000000003	TSPAN6	chrX:100627108-100639991:-	protein_coding	0.0485733	0.872205	-0.157404	0.660022	-0.110877	0.748524	-0.136459	0.724951	-0.241952	0.288091	716.97	534.113	572.727	681.702	593.843	624.577	603.352	508.933	514.218	598.548	526.836	624.138	539.118	486.626	424.634	576.22	560.197	607.937	633.374	542.168	562.692	549.961	520.35
ENSG00000000419	DPM1	chr20:50934867-50958555:-	protein_coding	-0.290938	0.13036	-0.0775059	0.86036	-0.460182	0.0395162	-0.151775	0.674327	-0.55118	0.0014753	593.394	522.417	493.636	442.553	419.067	446.449	518.755	507.484	495.261	371.369	396.893	544.828	477.477	412.425	344.769	381.098	371.007	536.483	436.023	507.167	384.131	478.243	365.625
ENSG00000000457	SCYL3	chr1:169849631-169894267:-	protein_coding	0.184452	0.684882	-0.0074587	0.994762	0.140307	0.815797	-0.0646049	0.93924	0.207817	0.642019	56.9476	50.6823	42.7273	65.5319	56.6038	52.9876	60.6544	50.7001	33.1754	51.8672	62.1469	52.2167	56.899	31.0613	53.9933	54.878	71.2531	50.119	58.374	48.177	57.007	46.726	60.041
ENSG00000000460	C1orf112	chr1:169662007-169854080:+	protein_coding	-0.773513	0.00139915	-0.10757	0.856033	-0.26752	0.487882	-0.128328	0.788576	-0.737294	0.00966722	139.522	132.554	131.818	70.6383	77.4578	76.6629	118.915	116.852	142.18	113.071	105.932	129.064	125.652	109.577	63.5546	109.756	71.2531	134.631	74.92	125.982	109.501	121.431	81.521
ENSG00000000938	FGR	chr1:27612064-27635185:-	protein_coding	0.630561	0.204548	0.215628	1	1.25102	0.00692909	0.132052	0.840961	2.61567	3.58485e-09	2.2779	3.89864	2.72727	6.80851	6.95134	12.4014	5.58659	5.7943	4.73934	29.0456	12.7119	4.4335	4.74158	3.45125	42.1822	30.4878	46.683	2.968	8.72	5.373	20.879	4.209	39.784
ENSG00000000971	CFH	chr1:196652043-196747504:+	protein_coding	-0.258677	0.108079	0.0247071	0.961512	0.202416	0.361915	-0.280364	0.153217	-0.464804	0.0016278	1200.46	1150.1	1285.45	1024.68	984.111	1018.04	1212.29	1226.46	1272.51	1383.82	1423.73	1007.39	943.575	1012.08	872.891	960.366	791.155	1212	1008.94	1237.09	1403.77	987.681	874.804
ENSG00000001036	FUCA2	chr6:143494812-143511720:-	protein_coding	-0.292695	0.142288	0.0321829	0.957512	-0.317293	0.198707	0.0751553	0.865065	-0.353999	0.0622055	973.235	775.828	722.727	672.34	705.065	627.959	885.874	835.828	815.166	646.266	663.842	936.946	893.314	791.199	589.426	725.61	624.079	823.93	668.455	845.623	655.054	873.82	646.372
ENSG00000001084	GCLC	chr6:53497341-53616970:-	protein_coding	0.0296082	0.922558	-0.494885	0.00842731	-0.212288	0.442539	-0.374113	0.0939814	-0.223318	0.286671	414.579	452.242	463.636	408.511	455.809	493.799	312.051	322.549	272.512	367.22	391.243	352.709	289.711	359.793	369.516	429.878	339.066	443.486	452.706	302.371	379.231	334.071	379.487
ENSG00000001167	NFYA	chr6:41072945-41099976:+	protein_coding	-0.259192	0.308837	-0.237496	0.488384	-0.494047	0.0718543	-0.280218	0.344252	-0.486319	0.0386643	238.041	226.121	280.909	227.234	184.707	205.186	201.117	189.763	241.706	175.311	168.079	207.389	210.052	183.779	174.916	213.415	140.049	248.357	205.709	210.862	171.695	200.407	176.126
ENSG00000001460	STPG1	chr1:24356999-24416934:-	protein_coding	0.136585	0.776481	-0.0576508	0.955689	0.0498563	0.941474	-0.0765939	0.918976	0.245714	0.564808	60.3645	52.6316	48.1818	52.766	73.4856	55.2424	48.6832	56.0116	47.3934	60.166	52.2599	57.6355	44.5709	49.1803	77.0529	64.0244	49.14	53.726	60.498	50.696	56.213	50.462	63.406
ENSG00000001461	NIPAL3	chr1:24415802-24472976:+	protein_coding	-0.0241637	0.949839	-0.152394	0.722794	-0.0671741	0.874367	-0.193613	0.594631	-0.173961	0.508725	302.392	309.942	426.364	377.021	281.033	364.149	296.089	293.578	343.602	326.763	333.333	287.685	299.668	309.75	287.964	295.732	339.066	346.232	340.734	311.09	330.048	299.034	307.587
ENSG00000001497	LAS1L	chrX:65512582-65534775:-	protein_coding	-0.298439	0.162019	-0.0269488	0.967279	-0.240614	0.413964	-0.0237156	0.968746	-0.225805	0.297104	361.048	430.799	361.818	320	276.068	325.817	389.465	345.244	393.365	292.531	348.87	386.207	394.026	343.399	311.586	329.268	339.066	384.555	307.295	376.025	320.701	374.544	326.64
ENSG00000001561	ENPP4	chr6:46129989-46146688:+	protein_coding	-0.356891	0.534673	-0.219148	0.77674	0.0122009	0.988175	0.0556102	0.956029	0.107727	0.879242	11.959	27.2904	13.6364	11.9149	10.9235	10.1466	14.3655	8.69145	14.218	15.5602	18.3616	14.2857	24.6562	13.805	17.4353	21.3415	17.199	17.629	10.995	12.425	16.961	17.582	18.659
ENSG00000001617	SEMA3F	chr3:50155045-50189075:+	protein_coding	-0.178469	0.403869	-0.15717	0.611732	-0.303517	0.198983	0.00142032	0.998095	-0.179569	0.355815	527.904	524.366	567.273	439.149	474.677	512.965	484.437	506.519	443.128	419.087	447.74	503.941	490.754	631.579	478.065	481.707	466.83	539.848	475.597	478.028	433.414	542.091	475.534
ENSG00000001626	CFTR	chr7:117287120-117715971:+	protein_coding	0.408618	0.38557	0.00741254	1	0.331366	0.489529	0.334079	0.404752	1.01987	0.0657137	1.70843	1.94932	0	5.10638	3.97219	3.38219	0.798085	2.41429	0	3.11203	5.64972	3.44828	5.21574	6.03969	8.43645	3.04878	12.285	1.219	4.154	1.071	4.381	4.901	7.923
ENSG00000001629	ANKIB1	chr7:92245974-92401383:+	protein_coding	0.195203	0.403496	0.155356	0.657441	0.179808	0.560371	0.0935446	0.827705	0.142642	0.531158	489.18	393.762	543.636	556.596	512.413	587.373	545.89	519.556	552.133	574.689	516.949	486.207	504.03	553.063	530.371	509.146	550.369	475.526	552.127	539.193	545.819	514.433	529.962
ENSG00000001630	CYP51A1	chr7:92112153-92134803:-	protein_coding	-0.705281	3.18301e-06	0.0325741	0.950741	-0.370568	0.0717161	-0.271796	0.19204	-0.606531	4.47208e-05	782.46	750.487	739.091	495.319	405.164	466.742	790.902	742.154	800.948	593.361	564.972	629.064	632.527	597.929	478.065	506.098	501.229	757.346	455.742	778.001	579.166	619.84	495.13
ENSG00000001631	KRIT1	chr7:92198969-92246166:-	protein_coding	-0.0176251	0.969508	-0.00435213	0.995812	0.0835833	0.854962	0.0630751	0.913631	-0.325937	0.247778	141.8	179.337	198.182	141.277	147.964	222.097	153.232	195.558	161.137	180.498	186.441	187.192	173.542	181.191	138.358	128.049	137.592	173.106	170.446	169.976	183.469	180.642	134.666
ENSG00000002016	RAD52	chr12:911736-990053:-	protein_coding	0.121932	0.832065	0.286407	0.631003	0.00205838	0.997351	0.146823	0.837858	0.282951	0.558383	35.877	48.7329	25.4545	31.4894	50.6455	37.2041	39.1061	44.423	63.981	41.4938	29.661	31.5271	44.5709	48.3175	44.4319	51.8293	39.312	36.688	39.78	49.17	35.577	41.472	45.191
ENSG00000002079	MYH16	chr7:99238829-99311130:+	transcribed_unitary_pseudogene	0.581092	1	-0.0163358	1	0.176356	1	0.0628007	1	0.372923	0.398766	0.569476	0	0	5.95745	0.993049	6.76437	0	0	0	2.07469	1.41243	0.492611	0	2.58844	6.18673	0	0	0.19	4.572	0	1.744	1.027	2.062
ENSG00000002330	BAD	chr11:64269830-64284704:-	protein_coding	0.0984932	0.757247	-0.266908	0.442401	-0.194703	0.598301	0.0143446	0.981824	0.0508154	0.874062	308.087	228.07	235.455	292.766	289.97	254.791	235.435	216.321	170.616	245.851	200.565	282.759	255.097	249.353	256.468	250	304.668	257.204	279.176	207.457	223.208	262.403	270.379
ENSG00000002549	LAP3	chr4:17577192-17607972:+	protein_coding	0.110021	0.686941	0.69628	6.60401e-05	0.5695	0.00976417	0.565193	0.00505834	0.376906	0.0452448	714.123	590.643	491.818	651.915	679.245	620.068	1078.21	1067.6	888.626	891.079	935.028	977.833	1004.74	791.199	802.587	783.537	769.042	598.861	650.409	1011.48	913.054	924.591	785.055
ENSG00000002586	CD99	chrX:2691187-2741309:+	protein_coding	-0.666907	0.00463466	-0.0512857	0.947514	-0.693615	0.0154826	-0.198226	0.641057	-0.899811	0.000393354	293.28	249.513	187.273	136.17	168.818	137.542	276.137	208.595	215.64	133.817	152.542	223.153	226.648	172.563	149.606	121.951	93.3661	243.355	147.51	233.457	143.18	207.454	121.641
ENSG00000002587	HS3ST1	chr4:11393150-11429564:-	protein_coding	-0.123121	0.629309	0.778764	5.05619e-07	0.46145	0.0280984	0.761996	6.03004e-07	0.776138	5.17497e-07	470.387	458.09	409.091	375.319	456.802	391.206	849.162	843.554	680.095	614.108	634.181	832.512	797.534	728.214	731.159	731.707	864.865	445.856	407.776	790.937	624.144	786.087	775.91
ENSG00000002726	AOC1	chr7:150824627-150861504:+	protein_coding	1.19739	2.14435e-08	0.311526	0.469096	1.13372	3.25017e-05	0.349632	0.335416	1.45366	4.40787e-11	67.1982	81.8713	73.6364	188.085	172.79	181.511	87.7893	112.506	80.5687	187.759	166.667	96.5517	90.5642	107.852	209.786	201.22	226.044	74.235	180.795	93.621	177.213	98.323	212.35
ENSG00000002822	MAD1L1	chr7:1815793-2233243:-	protein_coding	0.243197	0.384411	0.340564	0.216007	0.298927	0.346195	0.289084	0.323304	0.41748	0.0610492	194.761	194.932	161.818	200	261.172	198.422	221.868	243.361	253.555	229.253	230.226	221.675	234.234	232.097	237.345	253.049	257.985	183.837	219.864	239.594	229.74	229.335	249.46
ENSG00000002834	LASP1	chr17:38869859-38921770:+	protein_coding	0.190012	0.25021	-0.0582152	0.879603	0.0807985	0.766065	-0.0879751	0.792563	0.0623292	0.736449	1582.57	1746.59	1720.91	1919.15	1974.18	1880.5	1553.07	1602.12	1687.2	1759.34	1805.08	1499.01	1524.42	1708.37	1786.28	1734.76	1744.47	1683.36	1924.61	1614.13	1782.21	1577.27	1755.17
ENSG00000002919	SNX11	chr17:48103357-48123074:+	protein_coding	-0.183758	0.608373	-0.119869	0.85037	-0.691976	0.0420538	-0.297237	0.4218	-0.170402	0.63623	102.506	124.756	104.545	100.426	101.291	82.2999	107.741	87.8803	104.265	63.278	62.1469	84.7291	87.7193	84.5557	88.3015	118.902	88.4521	110.602	94.672	99.962	62.712	85.668	98.552
ENSG00000002933	TMEM176A	chr7:150800403-150805118:+	protein_coding	0.343802	0.555597	-0.429236	0.390997	0.233381	0.751707	-0.0122429	0.990594	0.754968	0.157368	7.40319	23.3918	10	24.6809	21.8471	9.01917	3.19234	6.27716	7.109	19.7095	14.1243	15.7635	9.48317	11.2166	21.3723	42.6829	17.199	13.598	18.516	5.526	16.917	12.154	27.085
ENSG00000003056	M6PR	chr12:8940361-8949761:-	protein_coding	-0.114016	0.616338	0.099219	0.782974	0.0143587	0.969421	0.00323926	0.995333	-0.194615	0.295371	974.943	884.99	803.636	846.809	757.696	852.311	988.827	931.434	947.867	878.631	918.079	975.862	887.624	806.73	733.971	838.415	761.671	887.857	818.939	956.043	898.355	890.072	778.019
ENSG00000003096	KLHL13	chrX:117897813-118117340:-	protein_coding	-0.824744	0.0377878	0.0755157	0.940093	-0.518303	0.310663	0.156047	0.808958	-1.62461	0.000181274	42.7107	31.1891	57.2727	26.383	11.9166	23.6753	51.8755	39.1115	56.872	30.083	24.0113	49.2611	51.2091	55.22	11.811	6.09756	9.82801	43.724	20.658	49.286	27.047	51.897	9.246
ENSG00000003137	CYP26B1	chr2:72129238-72148038:-	protein_coding	0.609901	0.0596288	0.365075	0.416554	0.802447	0.0245347	0.22847	0.66912	1.49272	1.01294e-08	46.1276	76.0234	48.1818	75.7447	85.4022	108.23	62.2506	84.5002	82.9384	101.66	111.582	69.4581	69.7013	61.2597	174.353	140.244	181.818	56.778	89.792	76.563	106.621	66.806	165.472
ENSG00000003147	ICA1	chr7:8113184-8262687:-	protein_coding	0.142035	0.67296	-0.185181	0.716907	-0.00507593	0.992116	-0.043277	0.949896	0.00764888	0.985005	130.979	118.908	130.909	131.064	146.971	148.816	96.5682	131.338	94.7867	124.481	129.944	112.808	139.877	116.48	115.298	173.78	105.651	126.932	142.284	107.564	127.212	123.055	131.577
ENSG00000003249	DBNDD1	chr16:90004871-90020128:-	protein_coding	0.765358	0.11075	-0.0276226	0.98009	0.488647	0.416771	-0.106227	0.888167	0.517663	0.424762	5.69476	5.84795	5.45455	11.9149	18.8679	14.6561	3.19234	4.82859	9.47867	9.3361	15.5367	2.46305	7.58653	2.58844	13.4983	9.14634	7.37101	5.666	15.146	5.833	12.436	4.213	10.005
ENSG00000003393	ALS2	chr2:201700267-201780956:-	protein_coding	0.177799	0.551764	0.139283	0.78449	0.0556857	0.911615	0.108139	0.825193	0.178631	0.545795	154.328	148.148	193.636	188.936	188.679	191.657	181.963	167.552	215.64	159.751	187.853	179.31	183.025	180.328	208.099	176.829	174.447	165.371	189.758	188.385	173.802	180.888	186.458
ENSG00000003400	CASP10	chr2:201182898-201229406:+	protein_coding	0.737199	0.00139817	0.394805	0.209866	0.885978	0.000988422	0.397494	0.19651	1.06905	9.25246e-07	117.882	85.77	130.909	221.277	183.714	189.402	148.444	161.758	158.768	223.029	225.989	141.379	155.998	174.288	260.967	243.902	235.872	111.52	198.131	156.323	224.509	157.222	246.914
ENSG00000003402	CFLAR	chr2:201116154-201176687:+	protein_coding	0.905326	3.82512e-09	0.975187	2.05711e-11	1.18955	2.09865e-11	0.916755	1.70183e-09	1.6128	3.2529e-25	280.752	313.84	316.364	562.553	559.086	625.705	612.131	639.305	618.483	700.207	742.938	582.266	584.637	638.481	1047.81	786.585	1014.74	303.652	582.448	623.306	721.573	601.795	949.711
ENSG00000003436	TFPI	chr2:187464230-187565760:-	protein_coding	0.0360943	0.901024	-0.335165	0.150717	-0.26605	0.29303	-0.714927	9.66768e-06	-0.639728	0.000422984	455.581	458.09	486.364	520.851	438.928	476.888	387.071	309.512	402.844	376.556	392.655	281.773	279.279	257.118	259.28	344.512	299.754	466.678	478.889	366.476	384.606	272.724	301.182
ENSG00000003509	NDUFAF7	chr2:37231631-37253403:+	protein_coding	-0.218892	0.635538	-0.142201	0.851835	-0.555111	0.238019	-0.195132	0.747731	-0.692436	0.0858033	47.836	52.6316	50	41.7021	34.7567	48.478	46.2889	42.0087	42.654	33.195	26.8362	45.3202	48.3642	29.3356	28.1215	33.5366	24.57	50.156	41.646	43.651	30.016	41.007	28.743
ENSG00000003756	RBM5	chr3:50088919-50119021:+	protein_coding	0.15718	0.532192	0.116316	0.781552	0.29071	0.281593	0.115168	0.770968	0.240453	0.251682	411.731	315.789	398.182	395.745	425.025	454.34	405.427	429.261	402.844	456.432	481.638	405.419	409.199	425.367	450.506	435.976	461.916	375.234	425.037	412.511	469.035	413.328	449.466
ENSG00000003989	SLC7A2	chr8:17497088-17570573:+	protein_coding	1.24973	1.61527e-10	0.919962	7.67518e-06	1.68103	3.15147e-15	0.418553	0.146079	1.6131	3.96426e-16	97.9499	101.365	119.091	258.723	245.283	306.652	215.483	198.455	255.924	368.257	384.181	144.828	162.636	137.187	323.397	301.829	405.405	106.135	270.219	223.287	376.219	148.217	343.544
ENSG00000004059	ARF5	chr7:127588386-127591700:+	protein_coding	-0.416551	0.0163013	-0.42593	0.0789805	-0.615035	0.00196333	-0.171504	0.573079	-0.62244	0.000126083	757.403	695.906	620.909	535.319	528.302	472.379	565.044	561.564	348.341	443.983	439.266	644.828	618.777	560.828	464.004	429.878	432.432	691.406	512	491.65	441.624	608.144	442.105
ENSG00000004139	SARM1	chr17:28364356-28404049:+	protein_coding	0.567846	0.212823	-0.359804	0.545545	0.021471	0.980767	-0.313397	0.603293	0.401331	0.474249	11.959	31.1891	18.1818	27.234	36.7428	34.9493	15.1636	9.17431	9.47867	13.4855	26.8362	9.35961	9.00901	19.8447	26.4342	24.3902	31.941	20.443	32.975	11.272	20.161	12.738	27.588
ENSG00000004142	POLDIP2	chr17:28346633-28357527:-	protein_coding	-0.100162	0.717509	0.0745087	0.874759	-0.0494261	0.897189	0.135525	0.706694	0.0951102	0.689794	470.387	393.762	414.545	448.511	359.484	385.569	455.706	427.33	483.412	405.602	420.904	523.645	449.028	449.525	461.755	429.878	481.572	426.232	397.855	455.483	413.253	474.066	457.735
ENSG00000004399	PLXND1	chr3:129555175-129606818:-	protein_coding	0.172349	0.6389	0.278211	0.497411	0.573528	0.061472	0.312523	0.427339	0.724504	0.00286378	102.506	140.351	153.636	118.298	169.811	161.218	136.472	161.758	203.791	200.207	207.627	145.813	142.248	226.057	215.411	192.073	260.442	132.164	149.776	167.341	203.917	171.372	222.642
ENSG00000004455	AK2	chr1:33007940-33080996:-	protein_coding	-0.376082	0.0292458	-0.0969919	0.786787	-0.573181	0.00176907	-0.141346	0.66452	-0.559444	0.000189887	1346.24	1154	1125.45	1024.68	922.542	820.744	1181.17	1139.55	1054.5	796.68	802.26	1175.86	1121.86	968.076	816.648	878.049	751.843	1208.56	922.656	1125.07	799.47	1088.6	815.513
ENSG00000004478	FKBP4	chr12:2794970-2805423:+	protein_coding	-0.415418	0.00764989	-0.105777	0.755565	-0.675449	0.000181889	-0.0851909	0.817947	-0.65889	5.78528e-06	1266.51	1068.23	1070.91	857.021	850.05	827.508	1059.06	1034.28	1068.72	716.805	676.554	1112.81	1084.87	1005.18	706.412	698.171	737.101	1135.22	844.86	1054.02	696.679	1067.62	713.894
ENSG00000004487	KDM1A	chr1:23019443-23083689:+	protein_coding	-0.42392	0.0093225	-0.237898	0.27218	-0.518314	0.0066301	-0.153983	0.594631	-0.506651	0.000973067	711.276	699.805	714.545	535.319	560.079	471.251	607.342	571.704	611.374	491.701	481.638	671.429	618.777	606.557	471.879	521.341	501.229	708.542	522.217	596.807	486.67	632.254	498.149
ENSG00000004534	RBM6	chr3:49940007-50100045:+	protein_coding	0.00152654	0.997074	-0.0420258	0.953811	0.0282754	0.950165	-0.0502615	0.927302	0.261502	0.254596	208.998	239.766	219.091	195.745	237.339	232.244	195.531	225.495	222.749	231.328	220.339	204.926	195.827	239.862	269.966	274.39	255.528	222.618	221.776	214.591	225.833	213.538	266.628
ENSG00000004660	CAMKK1	chr17:3860315-3894891:-	protein_coding	-0.534123	0.130846	-0.128618	0.861411	-0.0420611	0.948527	-0.178056	0.753242	-0.532531	0.17661	61.5034	60.4288	62.7273	35.7447	36.7428	47.3506	51.8755	51.183	66.3507	62.2407	56.4972	52.2167	57.8473	47.4547	48.9314	36.5854	29.484	61.553	39.946	56.47	59.369	52.506	38.334
ENSG00000004700	RECQL	chr12:21468910-21501669:-	protein_coding	-0.264082	0.194185	0.00646536	0.991555	-0.127944	0.677784	-0.076946	0.849737	-0.360541	0.0518066	429.385	436.647	423.636	366.809	377.358	319.053	410.215	437.953	450.237	395.228	387.006	410.345	421.053	383.952	348.706	304.878	334.152	429.89	354.407	432.802	391.117	405.116	329.246
ENSG00000004766	VPS50	chr7:93232340-93361123:+	protein_coding	0.163835	0.589279	0.0316133	0.968073	0.30804	0.352715	0.156669	0.715632	0.0398239	0.910178	151.481	140.351	161.818	170.213	163.853	181.511	160.415	163.689	137.441	182.573	201.977	175.369	185.87	152.718	150.731	143.293	176.904	151.217	171.859	153.848	192.275	171.319	156.976
ENSG00000004777	ARHGAP33	chr19:35774532-35788822:+	protein_coding	-0.217528	0.735178	0.0436555	0.972088	-0.443919	0.476582	-0.561682	0.200438	-0.34006	0.60506	13.6674	17.5439	17.2727	8.51064	19.861	9.01917	10.3751	17.3829	26.0664	10.3734	7.06215	8.37438	6.16406	6.03969	8.99888	3.04878	22.113	16.161	12.464	17.941	8.718	6.859	11.387
ENSG00000004779	NDUFAB1	chr16:23581014-23596316:-	protein_coding	-0.455915	0.0143662	-0.189791	0.564699	-0.706049	0.00105105	-0.0982839	0.826329	-0.530984	0.00759194	457.289	456.14	384.545	305.532	332.671	291.995	418.196	365.524	331.754	252.075	261.299	464.039	397.345	338.223	281.215	362.805	250.614	432.658	310.066	371.825	256.687	399.869	298.211
ENSG00000004799	PDK4	chr7:95583499-95596516:-	protein_coding	2.59709	3.38051e-24	0.230101	0.758803	2.37883	2.8295e-14	0.32948	0.56266	3.14496	1.82801e-32	18.2232	11.6959	21.8182	152.34	134.062	165.727	31.1253	19.7972	18.9573	154.564	122.881	26.601	30.3461	20.7075	192.913	201.22	208.845	17.246	150.71	23.293	138.723	25.885	200.993
ENSG00000004864	SLC25A13	chr7:96120220-96322147:-	protein_coding	-0.38915	0.095718	0.0317269	0.962572	-0.155865	0.655538	-0.0720833	0.882428	-0.425111	0.0548711	251.139	241.715	256.364	189.787	217.478	154.453	264.964	256.881	244.076	225.104	220.339	231.527	256.046	221.743	182.79	210.366	162.162	249.739	187.239	255.307	222.721	236.438	185.106
ENSG00000004866	ST7	chr7:116953238-117230103:+	protein_coding	-0.0535454	0.89077	0.0794612	0.899327	0.0520733	0.918044	0.131778	0.7745	0.208798	0.510025	145.786	132.554	141.818	148.085	136.048	120.631	162.809	140.029	146.919	142.116	151.13	150.246	165.955	151.855	138.92	222.561	144.963	140.053	134.921	149.919	146.623	156.019	168.815
ENSG00000004897	CDC27	chr17:47117703-47189422:-	protein_coding	-0.151453	0.527484	0.0820953	0.849782	0.0106586	0.97911	-0.127154	0.712442	-0.168092	0.442647	427.677	421.053	416.364	403.404	334.657	395.716	437.35	436.021	478.673	453.32	395.48	380.788	400.664	368.421	362.767	338.415	422.604	421.698	377.926	450.682	424.4	383.291	374.595
ENSG00000004961	HCCS	chrX:11111301-11123086:+	protein_coding	0.109777	0.763691	0.0931835	0.887136	-0.0407678	0.939227	0.150581	0.762442	0.0696207	0.8442	215.831	144.25	149.091	192.34	199.603	169.109	193.136	209.078	144.55	173.237	159.605	207.389	215.742	157.895	183.352	182.927	176.904	169.724	187.018	182.255	166.421	193.675	181.061
ENSG00000004975	DVL2	chr17:7225342-7234517:-	protein_coding	-0.104811	0.727366	0.00858553	0.990668	-0.0798345	0.84468	0.109659	0.796767	0.165685	0.500259	231.207	237.817	256.364	232.34	202.582	236.753	245.81	280.541	189.573	247.925	206.215	258.128	240.398	292.494	271.654	283.537	262.899	241.796	223.892	238.641	227.07	263.673	272.696
ENSG00000005001	PRSS22	chr16:2852730-2858170:-	protein_coding	1.02508	8.19022e-11	-0.33995	0.177812	0.661877	0.00173675	-0.538143	0.00795429	0.770739	4.42824e-06	306.948	304.094	261.818	569.362	679.245	586.246	217.877	234.669	218.009	465.768	480.226	198.522	184.448	194.996	502.25	539.634	471.744	290.953	611.618	223.519	472.997	192.655	504.543
ENSG00000005007	UPF1	chr19:18831938-18868236:+	protein_coding	0.389942	0.121666	0.440553	0.0781211	0.660098	0.00896868	0.523429	0.0336722	0.717761	0.000983571	310.934	426.901	529.091	452.766	613.704	625.705	540.303	636.89	599.526	644.191	740.113	533.005	645.804	735.979	807.649	545.732	759.214	422.308	564.058	592.24	692.152	638.263	704.198
ENSG00000005020	SKAP2	chr7:26667068-26995239:-	protein_coding	0.277037	0.143724	-0.1551	0.640862	-0.181745	0.531634	-0.518147	0.00591189	-0.382058	0.0495103	396.355	413.255	410	465.532	497.517	525.366	374.302	342.347	372.038	368.257	341.808	298.03	275.486	248.49	288.526	362.805	287.469	406.537	496.139	362.895	355.033	274.002	312.934
ENSG00000005022	SLC25A5	chrX:119468422-119471396:+	protein_coding	-0.750229	1.83035e-07	-0.171424	0.579716	-0.692601	6.60788e-05	-0.0780786	0.853357	-0.801817	2.87154e-08	4388.38	3421.05	3524.55	2379.57	2207.55	2029.31	3755.79	3412.84	2800.95	2233.4	2350.28	3920.2	3738.74	3035.38	1942.07	2381.1	2122.85	3777.99	2205.48	3323.19	2291.84	3564.77	2148.67
ENSG00000005059	MCUB	chr4:109560209-109688719:+	protein_coding	-0.632722	0.0902781	-0.103034	0.903476	-0.63415	0.168133	-0.351799	0.465348	-0.494209	0.251634	74.6014	68.2261	38.1818	36.5957	36.7428	31.5671	55.0678	56.0116	52.1327	37.3444	29.661	54.6798	37.9327	35.3753	31.4961	48.7805	46.683	60.336	34.969	54.404	33.503	42.663	42.32
ENSG00000005075	POLR2J	chr7:102473118-102478907:-	protein_coding	-0.390626	0.107664	-0.30603	0.324204	-0.523294	0.071854	-0.389741	0.175638	-0.50398	0.0516042	304.1	226.121	220	199.149	191.658	174.746	205.906	192.178	199.052	179.461	158.192	218.719	169.275	165.66	157.48	234.756	140.049	250.074	188.518	199.045	168.826	184.551	177.429
ENSG00000005100	DHX33	chr17:5440917-5468982:-	protein_coding	-0.350922	0.192737	0.0982381	0.859865	0.0158823	0.974834	0.0542237	0.930485	-0.051703	0.878878	163.44	179.337	192.727	112.34	155.909	143.179	191.54	173.346	220.379	183.61	176.554	146.798	200.569	212.252	164.229	155.488	196.56	178.501	137.143	195.089	180.082	186.54	172.092
ENSG00000005102	MEOX1	chr17:43640389-43661922:-	protein_coding	0.872668	0.0170276	1.49079	1.4593e-08	1.94302	2.49459e-09	1.73138	5.47163e-13	2.84366	9.97254e-27	20.5011	21.4425	20	47.6596	41.708	43.9684	98.9625	72.9116	82.9384	123.444	96.0452	109.36	87.2451	107.852	179.415	158.537	199.017	20.648	44.445	84.938	109.745	101.485	178.99
ENSG00000005108	THSD7A	chr7:11370365-11832198:-	protein_coding	0.73237	0.133572	0.260883	0.670136	0.458776	0.434715	0.371374	0.463242	1.17475	0.0286033	7.97267	3.89864	1.81818	11.9149	15.8888	13.5287	5.58659	7.24288	16.5877	16.5975	5.64972	6.40394	10.4315	15.5306	21.3723	15.2439	17.199	4.563	13.777	9.806	11.124	10.789	17.938
ENSG00000005156	LIG3	chr17:34980512-35009743:+	protein_coding	-0.633058	0.0406234	-0.141918	0.839515	-0.599901	0.118679	-0.267742	0.542462	-0.670186	0.0440442	86.5604	79.922	120.909	57.8723	48.6594	68.7711	83.0008	66.6345	116.114	57.0539	60.7345	70.936	74.917	86.2813	65.8043	57.9268	44.226	95.797	58.434	88.583	58.894	77.378	55.986
ENSG00000005175	RPAP3	chr12:47661249-47706030:-	protein_coding	-0.106417	0.718333	0.125965	0.773752	-0.114479	0.764173	0.0649513	0.904025	-0.243264	0.331165	230.068	251.462	231.818	227.234	221.45	207.441	250.599	249.638	289.1	214.73	220.339	271.921	266.003	206.212	207.537	167.683	213.759	237.783	218.708	263.112	217.535	248.045	196.326
ENSG00000005189	REXO5	chr16:20806429-20849668:+	protein_coding	-0.29018	0.637737	0.100901	0.92038	-0.367195	0.57739	0.141261	0.860149	-0.52872	0.405064	14.2369	11.6959	12.7273	5.10638	7.94439	14.6561	13.5674	19.7972	9.47867	4.14938	11.2994	17.2414	13.7506	16.3934	5.6243	15.2439	2.457	12.887	9.236	14.281	7.724	15.795	7.775
ENSG00000005194	CIAPIN1	chr16:57428187-57447420:-	protein_coding	-0.304733	0.207935	-0.128988	0.784232	-0.297091	0.324835	-0.100833	0.838631	-0.311401	0.190672	480.638	434.698	326.364	326.809	370.407	294.25	422.187	373.732	319.905	316.39	347.458	438.424	390.232	316.652	302.025	396.341	304.668	413.9	330.489	371.941	331.924	381.769	334.345
ENSG00000005206	SPPL2B	chr19:2328615-2355095:+	protein_coding	0.614017	0.0104064	0.256045	0.551333	0.740733	0.0092808	0.44348	0.113145	0.643703	0.00797834	101.936	132.554	104.545	154.043	194.638	181.511	110.934	148.238	156.398	217.842	175.141	143.35	158.369	175.151	186.727	173.78	169.533	113.012	176.73	138.523	196.492	158.957	176.68
ENSG00000005238	FAM214B	chr9:35104112-35116341:-	protein_coding	0.505783	0.0391907	-0.431928	0.247144	0.0794307	0.879262	-0.432147	0.173316	0.199858	0.545795	103.075	113.06	99.0909	151.489	153.923	152.198	82.2027	82.5688	40.2844	106.846	115.819	63.5468	75.3912	81.1044	107.424	128.049	135.135	105.076	152.537	68.352	111.333	73.347	123.536
ENSG00000005243	COPZ2	chr17:48026167-48038030:-	protein_coding	-0.118181	0.849584	-0.167213	0.842055	-0.246329	0.706453	-0.252713	0.677703	-0.554669	0.302854	30.7517	25.3411	36.3636	16.1702	34.7567	33.8219	17.5579	29.4544	33.1754	19.7095	29.661	25.6158	21.8113	25.0216	25.3093	3.04878	22.113	30.819	28.25	26.729	24.685	24.15	16.824
ENSG00000005249	PRKAR2B	chr7:107044705-107161811:+	protein_coding	0.494841	0.307698	0.436188	0.402986	0.614634	0.254841	0.257198	0.692932	1.20083	0.00378365	13.6674	11.6959	23.6364	25.5319	28.7984	27.0575	32.7215	28.4887	21.327	38.3817	25.4237	28.0788	24.1821	15.5306	47.8065	57.9268	34.398	16.333	27.129	27.512	31.903	22.597	46.71
ENSG00000005302	MSL3	chrX:11758159-11775772:+	protein_coding	-0.00131284	0.997851	-0.0165511	0.985576	0.120569	0.79854	-0.144239	0.778303	-0.0624487	0.873871	103.645	115.01	130	128.511	103.277	114.994	118.915	112.023	111.374	132.78	121.469	91.6256	119.962	96.635	101.237	115.854	120.393	116.218	115.594	114.104	127.125	102.741	112.495
ENSG00000005339	CREBBP	chr16:3725054-3880713:-	protein_coding	0.307586	0.569636	0.387967	0.476073	0.601148	0.259007	0.307984	0.607221	0.924453	0.0266495	221.526	487.329	589.091	498.723	531.281	715.896	565.044	677.933	777.251	826.763	783.898	493.103	596.017	803.279	1006.19	853.659	953.317	432.649	581.967	673.409	805.331	630.8	937.721
ENSG00000005436	GCFC2	chr2:75652000-75710985:-	protein_coding	-0.0500469	0.922912	0.0632778	0.948472	-0.332353	0.508758	-0.217599	0.680956	-0.42686	0.295573	59.2255	68.2261	55.4545	60.4255	55.6107	57.4972	60.6544	50.2173	90.0474	51.8672	38.1356	52.2167	50.7349	45.7291	37.1204	36.5854	58.9681	60.969	57.844	66.973	45.001	49.56	44.225
ENSG00000005448	WDR54	chr2:74421678-74425755:+	protein_coding	-0.331833	0.352614	-0.0903178	0.911157	-0.513283	0.18888	-0.0195019	0.980974	-0.457601	0.182671	115.604	85.77	86.3636	82.5532	85.4022	55.2424	122.905	79.6717	59.2417	60.166	67.7966	106.404	104.315	74.2019	55.6805	82.3171	76.1671	95.912	74.399	87.273	63.981	94.974	71.388
ENSG00000005469	CROT	chr7:87345681-87399795:+	protein_coding	-0.162134	0.551553	-0.0785282	0.88384	-0.217853	0.512829	-0.15454	0.700337	-0.929826	1.41286e-05	236.902	220.273	236.364	218.723	204.568	193.912	233.041	218.252	199.052	189.834	204.802	234.483	181.603	201.035	120.922	106.707	122.85	231.18	205.734	216.782	197.318	205.707	116.827
ENSG00000005483	KMT2E	chr7:105014190-105115019:+	protein_coding	0.198931	0.515796	0.0346123	0.963863	0.345822	0.226216	0.13465	0.758829	0.287853	0.207093	359.339	487.329	569.091	551.489	419.067	668.546	400.638	479.961	580.569	630.705	586.158	465.517	527.264	575.496	622.047	536.585	567.568	471.92	546.367	487.056	608.432	522.759	575.4
ENSG00000005486	RHBDD2	chr7:75842602-75888926:+	protein_coding	0.547681	0.000464508	0.0110182	0.988674	0.367678	0.090342	0.14179	0.64737	0.464378	0.00254855	502.278	491.228	478.182	777.021	749.752	655.017	577.813	522.453	364.929	672.199	608.757	537.438	548.601	549.612	688.976	695.122	660.934	490.563	727.263	488.398	640.478	545.217	681.677
ENSG00000005513	SOX8	chr16:981770-986979:+	protein_coding	0.107004	1	0.166477	1	0.580343	0.198345	0.24148	1	0.843071	0.12387	1.13895	1.94932	0	1.70213	1.9861	1.1274	3.99042	1.93143	2.36967	6.22407	7.06215	2.95567	3.79327	3.45125	11.811	3.04878	2.457	1.029	1.605	2.764	6.643	3.4	5.772
ENSG00000005700	IBTK	chr6:82169986-82247754:-	protein_coding	-0.186725	0.48153	-0.06911	0.900396	-0.13641	0.709597	-0.138319	0.726785	-0.106989	0.713009	235.194	284.6	279.091	239.149	212.512	240.135	251.397	238.532	267.773	235.477	242.938	254.187	229.493	229.508	227.784	216.463	294.84	266.295	230.599	252.567	239.208	237.729	246.363
ENSG00000005801	ZNF195	chr11:3339261-3379222:-	protein_coding	0.109513	0.778965	0.404047	0.207913	0.289966	0.458042	0.0957059	0.8684	0.133874	0.723857	100.228	126.706	150.909	148.936	131.082	127.396	157.223	162.24	210.9	163.9	149.718	145.32	126.6	133.736	146.794	97.561	164.619	125.948	135.805	176.788	156.809	135.219	136.325
ENSG00000005810	MYCBP2	chr13:77044657-77327094:-	protein_coding	0.0294173	0.967135	0.499342	0.278135	0.370452	0.52093	0.279712	0.649446	0.408482	0.388353	229.499	413.255	550	355.745	328.699	541.15	583.4	603.573	879.147	599.585	536.723	425.616	507.824	709.232	580.99	442.073	643.735	397.585	408.531	688.707	568.154	547.557	555.599
ENSG00000005812	FBXL3	chr13:76992598-77027195:-	protein_coding	0.0194853	0.949756	-0.0940182	0.836347	-0.253071	0.359014	-0.152195	0.649372	-0.34158	0.0765907	380.979	376.218	394.545	394.894	366.435	408.117	357.542	331.241	395.735	341.286	295.198	362.069	320.531	345.988	287.402	304.878	316.953	383.914	389.815	361.506	318.242	342.863	303.078
ENSG00000005882	PDK2	chr17:50094737-50112152:+	protein_coding	1.11053	0.000695065	0.378817	0.475147	1.16238	0.00281419	0.376889	0.458649	1.19163	0.00106299	26.1959	13.6452	38.1818	62.1277	71.4995	78.9177	42.2985	39.1115	40.2844	81.9502	73.4463	35.468	51.6833	33.6497	79.3026	67.0732	63.8821	26.008	70.848	40.565	77.698	40.267	70.086
ENSG00000005884	ITGA3	chr17:50055968-50090481:+	protein_coding	-0.0179667	0.944018	0.0472576	0.906069	0.157892	0.495929	-0.0728914	0.862074	0.0361066	0.857149	5914.01	6705.65	7173.64	6108.09	6710.03	6719.28	6675.98	7080.64	6718.01	7146.27	7631.36	5466.5	5953.06	7325.28	6868.95	6338.41	7083.54	6597.77	6512.46	6824.88	7388.81	6248.28	6763.64
ENSG00000005889	ZFX	chrX:24149173-24216255:+	protein_coding	0.105286	0.78047	0.11482	0.850696	0.126626	0.783719	0.0583609	0.924492	0.0949925	0.792156	108.77	132.554	141.818	124.255	134.062	154.453	125.299	133.752	165.877	140.041	139.831	125.123	137.98	135.462	127.672	134.146	149.877	127.714	137.59	141.643	139.936	132.855	137.232
ENSG00000005893	LAMP2	chrX:120426148-120469365:-	protein_coding	-0.192618	0.229733	-0.0276731	0.955181	-0.136547	0.56307	-0.213567	0.371252	-0.328127	0.0172462	2162.3	1996.1	2063.64	1860.43	1797.42	1772.27	2122.11	2012.55	1964.45	1953.32	1809.32	1902.96	1852.06	1559.97	1583.24	1774.39	1597.05	2074.01	1810.04	2033.04	1881.32	1771.66	1651.56
ENSG00000005981	ASB4	chr7:95478444-95540233:+	protein_coding	-0.37637	0.474992	-0.0893317	0.914977	0.0450037	0.958105	0.0453647	0.962642	0.786898	0.17862	10.2506	1.94932	4.54545	5.10638	0.993049	1.1274	6.38468	5.7943	0	6.22407	7.06215	6.89655	6.63822	6.9025	14.6232	9.14634	22.113	5.582	2.409	4.06	6.643	6.812	15.294
ENSG00000006007	GDE1	chr16:19501693-19522123:-	protein_coding	0.124984	0.631405	-0.0970919	0.836883	0.0959262	0.792656	-0.0895068	0.839104	-0.017794	0.950502	534.738	491.228	403.636	565.957	484.608	515.22	478.053	439.884	405.213	456.432	569.209	483.744	442.864	408.11	476.94	451.22	481.572	476.534	521.928	441.05	512.82	444.906	469.911
ENSG00000006015	REX1BD	chr19:18588685-18592336:+	protein_coding	-0.316841	0.378476	-0.0667865	0.942459	-0.105858	0.850864	-0.125585	0.834308	-0.423881	0.259514	119.59	89.6686	72.7273	73.1915	74.4786	74.4081	100.559	101.883	56.872	94.3983	79.096	87.1921	87.7193	81.1044	84.9269	48.7805	61.4251	93.995	74.026	86.438	86.747	85.339	65.044
ENSG00000006016	CRLF1	chr19:18572220-18607741:-	protein_coding	0.111139	0.878827	0.344109	0.556759	0.772035	0.148117	0.764761	0.0427643	0.732547	0.212718	6.26424	3.89864	8.18182	6.80851	8.93744	6.76437	15.1636	10.6229	9.47867	18.6722	18.3616	24.6305	13.7506	23.2959	15.748	9.14634	17.199	6.115	7.503	11.755	18.517	20.559	14.031
ENSG00000006025	OSBPL7	chr17:47807372-47821834:-	protein_coding	0.810331	0.000826693	0.174606	0.773752	0.649414	0.0453334	0.134533	0.808939	0.772913	0.0063519	70.615	91.6179	82.7273	131.915	164.846	151.071	82.2027	81.1202	127.962	131.743	137.006	84.7291	86.771	99.2235	170.979	97.561	149.877	81.653	149.277	97.095	134.374	90.241	139.472
ENSG00000006042	TMEM98	chr17:32927910-32945106:+	protein_coding	0.171323	0.731218	-0.0672054	0.948472	-0.303345	0.597911	-0.248095	0.674327	-0.237354	0.646269	39.2938	48.7329	37.2727	55.3191	46.6733	39.4589	38.3081	36.2144	42.654	31.1203	31.0734	34.9754	38.4068	21.5703	35.9955	18.2927	44.226	41.767	47.15	39.059	31.097	31.651	32.838
ENSG00000006047	YBX2	chr17:7288263-7294639:-	protein_coding	-0.165224	0.781163	0.0216636	0.982386	-0.293658	0.573799	0.0769508	0.918731	0.0302141	0.971779	1.70843	11.6959	0.909091	1.70213	4.96524	1.1274	1.59617	2.41429	11.8483	1.03734	1.41243	3.44828	4.26743	7.76531	2.81215	9.14634	2.457	4.771	2.598	5.286	1.225	5.16	4.805
ENSG00000006062	MAP3K14	chr17:45263119-45317029:-	protein_coding	0.418758	0.161431	0.414446	0.218994	0.635821	0.0517048	0.14395	0.801213	0.689765	0.0105412	72.8929	77.9727	93.6364	116.596	99.3049	121.759	103.751	117.817	125.592	134.855	134.181	76.3547	85.8227	116.48	142.295	118.902	142.506	81.501	112.553	115.72	134.518	92.886	134.568
ENSG00000006118	TMEM132A	chr11:60924463-60937159:+	protein_coding	0.687858	2.75035e-06	0.590915	1.8725e-05	0.617368	0.000267577	0.57776	0.000132933	0.856212	9.49614e-10	859.339	881.092	794.545	1268.09	1575.97	1307.78	1286.51	1370.35	1232.23	1291.49	1343.22	1257.14	1224.75	1399.48	1466.25	1414.63	1766.58	844.992	1383.94	1296.36	1317.36	1293.79	1549.16
ENSG00000006125	AP2B1	chr17:35578046-35726413:+	protein_coding	-0.563591	7.09854e-05	-0.136973	0.669224	-0.616435	0.000429218	-0.325609	0.085076	-0.796845	5.14774e-08	1368.45	1543.86	1641.82	972.766	1017.87	1049.61	1314.45	1245.77	1571.09	990.664	951.977	1151.72	1232.81	1194.13	793.026	984.756	825.553	1518.04	1013.41	1377.1	971.321	1192.89	867.778
ENSG00000006194	ZNF263	chr16:3263800-3301401:+	protein_coding	-0.101549	0.744891	0.169718	0.66615	-0.0627842	0.887418	0.142267	0.718764	0.0790852	0.810554	203.872	198.83	212.727	202.553	179.742	189.402	228.252	217.769	265.403	182.573	210.452	213.3	233.76	241.588	175.478	219.512	272.727	205.143	190.566	237.141	196.512	229.549	222.573
ENSG00000006210	CX3CL1	chr16:57372477-57385044:+	protein_coding	0.41018	0.469509	1.11942	0.000731423	1.07168	0.027224	0.858154	0.0156176	2.51305	4.37763e-09	1.70843	7.79727	5.45455	12.766	4.96524	9.01917	18.3559	32.8344	33.1754	23.8589	19.774	14.7783	20.863	23.2959	38.2452	54.878	56.5111	4.987	8.917	28.122	21.816	19.646	49.878
ENSG00000006282	SPATA20	chr17:50543058-50555852:+	protein_coding	0.257695	0.35891	-0.036063	0.964641	0.164394	0.689847	0.0580509	0.923151	0.28064	0.304413	199.886	163.743	139.091	207.66	209.533	196.167	161.213	148.238	189.573	192.946	189.266	173.892	168.8	188.093	194.038	213.415	218.673	167.573	204.453	166.341	191.106	176.928	208.709
ENSG00000006283	CACNA1G	chr17:50560715-50627474:+	protein_coding	0.409771	1	0.372367	1	0.167326	1	0.48788	0.133926	1.83914	0.000361909	1.13895	0	0	2.55319	3.97219	3.38219	0.798085	3.86287	14.218	4.14938	0	3.44828	5.21574	10.3538	7.87402	24.3902	14.742	0.38	3.303	6.293	2.075	6.339	15.669
ENSG00000006327	TNFRSF12A	chr16:3018445-3022383:+	protein_coding	-0.209154	0.321053	-0.347651	0.114278	-0.423144	0.0523294	-0.48906	0.009329	-0.651614	4.55413e-05	1717.54	1385.96	1242.73	1269.79	1305.86	1166.85	1255.39	1103.81	985.782	1075.73	1055.08	1080.3	978.663	953.408	866.704	923.78	955.774	1448.74	1247.5	1114.99	1065.4	1004.12	915.42
ENSG00000006432	MAP3K9	chr14:70722526-70809534:-	protein_coding	0.410451	0.389728	0.106441	0.878232	0.221847	0.739925	0.129416	0.870994	0.507831	0.254152	210.706	364.522	519.091	444.255	509.434	643.743	353.551	399.324	443.128	448.133	457.627	340.887	396.871	528.904	571.429	475.61	609.337	364.773	532.477	398.668	452.88	422.22	552.125
ENSG00000006451	RALA	chr7:39623565-39708120:+	protein_coding	-0.13134	0.594115	-0.0971251	0.830486	-0.0472634	0.905681	-0.152886	0.650231	-0.261114	0.204065	395.216	352.827	360	337.872	337.637	335.964	319.234	362.627	353.081	383.817	330.508	338.916	335.704	315.789	309.336	310.976	302.211	369.348	337.158	344.98	357.163	330.137	307.508
ENSG00000006453	BAIAP2L1	chr7:98291650-98401090:-	protein_coding	0.193662	0.320562	-0.270717	0.218015	-0.06103	0.85969	-0.256733	0.269152	-0.0119543	0.964382	539.294	539.961	541.818	600.851	605.76	657.272	426.177	437.953	469.194	565.353	466.102	457.143	461.356	419.327	532.621	469.512	601.966	540.358	621.294	444.441	515.727	445.942	534.7
ENSG00000006459	KDM7A	chr7:140084746-140176983:-	protein_coding	0.438706	0.120432	-0.196077	0.702715	0.199329	0.652167	-0.343551	0.331825	0.0733914	0.859847	107.062	115.01	159.091	161.702	154.916	218.715	113.328	112.506	94.7867	163.9	132.768	92.6108	98.6249	96.635	167.042	109.756	113.022	127.054	178.444	106.874	148.334	95.957	129.94
ENSG00000006468	ETV1	chr7:13891229-13991425:-	protein_coding	-0.649493	0.119767	-0.0384305	0.972849	-0.749618	0.127743	-0.466789	0.29282	-1.061	0.0200866	31.3212	40.9357	32.7273	19.5745	17.8749	19.1657	30.3272	35.2487	33.1754	18.6722	12.7119	18.7192	21.8113	23.2959	11.811	9.14634	19.656	34.995	18.872	32.917	15.692	21.275	13.538
ENSG00000006530	AGK	chr7:141551278-141655244:+	protein_coding	-0.404537	0.194295	-0.00384012	0.996573	-0.681444	0.0489797	0.0170724	0.981384	-0.330758	0.30893	128.132	111.111	100	101.277	74.4786	72.1533	111.732	108.643	123.223	73.6515	56.4972	119.704	116.169	109.577	88.3015	103.659	76.1671	113.081	82.636	114.533	65.074	115.15	89.376
ENSG00000006534	ALDH3B1	chr11:68008578-68029282:+	protein_coding	0.286389	0.222896	-0.557617	0.0156897	-0.0489929	0.915726	-0.387156	0.134808	0.120038	0.700113	227.79	235.867	189.091	256.17	268.123	278.467	142.059	144.858	130.332	202.282	216.102	152.709	160.266	169.111	257.593	170.732	270.27	217.583	267.587	139.083	209.192	160.695	232.865
ENSG00000006555	TTC22	chr1:54779712-54801323:-	protein_coding	0.255242	0.411008	-0.0876467	0.900762	0.0459751	0.934752	0.0834638	0.887974	0.221229	0.49897	99.6583	103.314	102.727	123.404	116.187	130.778	80.6065	104.297	99.5261	103.734	107.345	101.478	113.798	111.303	127.672	100.61	125.307	101.9	123.456	94.81	105.54	108.86	117.863
ENSG00000006576	PHTF2	chr7:77798792-77957503:+	protein_coding	-0.291943	0.24625	-0.390675	0.156502	-0.427994	0.151492	-0.514195	0.0288031	-0.585076	0.00938516	222.096	253.411	300.909	226.383	197.617	199.549	193.136	166.586	220.379	204.357	168.079	188.177	176.387	151.855	159.73	182.927	169.533	258.805	207.85	193.367	186.218	172.14	170.73
ENSG00000006607	FARP2	chr2:241356285-241494841:+	protein_coding	-0.226654	0.517937	0.128099	0.838054	-0.265099	0.543205	0.00853104	0.99061	-0.437822	0.158635	98.5194	109.162	129.091	107.234	86.3952	87.9369	103.751	128.44	146.919	102.697	77.6836	100	117.591	121.657	77.6153	91.4634	76.1671	112.257	93.855	126.37	90.19	113.083	81.749
ENSG00000006625	GGCT	chr7:30496621-30504841:-	protein_coding	-0.605004	0.00281703	0.0418561	0.94966	-0.52289	0.0432208	-0.0320739	0.960534	-0.651181	0.00124311	479.499	378.168	340.909	250.213	285.998	234.498	430.966	406.567	405.213	254.149	289.548	416.256	426.743	328.732	247.469	240.854	265.356	399.525	256.903	414.249	271.849	390.577	251.226
ENSG00000006634	DBF4	chr7:87876216-87909553:+	protein_coding	-0.736532	0.00096954	-0.0743183	0.899814	-0.718993	0.00951826	0.0347667	0.955164	-0.671729	0.00541293	214.123	208.577	176.364	101.277	111.221	133.033	200.319	184.452	177.725	103.734	127.119	202.463	213.371	198.447	114.736	152.439	105.651	199.688	115.177	187.499	115.427	204.76	124.275
ENSG00000006638	TBXA2R	chr19:3594507-3606875:-	protein_coding	0.0867808	0.898321	0.203627	0.745997	0.14405	0.831214	0.162191	0.786415	0.593174	0.35053	1.13895	5.84795	3.63636	4.25532	3.97219	3.38219	6.38468	3.38001	9.47867	5.18672	4.23729	1.97044	4.26743	10.3538	2.81215	12.1951	12.285	3.541	3.87	6.414	4.712	5.531	9.097
ENSG00000006652	IFRD1	chr7:112422968-112481017:+	protein_coding	0.487016	0.00485643	0.0513818	0.924626	0.201911	0.485129	-0.0952168	0.817936	0.339344	0.0820603	320.046	337.232	316.364	441.702	496.524	443.067	319.234	330.275	367.299	371.369	379.944	317.734	303.461	281.277	451.631	365.854	405.405	324.547	460.431	338.936	375.656	300.824	407.63
ENSG00000006695	COX10	chr17:14069490-14231736:+	protein_coding	-0.240421	0.469804	-0.129136	0.831444	-0.436293	0.237791	0.0323701	0.963152	0.0331259	0.936097	114.465	118.908	130.909	90.2128	93.3466	120.631	94.174	117.335	118.483	98.5477	72.0339	113.3	133.713	126.833	116.985	97.561	159.705	121.427	101.397	109.997	85.291	124.616	124.751
ENSG00000006704	GTF2IRD1	chr7:74453790-74602604:+	protein_coding	0.0347953	0.931039	-0.177253	0.706025	-0.0777883	0.874233	-0.124787	0.808939	0.130121	0.691207	127.563	150.097	150	131.915	147.964	156.708	122.905	119.749	127.962	143.154	122.881	104.926	141.299	138.913	170.416	149.39	140.049	142.553	145.529	123.539	133.017	128.379	153.285
ENSG00000006712	PAF1	chr19:39385629-39391154:-	protein_coding	0.0865784	0.783052	0.00624648	0.993536	-0.104592	0.761754	-0.0363126	0.945251	0.0342071	0.906422	490.319	485.38	391.818	452.766	591.857	410.372	375.1	422.018	594.787	418.05	425.141	443.842	452.821	431.406	440.382	570.122	400.491	455.839	484.998	463.968	421.596	442.69	470.332
ENSG00000006715	VPS41	chr7:38722974-38932394:-	protein_coding	0.276298	0.191817	-0.0234456	0.973033	0.103048	0.772368	-0.157717	0.668827	-0.00813695	0.97955	287.016	331.384	333.636	412.766	381.331	363.021	274.541	303.718	364.929	340.249	341.808	301.478	284.495	252.804	298.088	329.268	321.867	317.345	385.706	314.396	341.028	279.592	316.408
ENSG00000006740	ARHGAP44	chr17:12789498-12991643:+	protein_coding	0.0930608	0.899934	0.00295679	0.997144	0.74107	0.169005	0.252349	0.696562	1.20574	0.0142633	6.83371	5.84795	10	10.2128	6.95134	9.01917	7.98085	10.6229	2.36967	24.8963	15.5367	13.7931	8.53485	12.9422	24.7469	18.2927	31.941	7.561	8.728	6.991	20.216	11.757	24.994
ENSG00000006744	ELAC2	chr17:12991612-13018065:-	protein_coding	-0.186945	0.440849	0.118032	0.784754	-0.235829	0.440033	0.299662	0.2112	-0.0475436	0.866776	302.961	304.094	277.273	258.723	257.2	254.791	312.051	355.384	289.1	231.328	264.124	370.936	356.093	380.5	272.216	289.634	297.297	294.776	256.905	318.845	247.726	369.176	286.382
ENSG00000006747	SCIN	chr7:12570577-12660182:+	protein_coding	0.802109	0.0813297	0.581709	0.195535	0.410826	0.520341	0.470655	0.33207	0.662947	0.251634	7.97267	21.4425	4.54545	19.5745	21.8471	34.9493	27.933	18.8315	26.0664	16.5975	19.774	16.7488	16.1214	30.1984	23.622	24.3902	12.285	11.32	25.457	24.277	18.186	21.023	20.099
ENSG00000006756	ARSD	chrX:2903972-2929349:-	protein_coding	0.418591	0.123106	0.2239	0.611551	0.389325	0.268929	0.142945	0.778202	0.331739	0.266004	99.0888	124.756	141.818	154.043	156.902	188.275	145.251	141.478	149.289	169.087	158.192	117.241	143.196	148.404	142.857	140.244	184.275	121.888	166.406	145.339	163.64	136.28	155.792
ENSG00000006757	PNPLA4	chrX:7898247-7927739:-	protein_coding	-0.169531	0.740895	-0.285693	0.631328	-0.129835	0.84435	-0.000742768	0.999059	-0.327068	0.49615	79.7267	38.9864	45.4545	49.3617	55.6107	41.7136	43.8947	48.7687	30.8057	41.4938	59.322	67.4877	51.6833	50.0431	33.1834	60.9756	41.769	54.723	48.895	41.156	50.408	56.405	45.309
ENSG00000006831	ADIPOR2	chr12:1688574-1788674:+	protein_coding	-0.126899	0.60361	-0.0812587	0.848908	-0.0293208	0.937823	-0.183502	0.527257	-0.0262762	0.915122	730.638	721.248	900.909	775.319	636.544	737.317	732.642	745.051	741.706	762.448	775.424	667.98	710.763	675.582	755.906	789.634	771.499	784.265	716.393	739.8	768.936	684.775	772.346
ENSG00000006837	CDKL3	chr5:134286350-134371047:-	protein_coding	0.190144	0.767049	-0.202137	1	-0.118445	0.857915	-0.124815	0.840961	0.641219	0.307375	8.54214	0	3.63636	5.95745	2.97915	11.274	2.39425	1.93143	0	2.07469	4.23729	1.47783	3.31911	4.31406	7.31159	21.3415	7.37101	4.06	6.737	1.442	3.156	3.037	12.008
ENSG00000007038	PRSS21	chr16:2817180-2826304:+	protein_coding	-0.175903	0.691332	0.123932	0.870951	0.375142	0.392213	0.317547	0.440104	0.172426	0.686936	66.0592	64.3275	53.6364	53.617	49.6524	56.3698	61.4525	85.466	52.1327	75.7261	91.8079	72.9064	81.0811	88.0069	74.2407	60.9756	71.2531	61.341	53.213	66.35	83.767	80.665	68.823
ENSG00000007047	MARK4	chr19:45079288-45305284:+	protein_coding	0.281423	0.316446	-0.0985869	0.878232	0.376252	0.256577	0.0933671	0.865679	0.229334	0.449897	152.62	185.185	245.455	238.298	242.304	237.88	169.194	203.766	158.768	272.822	244.35	191.133	208.63	228.645	265.467	195.122	216.216	194.42	239.494	177.243	258.586	209.469	225.602
ENSG00000007080	CCDC124	chr19:17933015-17943991:+	protein_coding	-0.208096	0.485674	-0.296854	0.412789	-0.173123	0.66514	-0.116134	0.808992	-0.235171	0.406372	254.556	239.766	171.818	192.34	196.624	180.383	201.915	176.726	137.441	199.17	189.266	198.03	208.156	201.035	186.727	173.78	199.017	222.047	189.782	172.027	194.218	202.407	186.508
ENSG00000007168	PAFAH1B1	chr17:2593210-2685615:+	protein_coding	0.0731279	0.770612	-0.0125178	0.983494	-0.100235	0.740212	-0.0726462	0.851686	-0.0725156	0.752016	640.091	693.957	723.636	653.617	760.675	753.1	664.006	645.582	736.967	641.079	632.768	641.379	628.26	679.034	598.988	737.805	631.45	685.895	722.464	682.185	636.924	649.558	656.081
ENSG00000007202	KIAA0100	chr17:28614446-28645454:-	protein_coding	0.129679	0.6609	0.332971	0.168082	0.472199	0.0431056	0.227036	0.487374	0.42795	0.0217931	450.456	627.68	620.909	592.34	527.309	741.826	716.68	666.828	798.578	799.793	795.198	589.163	644.381	783.434	803.712	719.512	761.671	566.348	620.492	727.362	797.495	672.326	761.632
ENSG00000007237	AC005747.1	chr17:9910609-10198551:-	protein_coding	0.158497	0.813642	0.212269	0.753967	0.344933	0.585642	0.401333	0.417132	0.920366	0.109441	5.69476	5.84795	1.81818	6.80851	2.97915	7.89177	5.58659	7.72574	9.47867	6.22407	11.2994	9.85222	9.00901	11.2166	11.2486	6.09756	24.57	4.454	5.893	7.597	8.762	10.026	13.972
ENSG00000007255	TRAPPC6A	chr19:45162928-45178237:-	protein_coding	0.323852	0.335424	-0.276073	0.607466	0.109636	0.852232	0.176375	0.740655	0.276488	0.443635	74.6014	64.3275	68.1818	92.766	90.3674	85.6821	56.664	64.703	33.1754	94.3983	56.4972	89.6552	84.4002	67.2994	87.739	82.3171	85.9951	69.037	89.605	51.514	75.448	80.452	85.35
ENSG00000007306	CEACAM7	chr19:41673303-41706976:-	protein_coding	1.87517	7.34048e-09	0.852577	0.0201289	2.50095	6.80383e-14	1.35281	2.63598e-06	3.62537	1.30775e-38	19.3622	3.89864	13.6364	81.7021	58.5899	87.9369	27.1349	47.3201	42.654	139.004	124.294	68.4729	59.744	50.906	253.656	243.902	208.845	12.299	76.076	39.036	131.649	59.708	235.468
ENSG00000007341	ST7L	chr1:112523514-112620825:-	protein_coding	-0.329102	0.373822	-0.193491	0.757213	-0.313089	0.509469	-0.206572	0.693657	-0.355229	0.344803	85.4214	64.3275	79.0909	61.2766	68.5204	48.478	71.8276	74.8431	40.2844	50.8299	69.209	74.3842	66.8563	51.7688	62.9921	48.7805	61.4251	76.28	59.425	62.318	60.019	64.336	57.733
ENSG00000007372	PAX6	chr11:31784779-31817961:-	protein_coding	0.0414644	1	0.294269	0.523103	0.162728	0.763443	0.358988	0.413155	0.428973	0.502058	4.55581	0	0.909091	0	2.97915	4.50958	3.99042	2.41429	16.5877	0	8.47458	6.40394	7.11238	6.9025	4.49944	6.09756	4.914	1.822	2.496	7.664	4.237	6.806	5.17
ENSG00000007376	RPUSD1	chr16:784974-788397:-	protein_coding	0.0249483	0.944925	0.0553651	0.927594	0.182534	0.59898	0.153487	0.691103	0.057361	0.860511	248.861	233.918	200	228.085	231.38	236.753	247.406	242.395	218.009	254.149	268.362	248.768	263.632	256.255	244.657	185.976	275.184	227.593	232.073	235.937	261.255	256.219	235.272
ENSG00000007384	RHBDF1	chr16:58059-76355:-	protein_coding	0.315779	0.146049	-0.172662	0.643512	0.172844	0.597911	-0.200969	0.548751	0.141077	0.573	309.226	415.205	405.455	452.766	440.914	519.729	308.859	333.655	343.602	434.647	415.254	305.911	318.634	338.223	451.069	396.341	383.292	376.628	471.136	328.705	424.951	320.923	410.234
ENSG00000007392	LUC7L	chr16:188969-229463:-	protein_coding	0.403342	0.130939	-0.258709	0.583015	0.0181265	0.974834	-0.0747404	0.90391	0.334604	0.241478	122.437	167.641	115.455	164.255	203.575	171.364	118.117	123.129	68.7204	147.303	121.469	117.734	123.755	133.736	187.852	158.537	154.791	135.178	179.731	103.322	134.386	125.075	167.06
ENSG00000007516	BAIAP3	chr16:1333601-1349441:+	protein_coding	1.42652	4.46684e-06	-0.0248734	0.984733	1.34633	0.000435384	-0.0534643	0.958253	1.74845	1.4766e-07	18.2232	15.5945	25.4545	69.7872	73.4856	62.0068	27.933	20.7629	4.73934	75.7261	62.1469	10.8374	15.6472	31.0613	84.9269	73.1707	83.5381	19.757	68.427	17.812	68.937	19.182	80.545
ENSG00000007520	TSR3	chr16:1349240-1351878:-	protein_coding	-0.151524	0.659855	-0.126074	0.827702	-0.100485	0.827292	-0.0102875	0.988026	-0.137553	0.670747	284.169	272.904	170	195.745	237.339	214.205	226.656	231.289	191.943	209.544	238.701	271.429	204.836	243.313	221.035	225.61	208.845	242.358	215.763	216.629	224.122	239.859	218.497
ENSG00000007541	PIGQ	chr16:566995-584136:+	protein_coding	0.288748	0.226365	0.240738	0.469994	0.348625	0.240133	0.306825	0.301202	0.108863	0.738523	186.788	167.641	187.273	220.426	227.408	226.607	229.05	222.598	199.052	243.776	227.401	212.315	213.845	268.335	231.721	149.39	191.646	180.567	224.813	216.9	235.589	231.498	190.919
ENSG00000007545	CRAMP1	chr16:1612337-1677908:+	protein_coding	0.236882	0.458086	0.049671	0.954102	0.380771	0.27334	0.158373	0.774766	0.587224	0.0164865	151.481	288.499	238.182	250.213	260.179	287.486	217.079	223.563	258.294	292.531	305.085	197.537	227.596	343.399	348.144	317.073	356.265	226.054	265.959	232.979	298.808	256.177	340.494
ENSG00000007866	TEAD3	chr6:35473597-35497079:-	protein_coding	0.174508	0.487073	-0.177477	0.636915	-0.0808077	0.835329	-0.101491	0.822315	0.185821	0.428502	257.973	317.739	280.909	317.447	338.63	307.779	235.435	268.952	232.227	261.411	272.599	256.158	238.028	294.219	311.024	332.317	331.695	285.54	321.285	245.538	267.005	262.801	325.012
ENSG00000007923	DNAJC11	chr1:6634168-6701924:-	protein_coding	-0.111874	0.678427	0.458089	0.0114743	0.212015	0.473876	0.457803	0.0169746	0.0883543	0.726952	388.383	397.661	340.909	320	384.31	332.582	537.909	525.833	514.218	394.191	484.463	485.714	554.765	546.16	418.448	423.78	351.351	375.651	345.631	525.987	439.327	528.88	397.86
ENSG00000007944	MYLIP	chr6:16129086-16148248:+	protein_coding	0.202253	0.536015	-0.197937	0.688912	-0.375666	0.331644	-0.169703	0.719105	-0.305297	0.379762	105.353	107.212	106.364	116.596	121.152	134.16	95.7702	91.2603	80.5687	79.8755	77.6836	89.1626	90.0901	99.2235	66.9291	85.3659	110.565	106.31	123.969	89.2	78.78	92.825	87.62
ENSG00000007952	NOX1	chrX:100843324-100874359:-	protein_coding	0.838624	0.073818	0.180749	0.782598	0.996301	0.0411191	0.469279	0.271124	2.05941	1.3035e-05	1.70843	0	9.09091	17.8723	12.9096	12.4014	6.38468	8.20859	4.73934	19.7095	21.1864	14.7783	15.6472	5.17688	30.9336	27.439	46.683	3.6	14.394	6.444	20.448	11.867	35.019
ENSG00000007968	E2F2	chr1:23506438-23531233:-	protein_coding	-0.637828	0.0360418	0.0292199	0.975746	-0.275865	0.548903	0.116725	0.850404	0.0278653	0.950719	75.7403	111.111	107.273	50.2128	60.576	64.2616	102.155	87.3974	111.374	71.5768	83.3333	84.2365	103.367	134.599	92.8009	94.5122	110.565	98.041	58.35	100.309	77.455	107.401	99.293
ENSG00000008018	PSMB1	chr6:170535120-170553307:-	protein_coding	-0.30144	0.121559	0.00248224	0.996668	-0.242977	0.332502	-0.161838	0.621289	-0.554669	0.00042958	1007.4	824.561	834.545	765.106	765.641	617.813	912.211	867.697	902.844	697.095	798.023	871.921	799.431	693.701	603.487	621.951	579.853	888.837	716.187	894.25	747.559	788.351	601.764
ENSG00000008083	JARID2	chr6:15246069-15522042:+	protein_coding	0.220167	0.428082	-0.0194185	0.980186	0.309619	0.315746	0.124874	0.781143	0.490573	0.0291434	208.428	191.033	254.545	242.553	232.373	301.015	194.733	197.972	267.773	260.373	293.785	206.897	264.58	254.53	329.584	243.902	356.265	218.002	258.647	220.159	277.079	242.002	309.917
ENSG00000008086	CDKL5	chrX:18425583-18653629:+	protein_coding	0.207067	0.69983	-0.0464128	0.968073	0.565368	0.243042	0.0537726	0.956029	0.324418	0.510521	22.2096	56.5302	73.6364	72.3404	52.6316	54.115	48.6832	44.423	49.763	82.9876	84.7458	32.0197	62.5889	64.711	64.117	51.8293	78.6241	50.792	59.696	47.623	83.867	53.107	64.857
ENSG00000008128	CDK11A	chr1:1702379-1724357:-	protein_coding	0.280034	0.329201	-0.19944	0.700334	-0.0876704	0.859991	-0.00737069	0.991968	0.382322	0.152153	119.021	111.111	119.091	153.191	134.062	145.434	115.722	103.332	68.7204	117.22	100.282	105.911	120.91	122.519	164.229	155.488	140.049	116.408	144.229	95.925	108.751	116.447	153.255
ENSG00000008130	NADK	chr1:1751232-1780457:-	protein_coding	0.128982	0.630271	0.180784	0.590641	0.202575	0.497246	0.237855	0.388453	0.4406	0.0158148	281.321	302.144	299.091	327.66	285.998	354.002	305.666	349.107	357.82	342.324	338.983	331.527	356.567	365.833	388.639	429.878	393.12	294.185	322.553	337.531	340.653	351.309	403.879
ENSG00000008256	CYTH3	chr7:6161776-6272644:-	protein_coding	0.0967591	0.737055	-0.235156	0.446738	0.20507	0.499135	-0.107863	0.795605	0.310708	0.135868	282.46	290.448	331.818	318.298	298.908	355.13	241.82	271.366	239.336	346.473	355.932	262.562	266.951	306.299	354.893	353.659	427.518	301.576	324.112	250.841	351.203	278.604	378.69
ENSG00000008282	SYPL1	chr7:106090503-106112576:-	protein_coding	-0.414131	0.00354304	-0.106048	0.724473	-0.557971	0.000946494	-0.302814	0.124701	-0.728672	8.4304e-08	1305.81	1253.41	1270.91	956.596	992.056	903.044	1181.96	1137.61	1236.97	860.996	848.87	1116.75	1017.07	928.387	703.037	804.878	798.526	1276.71	950.565	1185.52	854.933	1020.74	768.814
ENSG00000008283	CYB561	chr17:63432304-63446354:-	protein_coding	0.0278932	0.930536	-0.159993	0.655114	-0.101288	0.777552	-0.00525211	0.992454	-0.310067	0.148447	341.686	298.246	324.545	309.787	354.518	325.817	285.714	298.889	270.142	289.419	310.734	295.074	330.963	340.811	276.153	259.146	233.415	321.492	330.041	284.915	300.077	322.282	256.238
ENSG00000008294	SPAG9	chr17:50962174-51120868:-	protein_coding	0.398796	0.0497166	0.113464	0.804748	0.195925	0.499067	-0.135226	0.716843	0.326049	0.0841697	431.663	571.15	510	581.277	645.482	786.922	489.226	508.933	656.398	595.436	560.734	428.079	436.7	493.529	604.612	603.659	690.418	504.271	671.227	551.519	578.085	452.769	632.896
ENSG00000008300	CELSR3	chr3:48636463-48662886:-	protein_coding	0.314783	0.428212	0.404303	0.301435	0.498131	0.205103	0.18509	0.74994	0.834369	0.00360743	78.0182	163.743	179.091	129.362	162.86	245.772	162.809	189.763	244.076	232.365	182.203	120.69	167.378	203.624	245.782	219.512	312.039	140.284	179.331	198.883	207.284	163.897	259.111
ENSG00000008311	AASS	chr7:122073549-122144255:-	protein_coding	-0.395391	0.253412	-0.203324	0.719416	-0.284909	0.549749	-0.342769	0.402116	-0.334434	0.368411	91.1162	124.756	190.909	110.638	88.3813	96.956	119.713	114.437	104.265	89.2116	125.706	96.0591	108.582	96.635	99.5501	82.3171	132.678	135.594	98.659	112.805	107.459	100.425	104.848
ENSG00000008323	PLEKHG6	chr12:6310436-6328506:+	protein_coding	0.571576	0.0787053	-0.257939	0.656715	0.234905	0.662024	-0.229084	0.68517	0.670437	0.0382162	86.5604	37.037	87.2727	132.766	113.208	100.338	63.0487	53.5973	54.5024	87.1369	90.3955	68.4729	53.5799	54.3572	125.984	131.098	108.108	70.29	115.437	57.049	88.766	58.803	121.73
ENSG00000008324	SS18L2	chr3:42581840-42595114:+	protein_coding	-0.100151	0.842758	-0.158963	0.826119	-0.0839546	0.894602	-0.239377	0.662533	-0.0997708	0.838771	93.3941	54.5809	65.4545	75.7447	75.4717	49.6054	61.4525	74.8431	47.3934	70.5394	64.9718	75.3695	54.0541	44.8663	53.4308	60.9756	93.3661	71.143	66.941	61.23	67.756	58.097	69.258
ENSG00000008382	MPND	chr19:4343527-4360086:+	protein_coding	-0.199664	0.727136	0.12314	0.888418	-0.165916	0.809239	0.107923	0.892961	-0.620942	0.211457	46.1276	21.4425	35.4545	30.6383	39.7219	18.0383	45.4908	42.4915	30.8057	32.1577	28.2486	42.8571	43.6226	32.7869	25.3093	15.2439	17.199	34.342	29.466	39.596	30.203	39.756	19.251
ENSG00000008394	MGST1	chr12:16347142-16609259:+	protein_coding	-0.12654	0.628834	-0.294744	0.262923	-0.6892	0.00125761	-0.335285	0.217093	-0.645593	0.000358309	773.918	588.694	590.909	639.149	617.676	532.131	581.006	537.904	438.389	384.855	402.542	595.567	503.082	411.562	421.822	448.171	366.093	651.174	596.319	519.1	393.699	503.403	412.029
ENSG00000008405	CRY1	chr12:106991364-107093549:-	protein_coding	0.384079	0.184514	0.171956	0.753967	0.339141	0.395242	0.149099	0.772539	0.173696	0.628478	99.6583	79.922	88.1818	121.702	128.103	113.867	106.943	95.606	113.744	130.705	104.52	108.374	97.2025	100.949	102.362	100.61	105.651	89.254	121.224	105.431	117.613	102.175	102.874
ENSG00000008441	NFIX	chr19:12995608-13098796:+	protein_coding	0.359233	0.30057	0.152793	0.819544	0.569577	0.121368	0.22846	0.671755	0.684523	0.0186706	80.2961	169.591	176.364	162.553	181.728	213.078	136.472	159.826	187.204	232.365	210.452	135.468	149.834	232.959	220.472	216.463	265.356	142.083	185.786	161.167	221.409	172.754	234.097
ENSG00000008513	ST3GAL1	chr8:133454848-133571940:-	protein_coding	0.673603	1.73134e-05	0.507878	0.00297687	0.979827	6.69935e-09	0.507361	0.00403862	0.966847	3.62628e-12	548.405	610.136	662.727	914.043	931.48	1113.87	792.498	894.737	973.934	1272.82	1193.5	801.97	901.375	955.997	1204.72	1140.24	1257.99	607.09	986.463	887.056	1233.16	886.447	1200.98
ENSG00000008516	MMP25	chr16:3046561-3060726:+	protein_coding	0.458432	0.389969	-0.0748862	1	0.222788	0.724255	-0.155735	1	0.532579	0.403348	4.55581	1.94932	1.81818	7.65957	7.94439	5.63698	4.78851	0.482859	0	6.22407	4.23729	1.97044	0.474158	1.72563	11.811	0	7.37101	2.774	7.08	1.757	5.231	1.39	6.394
ENSG00000008517	IL32	chr16:3065297-3082192:+	protein_coding	0.51753	0.0503155	0.0385074	0.968116	0.444635	0.20302	-0.0322423	0.96711	0.393874	0.171393	114.465	91.6179	90.9091	163.404	154.916	126.268	124.501	112.506	61.6114	132.78	151.13	107.389	91.5126	93.1838	134.983	131.098	135.135	98.997	148.196	99.54	141.955	97.362	133.739
ENSG00000008710	PKD1	chr16:2088708-2135898:-	protein_coding	0.489924	0.0974739	0.241442	0.588416	0.540848	0.0971148	0.287753	0.639579	0.849864	0.000836175	160.592	309.942	323.636	278.298	448.858	425.028	284.916	335.587	338.863	377.593	422.316	256.65	322.428	533.218	536.558	362.805	567.568	264.723	384.061	319.788	399.955	370.765	488.977
ENSG00000008735	MAPK8IP2	chr22:50600793-50613981:+	protein_coding	0.743497	0.101738	0.986507	0.00414154	1.36714	0.00124324	0.786282	0.0321273	1.80615	3.70779e-06	8.54214	21.4425	10	17.8723	31.7776	31.5671	37.51	28.9715	66.3507	45.6432	55.0847	33.9901	24.6562	37.9638	57.9303	51.8293	58.9681	13.328	27.072	44.277	50.364	32.203	56.243
ENSG00000008838	MED24	chr17:40019097-40061215:-	protein_coding	0.155798	0.635577	0.419532	0.132002	0.300456	0.408702	0.529753	0.0446363	0.639804	0.00471674	169.704	267.057	170.909	228.085	228.401	211.95	261.772	296.475	267.773	280.083	220.339	262.562	283.547	371.872	311.024	292.683	343.98	202.556	222.812	275.34	250.211	305.994	315.896
ENSG00000008853	RHOBTB2	chr8:22987417-23020199:+	protein_coding	0.0442118	0.8942	0.243941	0.415138	0.213282	0.493252	0.0848508	0.86118	0.376285	0.0735245	252.847	315.789	280.909	279.149	319.762	270.575	368.715	326.895	312.796	328.838	329.096	259.606	302.513	339.948	336.333	347.561	427.518	283.182	289.829	336.136	328.967	300.689	370.471
ENSG00000008869	HEATR5B	chr2:36968383-37084372:-	protein_coding	-0.0157619	0.974638	-0.0354098	0.970603	0.210667	0.633168	-0.177252	0.721447	0.12234	0.750614	89.9772	120.858	126.364	105.532	86.3952	138.67	81.4046	133.752	106.635	143.154	118.644	84.2365	97.6766	106.989	141.732	100.61	113.022	112.4	110.199	107.264	130.899	96.301	118.455
ENSG00000008952	SEC62	chr3:169966635-169998373:+	protein_coding	0.0281149	0.923183	-0.0420367	0.939431	0.0852468	0.797821	-0.0885136	0.838124	-0.119192	0.594602	616.173	768.031	617.273	679.149	696.127	653.89	607.342	653.79	670.616	663.9	750	636.453	688.004	534.944	664.792	564.024	584.767	667.159	676.389	643.916	706.95	619.8	604.528
ENSG00000008988	RPS20	chr8:56067295-56074581:-	protein_coding	-0.271111	0.222198	-0.408919	0.0634229	-0.53529	0.016183	-0.385463	0.125974	-0.664993	0.000131467	4027.9	2680.31	2765.45	2798.3	2675.27	2310.03	2604.15	2274.26	2075.83	2176.35	2088.98	2650.25	2451.87	1936.15	1847.02	2173.78	1889.43	3157.89	2594.53	2318.08	2132.67	2346.09	1970.08
ENSG00000009307	CSDE1	chr1:114716913-114758676:-	protein_coding	0.10908	0.572341	-0.325837	0.0337043	-0.0112234	0.971382	-0.484624	0.000393838	-0.183021	0.184786	3296.7	3163.74	3339.09	3659.57	3199.6	3736.19	2513.17	2463.06	2781.99	3136.93	3347.46	2286.21	2336.65	2266.61	2871.2	2862.8	2886.98	3266.51	3531.79	2586.07	3242.19	2296.49	2873.66
ENSG00000009335	UBE3C	chr7:157138916-157269370:+	protein_coding	-0.215526	0.196036	0.026166	0.957793	-0.196039	0.386322	0.0347994	0.934872	-0.13604	0.42842	1215.83	1231.97	1340.91	1095.32	1076.46	1077.79	1266.56	1306.62	1289.1	1096.47	1097.46	1268.47	1274.54	1345.99	1149.04	1112.8	1179.36	1262.9	1083.19	1287.42	1096.96	1296.33	1147.07
ENSG00000009413	REV3L	chr6:111299028-111483715:-	protein_coding	-0.225285	0.622655	0.347496	0.452003	0.0531032	0.936251	0.306981	0.505694	-0.139123	0.761832	60.9339	113.06	144.545	83.4043	62.5621	116.122	115.722	127.958	196.682	116.183	103.107	111.33	137.98	166.523	101.8	97.561	81.0811	106.18	87.363	146.787	109.645	138.611	93.481
ENSG00000009694	TENM1	chrX:124375903-124963817:-	protein_coding	-0.237064	0.714524	-0.490647	0.251987	-0.519349	0.364785	-0.0761521	0.933333	-0.55088	0.394408	6.26424	15.5945	9.09091	10.2128	0.993049	9.01917	2.39425	2.41429	4.73934	5.18672	1.41243	4.4335	9.95733	11.2166	3.93701	0	9.82801	10.317	6.742	3.183	3.3	8.536	4.588
ENSG00000009709	PAX7	chr1:18630846-18748866:+	protein_coding	-0.571172	0.00806681	-0.154436	0.737004	-0.293736	0.35418	-0.156503	0.716699	-0.473906	0.0432432	227.221	300.195	300	171.064	169.811	197.294	207.502	241.429	289.1	224.066	214.689	214.778	224.751	289.905	190.664	161.585	228.501	275.805	179.39	246.01	219.378	243.145	193.583
ENSG00000009765	IYD	chr6:150368892-150405969:+	protein_coding	0.995836	0.0166319	0.0481179	1	0.297436	1	0.168941	1	0.456223	0.357643	1.13895	0	0	5.95745	7.94439	12.4014	0	2.89715	0	1.03734	5.64972	1.97044	3.79327	0.862813	5.6243	0	2.457	0.38	8.768	0.966	3.344	2.209	2.694
ENSG00000009780	FAM76A	chr1:27725979-27763122:+	protein_coding	-0.22491	0.596889	0.0762481	0.927751	-0.172376	0.763714	-0.082455	0.908665	-0.0508648	0.916958	56.9476	56.5302	68.1818	48.5106	50.6455	52.9876	67.0391	57.943	73.4597	53.9419	50.8475	58.1281	58.3215	52.6316	56.8054	57.9268	61.4251	60.553	50.715	66.147	52.395	56.36	58.719
ENSG00000009830	POMT2	chr14:77274956-77320884:-	protein_coding	-0.425947	0.198525	0.255778	0.560512	-0.10401	0.845759	0.16436	0.738139	-0.0240973	0.956614	116.743	83.8207	91.8182	78.2979	53.6246	80.0451	134.078	117.335	113.744	95.4357	86.1582	116.256	110.479	113.891	95.613	109.756	88.4521	97.46	70.656	121.719	90.797	113.542	97.94
ENSG00000009844	VTA1	chr6:142147162-142224685:+	protein_coding	-0.22095	0.265409	-0.191519	0.49508	-0.363811	0.106029	-0.284848	0.26796	-0.476371	0.00562303	597.38	547.758	544.545	514.894	463.754	464.487	535.515	472.718	454.976	448.133	416.667	474.877	507.824	377.912	365.579	426.829	427.518	563.228	481.045	487.737	432.4	453.537	406.642
ENSG00000009950	MLXIPL	chr7:73593194-73624543:-	protein_coding	0.266142	0.64631	-0.0445513	1	0.642654	0.216403	0.00729838	1	1.08695	0.0525358	3.98633	1.94932	1.81818	5.10638	2.97915	6.76437	1.59617	3.86287	0	13.4855	7.06215	0.492611	3.79327	4.31406	12.3735	6.09756	17.199	2.585	4.95	1.82	10.274	2.867	11.89
ENSG00000009954	BAZ1B	chr7:73440406-73522293:-	protein_coding	0.0722885	0.778596	0.329528	0.132533	0.178334	0.502761	0.321824	0.137104	0.26477	0.132794	661.162	779.727	813.636	768.511	756.703	844.419	856.345	918.397	1118.48	862.033	844.633	861.084	993.362	1007.77	932.508	829.268	943.489	751.508	789.878	964.408	853.333	954.07	901.755
ENSG00000010017	RANBP9	chr6:13621498-13711835:-	protein_coding	0.154724	0.598406	0.0164481	0.983879	0.0140204	0.976735	-0.125825	0.77262	-0.167838	0.546287	220.387	272.904	291.818	259.574	336.643	279.594	219.473	268.469	312.796	244.813	282.486	238.916	218.587	251.941	243.532	256.098	189.189	261.703	291.937	266.913	263.65	236.482	229.606
ENSG00000010030	ETV7	chr6:36354091-36387800:-	protein_coding	0.709195	0.0628287	0.92323	0.00302412	0.947146	0.0236311	0.780414	0.0168187	1.36545	5.43777e-05	25.0569	46.7836	20	52.766	63.5551	45.0958	78.2123	67.1173	66.3507	81.9502	56.4972	71.4286	59.744	54.3572	87.739	82.3171	83.5381	30.614	53.806	70.56	69.224	61.843	84.531
ENSG00000010072	SPRTN	chr1:231337104-231355023:+	protein_coding	-0.0576994	0.910383	-0.111508	0.883741	0.0221564	0.973909	-0.0489162	0.953929	0.0412427	0.93221	66.0592	58.4795	91.8182	85.1064	69.5134	52.9876	63.8468	73.8774	56.872	78.8382	69.209	86.2069	63.5372	58.6713	70.8661	76.2195	81.0811	72.119	69.202	64.865	74.024	69.472	76.056
ENSG00000010165	EEF1AKNMT	chr1:171781660-171814023:+	protein_coding	-0.192899	0.499161	0.164345	0.69994	0.159141	0.671594	0.160226	0.680766	0.224801	0.417709	208.998	187.135	176.364	160.851	170.804	166.855	226.656	226.944	191.943	206.432	225.989	216.256	222.38	211.389	210.349	185.976	282.555	190.832	166.17	215.181	216.21	216.675	226.293
ENSG00000010219	DYRK4	chr12:4562204-4615302:+	protein_coding	0.0325193	0.956725	-0.11571	0.88994	-0.33541	0.535353	-0.118472	0.867521	-0.095221	0.858489	68.9066	37.037	56.3636	62.1277	64.5482	45.0958	47.087	58.9087	40.2844	47.7178	33.8983	59.6059	49.7866	39.6894	39.3701	64.0244	58.9681	54.102	57.257	48.76	40.808	49.694	54.121
ENSG00000010244	ZNF207	chr17:32350117-32381886:+	protein_coding	-0.00639117	0.98147	-0.106559	0.725235	-0.293873	0.152426	-0.220132	0.356606	-0.134961	0.448143	1083.71	1076.02	1057.27	1137.87	1060.58	1002.25	994.413	978.271	1007.11	903.527	830.508	1010.34	867.71	854.185	907.199	1015.24	1017.2	1072.34	1066.9	993.265	867.018	910.746	979.881
ENSG00000010256	UQCRC1	chr3:48599002-48610976:-	protein_coding	-0.461543	0.00971962	-0.301893	0.13974	-0.580182	0.00221278	-0.0884867	0.808992	-0.409876	0.013997	878.132	824.561	754.545	634.043	637.537	485.908	689.545	675.036	592.417	550.83	524.011	764.532	814.13	722.174	549.494	664.634	641.278	819.08	585.829	652.333	537.421	766.945	618.469
ENSG00000010270	STARD3NL	chr7:38178222-38230671:+	protein_coding	-0.166939	0.504257	-0.336662	0.180955	-0.401172	0.122298	-0.362362	0.126648	-0.718184	0.000421481	330.866	325.536	294.545	288.511	291.956	260.428	273.743	227.909	232.227	228.216	242.938	246.305	257.942	214.84	165.354	225.61	189.189	316.982	280.298	244.627	235.577	239.696	193.384
ENSG00000010278	CD9	chr12:6199715-6238271:+	protein_coding	0.0400885	0.89702	-0.360332	0.102504	-0.218287	0.401738	-0.0404348	0.942529	-0.13255	0.514844	3158.31	2555.56	2256.36	3132.77	2755.71	2321.31	2298.48	2071.95	1701.42	2131.74	2405.37	2925.62	2721.67	2081.97	2472.44	2554.88	2233.42	2656.74	2736.59	2023.95	2268.55	2576.42	2420.24
ENSG00000010292	NCAPD2	chr12:6493356-6531955:+	protein_coding	-0.884705	2.13772e-09	-0.0142378	0.980392	-0.312405	0.169313	0.158006	0.631647	-0.439426	0.00716359	971.526	1013.65	1231.82	545.532	563.059	593.01	1019.95	1079.67	1087.68	857.884	851.695	1072.41	1216.22	1337.36	744.657	847.561	773.956	1072.33	567.2	1062.43	854.789	1208.66	788.725
ENSG00000010295	IFFO1	chr12:6538375-6556083:-	protein_coding	0.485129	0.334425	-0.129661	1	0.0361984	0.960334	-0.0849826	1	0.250965	0.722934	1.13895	1.94932	5.45455	2.55319	20.854	2.25479	0.798085	2.41429	0	1.03734	5.64972	3.44828	1.89663	0	5.06187	9.14634	0	2.848	8.554	1.071	3.344	1.782	4.736
ENSG00000010310	GIPR	chr19:45668221-45683722:+	protein_coding	0.712908	0.0368079	-0.379639	0.470602	0.138065	0.835071	-0.373993	0.446168	0.223845	0.649394	36.4465	29.2398	42.7273	51.0638	76.4647	73.2807	20.7502	24.6258	30.8057	38.3817	45.1977	23.1527	23.7079	29.3356	42.7447	48.7805	41.769	36.138	66.936	25.394	41.79	25.399	44.431
ENSG00000010318	PHF7	chr3:52410660-52423641:+	protein_coding	-0.343858	0.549135	-0.311644	0.628697	-0.0193089	0.982448	-0.0594187	0.953598	-0.127249	0.859151	16.5148	17.5439	15.4545	10.2128	8.93744	14.6561	5.58659	13.52	11.8483	11.4108	21.1864	12.3153	15.6472	18.1191	11.2486	12.1951	22.113	16.504	11.269	10.318	16.299	15.361	15.186
ENSG00000010322	NISCH	chr3:52455118-52493068:+	protein_coding	0.323307	0.231889	0.028474	0.972183	0.297543	0.390466	0.091234	0.872513	0.375777	0.137724	162.301	233.918	258.182	241.702	295.929	289.741	196.329	234.669	234.597	275.934	266.949	200.493	225.225	275.237	308.774	274.39	262.899	218.134	275.79	221.865	271.441	233.652	282.021
ENSG00000010361	FUZ	chr19:49806866-49817376:-	protein_coding	-0.0752393	0.871641	-0.290726	0.559239	0.0433064	0.94361	0.150559	0.77818	0.174941	0.654107	82.574	91.6179	67.2727	70.6383	80.4369	74.4081	75.02	61.323	42.654	87.1369	77.6836	85.7143	95.3058	89.7325	79.3026	91.4634	108.108	80.488	75.161	59.666	82.41	90.251	92.958
ENSG00000010379	SLC6A13	chr12:220621-262873:-	protein_coding	0.695323	0.08123	0.406574	1	0.399214	1	0.326459	1	0.56767	0.240928	0.569476	0	0	3.40426	2.97915	10.1466	3.19234	3.38001	9.47867	2.07469	5.64972	2.95567	2.84495	5.17688	1.68729	9.14634	0	0.19	5.51	5.35	3.862	3.659	3.611
ENSG00000010404	IDS	chrX:149476988-149521096:-	protein_coding	0.134299	0.517972	-0.143081	0.63469	0.0737319	0.807311	-0.374061	0.0404867	-0.201553	0.25517	756.264	805.068	862.727	894.468	845.084	927.847	709.497	698.696	781.991	868.257	834.746	600.985	607.871	628.991	681.102	737.805	687.961	808.02	889.133	730.061	851.502	612.616	702.289
ENSG00000010438	PRSS3	chr9:33750466-33799231:+	protein_coding	-0.0301774	0.957741	-0.127609	0.866909	-0.39809	0.40479	-0.0475501	0.955616	-0.419728	0.293882	142.938	62.3782	78.1818	103.83	99.3049	81.1725	86.9912	94.1574	75.8294	73.6515	63.5593	108.867	87.2451	82.83	61.8673	88.4146	63.8821	94.499	94.769	85.659	68.605	92.981	71.388
ENSG00000010539	ZNF200	chr16:3222325-3236221:-	protein_coding	0.185	0.616954	0.127123	0.847122	0.194584	0.682189	0.107879	0.855474	0.239189	0.500591	83.713	79.922	80.9091	94.4681	101.291	86.8095	78.2123	97.0546	99.5261	87.1369	104.52	85.2217	81.0811	103.538	109.674	85.3659	90.9091	81.515	94.19	91.598	95.828	89.947	95.316
ENSG00000010610	CD4	chr12:6786858-6820799:+	protein_coding	0.295612	0.608538	0.0788761	1	0.680126	0.195712	0.459057	0.300975	0.699606	0.254618	5.69476	1.94932	1.81818	10.2128	5.95829	2.25479	4.78851	5.31144	2.36967	9.3361	15.5367	8.37438	8.53485	12.9422	3.93701	24.3902	4.914	3.154	6.142	4.157	12.436	9.95	11.08
ENSG00000010626	LRRC23	chr12:6873569-6914241:+	protein_coding	0.189762	0.768467	-0.288595	0.63936	-0.130881	0.871469	-0.156573	0.840961	-0.136372	0.856651	16.5148	9.74659	12.7273	17.8723	14.8957	16.9109	0.798085	5.7943	18.9573	12.4481	9.88701	14.2857	10.9056	6.03969	11.2486	3.04878	19.656	12.996	16.56	8.517	11.168	10.41	11.318
ENSG00000010704	HFE	chr6:26087281-26098343:+	protein_coding	-0.522249	0.17528	0.103517	0.899327	-0.726847	0.0981191	-0.158455	0.797124	-1.09797	0.00367768	59.2255	97.4659	49.0909	50.2128	46.6733	30.4397	83.0008	61.323	75.8294	42.5311	25.4237	60.5911	53.5799	57.8085	26.9966	30.4878	24.57	68.594	42.442	73.384	33.977	57.326	27.351
ENSG00000010803	SCMH1	chr1:41027200-41242154:-	protein_coding	-0.791497	0.00173534	-0.123211	0.840295	-0.62045	0.0634903	-0.208429	0.635703	-0.938034	0.00116327	115.034	128.655	122.727	62.9787	64.5482	71.0259	94.9721	110.575	130.332	67.4274	81.9209	91.133	97.6766	120.794	69.7413	60.9756	41.769	122.139	66.184	111.959	74.674	103.201	57.495
ENSG00000010810	FYN	chr6:111660332-111873452:-	protein_coding	0.00193602	0.996708	0.158104	0.761505	0.410273	0.225197	0.0326851	0.963152	0.261409	0.390688	127.563	150.097	105.455	124.255	126.117	128.523	138.069	151.618	137.441	159.751	187.853	131.527	130.394	125.971	139.483	179.878	147.42	127.705	126.299	142.376	173.802	129.297	155.594
ENSG00000010818	HIVEP2	chr6:142751469-142956698:-	protein_coding	0.195692	0.579809	0.288164	0.421718	0.50783	0.0924654	0.191684	0.679147	0.487451	0.0468806	292.141	526.316	562.727	530.213	399.206	667.418	552.275	542.25	637.441	709.544	639.831	432.512	568.516	606.557	687.289	557.927	707.617	460.395	532.279	577.322	674.687	535.862	650.944
ENSG00000011007	ELOA	chr1:23743155-23762059:+	protein_coding	-0.0804506	0.757627	0.00678714	0.991047	0.000644972	0.998341	-0.00930429	0.985899	0.13913	0.513385	460.137	430.799	450	445.106	393.247	429.538	462.091	465.958	414.692	437.759	459.04	460.099	461.83	410.699	474.691	551.829	466.83	446.979	422.63	447.58	448.399	444.209	497.783
ENSG00000011009	LYPLA2	chr1:23791145-23795539:+	protein_coding	-0.166188	0.475857	-0.214176	0.463009	-0.251669	0.341398	-0.160925	0.600908	-0.331147	0.0680825	518.223	532.164	468.182	485.106	464.747	392.334	423.783	483.824	369.668	453.32	385.593	440.394	440.019	465.056	399.888	378.049	417.69	506.19	447.396	425.758	419.456	448.49	398.542
ENSG00000011021	CLCN6	chr1:11806096-11848079:+	protein_coding	0.456177	0.186517	0.0285626	0.978682	0.561855	0.162553	0.0331466	0.971073	0.799867	0.0100252	45.5581	70.1754	63.6364	84.2553	68.5204	100.338	50.2793	75.8088	49.763	106.846	79.096	55.665	57.3732	68.1622	98.4252	88.4146	137.592	59.79	84.371	58.617	92.971	60.4	108.144
ENSG00000011028	MRC2	chr17:62627670-62693597:+	protein_coding	0.61552	0.129287	0.105026	0.913308	0.83775	0.0530533	0.189924	0.778202	0.739614	0.0735776	19.9317	33.1384	27.2727	47.6596	54.6177	31.5671	20.7502	32.8344	35.545	62.2407	49.435	30.0493	26.0787	39.6894	43.3071	57.9268	44.226	26.781	44.615	29.71	55.838	31.939	48.487
ENSG00000011052	NME1-NME2	chr17:51153590-51171744:+	protein_coding	-0.846196	0.0214388	-0.129332	0.819247	-0.534905	0.267722	-0.057407	0.950129	-0.26003	0.706115	81.4351	35.0877	67.2727	34.0426	19.861	36.0767	67.8372	23.1772	0	44.6058	32.4859	47.7833	42.2001	91.4582	40.4949	0	66.3391	61.265	29.993	30.338	38.546	60.48	35.611
ENSG00000011105	TSPAN9	chr12:3077355-3286564:+	protein_coding	0.476112	0.044542	0.159701	0.739136	0.602801	0.0288171	0.283066	0.396322	0.540617	0.0234405	129.841	150.097	127.273	194.043	169.811	211.95	152.434	154.515	149.289	224.066	200.565	168.966	152.205	184.642	222.16	173.78	191.646	135.737	191.935	152.079	212.316	168.604	195.862
ENSG00000011114	BTBD7	chr14:93237550-93333092:-	protein_coding	0.164186	0.747066	0.0941847	0.91656	0.389491	0.444609	0.195863	0.747421	0.392594	0.357643	37.5854	37.037	43.6364	46.8085	36.7428	52.9876	43.8947	45.8716	37.9147	43.5685	69.209	37.931	52.6316	52.6316	49.4938	42.6829	71.2531	39.42	45.513	42.56	56.389	47.731	54.477
ENSG00000011132	APBA3	chr19:3750772-3761692:-	protein_coding	0.365253	0.275778	-0.223995	0.709403	0.290042	0.537416	-0.150539	0.795869	0.391886	0.262028	74.0319	64.3275	57.2727	86.8085	84.4091	91.3191	67.0391	50.7001	37.9147	92.3237	73.4463	56.6502	56.899	59.5341	94.4882	70.122	95.8231	65.211	87.512	51.885	82.885	57.694	86.811
ENSG00000011143	MKS1	chr17:58205441-58219605:-	protein_coding	-0.110586	0.827186	0.00684138	0.994842	0.0131827	0.984669	0.3058	0.482285	0.16163	0.719647	60.9339	46.7836	80.9091	51.0638	72.4926	51.8602	51.0774	75.3259	66.3507	59.1286	70.6215	89.1626	85.8227	75.0647	60.7424	82.3171	81.0811	62.876	58.472	64.251	64.875	83.35	74.714
ENSG00000011198	ABHD5	chr3:43690108-43734371:+	protein_coding	0.027609	0.945508	-0.112975	0.84198	-0.190043	0.629886	-0.178476	0.6756	-0.0729796	0.828336	154.328	169.591	150	160	139.027	182.638	155.626	144.375	125.592	134.855	137.006	147.291	144.144	115.617	143.982	161.585	144.963	157.973	160.555	141.865	135.93	135.684	150.177
ENSG00000011243	AKAP8L	chr19:15380050-15419141:-	protein_coding	0.412406	0.0342795	-0.119262	0.783256	0.2446	0.399604	0.242396	0.392573	0.339875	0.135823	291.572	288.499	262.727	346.383	416.087	375.423	268.156	255.915	241.706	320.539	353.107	318.227	362.731	330.457	433.071	298.78	321.867	280.933	379.298	255.259	336.823	337.138	351.24
ENSG00000011258	MBTD1	chr17:51177425-51260163:-	protein_coding	0.266829	0.439603	-0.239768	0.660012	-0.0910584	0.864529	-0.183051	0.715566	-0.080482	0.843023	85.9909	118.908	114.545	114.894	110.228	163.472	68.6353	67.6002	132.701	100.622	94.6328	80.2956	86.2968	105.263	102.362	112.805	81.0811	106.482	129.531	89.646	97.628	90.619	98.749
ENSG00000011260	UTP18	chr17:51260546-51297936:+	protein_coding	-0.509917	0.0322802	-0.261782	0.408571	-0.537661	0.0507533	-0.406911	0.10021	-0.98896	7.3246e-06	272.21	261.209	212.727	197.447	176.763	133.033	201.117	204.732	203.791	156.639	175.141	177.34	191.086	175.151	114.736	109.756	140.049	248.715	169.081	203.214	165.89	181.192	121.514
ENSG00000011275	RNF216	chr7:5620047-5781739:-	protein_coding	0.243303	0.306055	0.284478	0.286818	0.30447	0.280777	0.178544	0.624338	0.313663	0.159492	258.542	263.158	317.273	307.234	331.678	366.404	336.792	338.967	372.038	365.145	336.158	281.281	338.549	345.125	393.701	344.512	302.211	279.658	335.105	349.265	350.652	321.652	346.808
ENSG00000011295	TTC19	chr17:15999784-16045015:+	protein_coding	0.0898112	0.789215	-0.0270447	0.972183	0.0236275	0.962194	-0.0930461	0.856392	0.0196226	0.956153	215.831	165.692	182.727	200.851	216.485	192.785	205.906	173.829	177.725	196.058	190.678	191.133	182.077	155.306	194.038	173.78	208.845	188.084	203.373	185.82	193.368	176.172	192.221
ENSG00000011304	PTBP1	chr19:797075-812327:+	protein_coding	-0.191297	0.277074	0.0612357	0.868406	-0.110415	0.665442	0.0537826	0.899309	0.00815047	0.970482	1502.28	1666.67	1600.91	1280	1453.82	1422.77	1661.61	1649.93	1668.25	1489.63	1443.5	1507.88	1613.56	1839.52	1564.68	1570.12	1658.48	1589.95	1385.53	1659.93	1466.57	1653.65	1597.76
ENSG00000011332	DPF1	chr19:38211006-38229714:-	protein_coding	0.483993	0.366257	0.501136	0.27218	0.728307	0.173288	0.660495	0.0947883	1.41288	0.00609595	2.2779	5.84795	6.36364	1.70213	12.9096	18.0383	11.1732	11.1057	16.5877	15.5602	14.1243	14.7783	12.3281	18.1191	19.685	39.6341	9.82801	4.83	10.883	12.956	14.842	15.075	23.049
ENSG00000011347	SYT7	chr11:61513714-61581148:-	protein_coding	1.05808	3.23132e-09	-0.0660214	0.921349	0.910557	7.83547e-05	-0.111875	0.821548	1.28842	5.60234e-12	142.938	163.743	169.091	331.064	321.748	377.678	130.886	162.723	156.398	329.876	293.785	131.527	149.834	152.718	413.948	329.268	447.174	158.591	343.496	150.002	311.83	144.693	396.797
ENSG00000011376	LARS2	chr3:45388561-45554726:+	protein_coding	-0.460654	0.0704416	0.267978	0.420301	-0.122511	0.782643	0.327746	0.239938	-0.0923668	0.791384	150.911	144.25	150	114.894	96.3257	103.72	189.944	183.969	172.986	123.444	148.305	193.103	194.879	187.23	134.421	112.805	169.533	148.387	104.98	182.3	135.875	191.738	138.92
ENSG00000011405	PIK3C2A	chr11:17077730-17207983:-	protein_coding	0.141804	0.650114	0.15731	0.74049	0.401818	0.155434	-0.0464442	0.938236	0.311837	0.214717	235.194	315.789	340	327.66	277.061	379.932	280.128	316.755	419.431	429.461	367.232	254.68	299.668	300.259	415.636	280.488	400.491	296.994	328.218	338.771	398.346	284.869	365.538
ENSG00000011422	PLAUR	chr19:43646095-43670547:-	protein_coding	1.14339	1.21518e-13	0.257186	0.415138	0.791548	7.74849e-05	0.271957	0.31535	1.13655	4.13378e-13	355.353	313.84	288.182	720.851	807.349	673.055	407.023	442.781	303.318	567.427	577.684	393.596	422.949	362.381	739.033	652.439	761.671	319.125	733.752	384.374	572.556	392.976	717.714
ENSG00000011426	ANLN	chr7:36389821-36453791:+	protein_coding	-1.37304	5.66352e-28	-0.189864	0.403088	-0.892618	1.95418e-08	-0.133125	0.632998	-1.29001	1.91469e-21	1205.01	1171.54	1227.27	451.915	456.802	441.939	981.644	1057.46	1109	641.079	621.469	1090.64	1110.95	1069.03	454.443	533.537	471.744	1201.28	450.219	1049.37	631.274	1090.21	486.575
ENSG00000011451	WIZ	chr19:15419978-15449956:-	protein_coding	-0.0960805	0.817713	0.0535513	0.948472	0.254772	0.518532	0.234673	0.595699	0.664587	0.0060112	123.007	206.628	170.909	117.447	174.777	165.727	140.463	181.072	196.682	213.693	185.028	168.966	177.809	253.667	246.344	243.902	312.039	166.848	152.65	172.739	199.361	200.147	267.429
ENSG00000011454	RABGAP1	chr9:122940833-123104866:+	protein_coding	-0.151758	0.578179	-0.258073	0.303916	-0.0408041	0.913849	-0.107083	0.770968	-0.186795	0.351043	502.847	458.09	485.455	430.638	343.595	524.239	357.542	404.635	443.128	443.983	495.763	426.601	477.003	434.858	433.633	417.683	415.233	482.131	432.824	401.768	469.873	446.154	422.183
ENSG00000011465	DCN	chr12:91140484-91182824:-	protein_coding	0.422577	0.364856	0.325258	1	1.04482	0.0217857	0.446778	0.237964	0.791679	0.160533	1.70843	0	1.81818	10.2128	2.97915	1.1274	6.38468	1.93143	9.47867	10.3734	16.9492	6.89655	3.79327	9.49094	11.2486	0	7.37101	1.176	4.773	5.932	13.661	6.727	6.207
ENSG00000011478	QPCTL	chr19:45692666-45703989:+	protein_coding	-0.0959724	0.830001	-0.21201	0.687055	-0.202585	0.685066	-0.0953127	0.881259	-0.152802	0.701072	120.159	74.0741	99.0909	97.8723	104.27	75.5355	85.3951	81.1202	85.3081	72.6141	97.4576	102.463	89.6159	84.5557	81.5523	91.4634	98.2801	97.775	92.559	83.941	85.036	92.212	90.432
ENSG00000011485	PPP5C	chr19:46347087-46392981:+	protein_coding	-0.274762	0.191817	0.0808869	0.861818	-0.268998	0.324184	0.207381	0.480404	-0.246093	0.24036	522.779	442.495	412.727	378.723	394.24	359.639	513.966	479.479	473.934	377.593	378.531	503.941	550.498	563.417	384.702	411.585	366.093	459.334	377.534	489.126	378.062	539.285	387.46
ENSG00000011523	CEP68	chr2:65056366-65087004:+	protein_coding	-0.276674	0.583089	-0.225483	0.762712	0.109198	0.879262	-0.0759344	0.930485	-0.154114	0.786683	33.5991	31.1891	40	22.9787	34.7567	24.8027	41.5004	26.5572	7.109	48.7552	28.2486	22.6601	30.8203	45.7291	34.8706	33.5366	22.113	34.929	27.513	25.056	38.502	33.07	30.173
ENSG00000011566	MAP4K3	chr2:39249266-39437301:-	protein_coding	-0.372519	0.120735	0.0707686	0.903452	-0.0347681	0.941331	-0.134931	0.746272	-0.361112	0.155382	202.733	212.476	243.636	168.511	147.964	183.766	256.185	224.046	210.9	196.058	233.051	204.926	192.034	196.721	159.168	140.244	208.845	219.615	166.747	230.377	214.554	197.894	169.419
ENSG00000011590	ZBTB32	chr19:35704558-35717038:+	protein_coding	0.428569	0.436839	0.092959	1	-0.116841	0.85751	-0.0994842	1	-0.00342522	0.996073	2.84738	3.89864	3.63636	10.2128	6.95134	4.50958	3.99042	4.82859	4.73934	3.11203	1.41243	4.4335	1.42248	0.862813	3.93701	6.09756	0	3.461	7.225	4.519	2.262	2.24	3.345
ENSG00000011638	TMEM159	chr16:21158377-21180616:+	protein_coding	0.299203	0.204669	-0.411053	0.124583	-0.196296	0.597876	-0.141794	0.740717	-0.119404	0.708522	186.219	173.489	189.091	236.596	234.359	215.333	138.867	128.44	132.701	150.415	166.667	172.906	172.119	146.678	176.04	125	196.56	182.933	228.763	133.336	158.541	163.901	165.867
ENSG00000011677	GABRA3	chrX:152166234-152451315:-	protein_coding	0.0670961	0.90347	-0.247964	0.702267	0.121237	0.850471	-0.0651993	0.937873	0.0181883	0.977327	46.1276	37.037	44.5455	50.2128	42.7011	43.9684	43.0966	32.3515	21.327	51.8672	43.7853	40.3941	35.0877	47.4547	29.2463	70.122	41.769	42.57	45.627	32.258	47.826	40.979	47.046
ENSG00000012048	BRCA1	chr17:43044295-43170245:-	protein_coding	-0.700765	0.00240183	0.185816	0.646007	-0.22997	0.520228	0.235267	0.471674	-0.477881	0.0640717	174.829	187.135	179.091	100.426	91.3605	127.396	180.367	215.838	232.227	153.527	148.305	196.059	227.596	223.469	133.858	91.4634	147.42	180.352	106.394	209.477	150.916	215.708	124.247
ENSG00000012061	ERCC1	chr19:45407333-45478828:-	protein_coding	-0.155191	0.530993	-0.393453	0.0557525	-0.344204	0.166484	-0.317647	0.158029	-0.270964	0.175305	436.219	387.914	400	383.83	394.24	317.926	320.83	295.027	298.578	324.689	310.734	316.749	331.911	319.241	350.394	314.024	341.523	408.044	365.332	304.812	317.712	322.633	335.314
ENSG00000012124	CD22	chr19:35319261-35347361:+	protein_coding	0.603971	0.166853	0.127359	1	0.371008	0.407587	0.223989	1	2.2917	3.9663e-06	0	3.89864	0	6.80851	2.97915	9.01917	3.99042	1.44858	2.36967	7.26141	2.82486	5.91133	3.31911	1.72563	29.8088	18.2927	19.656	1.3	6.269	2.603	5.043	3.652	22.586
ENSG00000012171	SEMA3B	chr3:50267558-50277546:+	protein_coding	0.488827	0.0152895	-0.69299	0.00098265	-0.188551	0.59249	-0.728186	0.000390387	-0.364287	0.120045	230.638	237.817	210.909	336.17	352.532	279.594	121.309	126.992	154.028	206.432	185.028	110.345	130.394	144.09	178.853	155.488	181.818	226.455	322.766	134.11	195.73	128.276	172.053
ENSG00000012174	MBTPS2	chrX:21839617-21885423:+	protein_coding	-0.360022	0.284042	-0.119327	0.852793	-0.201629	0.657668	-0.206488	0.64737	-0.392157	0.218671	94.533	124.756	119.091	82.5532	63.5551	107.103	114.126	91.2603	97.1564	95.4357	94.6328	88.67	93.8834	100.086	85.4893	70.122	90.9091	112.793	84.404	100.848	95.034	94.213	82.173
ENSG00000012211	PRICKLE3	chrX:49174802-49186528:-	protein_coding	-0.033116	0.936723	0.0202199	0.98032	-0.082626	0.866004	-0.117077	0.826056	-0.264236	0.400139	120.159	140.351	146.364	120	133.069	142.052	132.482	145.34	130.332	133.817	118.644	111.33	114.746	144.09	116.423	88.4146	122.85	135.625	131.707	136.051	126.231	123.389	109.229
ENSG00000012232	EXTL3	chr8:28600469-28755599:+	protein_coding	-0.234262	0.264033	0.0147308	0.981971	-0.283624	0.275775	-0.048176	0.925083	-0.481671	0.0076442	529.613	688.109	660	511.489	526.316	538.895	596.169	648.962	644.55	523.859	487.288	527.094	597.914	679.896	440.382	405.488	476.658	625.907	525.567	629.894	505.574	601.635	440.843
ENSG00000012660	ELOVL5	chr6:53267398-53349179:-	protein_coding	-0.34886	0.0409586	-0.0516154	0.90484	-0.531756	0.0052863	-0.322473	0.105288	-0.498141	0.00642577	841.116	904.483	798.182	725.957	609.732	638.106	820.431	800.579	824.645	601.66	548.023	708.867	664.77	623.814	496.063	740.854	567.568	847.927	657.932	815.218	574.841	665.817	601.495
ENSG00000012779	ALOX5	chr10:45374176-45446119:+	protein_coding	0.561972	0.174452	-0.373437	0.51702	0.289632	0.646043	-0.239009	0.715632	0.278822	0.618085	29.0433	19.4932	21.8182	38.2979	40.715	40.5862	11.1732	14.9686	21.327	29.0456	35.3107	21.1823	18.4922	14.6678	32.0585	18.2927	39.312	23.452	39.866	15.823	32.178	18.114	29.888
ENSG00000012822	CALCOCO1	chr12:53708517-53727745:-	protein_coding	0.692861	0.000146115	-0.0413378	0.956379	0.76818	0.000698296	-0.0063573	0.991968	1.03573	1.71e-08	197.608	192.982	180.909	337.872	304.866	305.524	173.982	173.346	215.64	358.921	314.972	180.296	201.043	187.23	426.322	329.268	437.346	190.5	316.088	187.656	336.946	189.523	397.645
ENSG00000012963	UBR7	chr14:93207241-93229215:+	protein_coding	-0.951364	0.00143239	-0.0804227	0.921455	-0.525027	0.194625	-0.235898	0.622121	-1.07128	0.00111532	77.4487	105.263	79.0909	40.8511	30.7845	47.3506	99.7606	76.7745	56.872	62.2407	48.0226	69.4581	79.6586	59.5341	39.3701	27.439	41.769	87.268	39.662	77.802	55.132	69.55	36.193
ENSG00000012983	MAP4K5	chr14:50418501-50561126:-	protein_coding	0.0229636	0.947897	-0.138017	0.764053	0.0448738	0.918283	-0.125419	0.762771	-0.121776	0.647593	277.904	356.725	375.455	352.34	327.706	340.474	273.743	347.175	274.882	359.959	331.921	298.03	314.367	299.396	318.898	301.829	294.84	336.695	340.173	298.6	345.94	303.931	305.189
ENSG00000013016	EHD3	chr2:31234152-31269451:+	protein_coding	1.3839	0.000101874	0.655289	0.116084	1.44852	0.000351378	0.657318	0.0982645	1.82918	1.09166e-06	14.8064	11.6959	10.9091	42.5532	37.7358	60.8794	31.9234	20.2801	37.9147	53.9419	52.2599	28.5714	21.8113	34.5125	62.4297	48.7805	63.8821	12.47	47.056	30.039	53.101	28.298	58.364
ENSG00000013275	PSMC4	chr19:39971165-39981764:+	protein_coding	0.110987	0.739377	0.360405	0.226633	-0.0559401	0.892865	0.232359	0.471272	0.347939	0.174991	722.096	711.501	481.818	694.468	845.084	536.64	692.737	739.739	1127.96	626.556	596.045	725.123	844.476	716.135	727.784	1128.05	624.079	638.472	692.064	853.48	611.301	761.911	826.637
ENSG00000013288	MAN2B2	chr4:6575189-6623362:+	protein_coding	0.140485	0.623451	0.395823	0.111657	0.622505	0.00709008	0.252448	0.411762	0.49902	0.0112788	237.472	307.992	313.636	318.298	285.998	341.601	328.811	401.255	433.649	449.17	453.39	314.286	358.938	363.244	420.135	384.146	410.319	286.367	315.299	387.905	451.28	345.489	404.867
ENSG00000013297	CLDN11	chr3:170418865-170454733:+	protein_coding	0.111921	1	0.0773143	1	0.0366157	1	0.207167	1	0.724778	0.188284	2.2779	0	0	0.851064	0.993049	3.38219	3.19234	1.93143	0	1.03734	1.41243	2.95567	1.89663	5.17688	7.31159	6.09756	2.457	0.759	1.742	1.708	1.225	3.343	5.289
ENSG00000013306	SLC25A39	chr17:44319625-44324870:-	protein_coding	-0.173864	0.429212	-0.23555	0.423303	-0.306512	0.191763	-0.106912	0.763416	-0.423201	0.0117171	699.886	660.819	585.455	607.66	592.85	515.22	592.977	595.847	421.801	519.71	518.362	604.433	594.12	599.655	471.316	478.659	493.857	648.72	571.91	536.875	519.036	599.403	481.277
ENSG00000013364	MVP	chr16:29820394-29848039:+	protein_coding	0.489559	0.000474321	0.0114785	0.984156	0.405076	0.0355034	0.0928532	0.804442	0.489427	0.00056772	879.841	949.318	976.364	1263.83	1354.52	1357.38	881.883	945.437	1007.11	1177.39	1327.68	878.325	1009.48	1119.07	1322.83	1210.37	1422.6	935.174	1325.24	944.81	1252.54	1002.29	1318.6
ENSG00000013374	NUB1	chr7:151341699-151378449:+	protein_coding	0.270664	0.121666	0.194176	0.45024	0.439712	0.0191013	0.216494	0.373015	0.430406	0.0045746	813.781	732.943	751.818	897.872	1017.87	881.623	940.942	918.397	784.36	1061.2	1048.02	919.212	945.946	836.066	1134.42	969.512	1002.46	766.181	932.457	881.233	1054.61	900.408	1035.46
ENSG00000013375	PGM3	chr6:83161150-83193936:-	protein_coding	0.0247178	0.948852	0.0253848	0.972183	-0.280771	0.403371	-0.124706	0.773786	-0.18849	0.489255	189.636	191.033	206.364	232.34	180.735	183.766	194.733	211.009	189.573	170.124	145.48	173.892	187.293	171.7	172.103	164.634	174.447	195.677	198.947	198.438	157.802	177.628	170.395
ENSG00000013392	RWDD2A	chr6:83193357-83198935:+	protein_coding	0.442017	0.427692	0.173836	0.838163	0.0964953	0.909175	0.0420365	0.968856	0.666621	0.249693	10.2506	7.79727	6.36364	11.0638	12.9096	19.1657	10.3751	10.14	14.218	9.3361	9.88701	9.85222	10.4315	6.03969	13.4983	21.3415	17.199	8.137	14.38	11.578	9.612	8.774	17.346
ENSG00000013441	CLK1	chr2:200853009-200864744:-	protein_coding	0.56302	0.0197786	0.104124	0.863178	0.200596	0.629001	-0.190867	0.670552	0.107251	0.771882	146.355	107.212	139.091	180.426	189.672	241.263	134.876	152.1	146.919	168.05	141.243	120.197	118.065	102.675	170.416	131.098	117.936	130.886	203.787	144.632	154.646	113.646	139.817
ENSG00000013503	POLR3B	chr12:106357748-106510198:+	protein_coding	-0.582692	0.0704416	0.0932395	0.900762	-0.443895	0.302684	0.158345	0.764136	-0.729164	0.0361411	79.1572	68.2261	75.4545	44.2553	52.6316	43.9684	71.8276	78.2231	99.5261	54.9793	48.0226	83.7438	85.3485	88.0069	48.369	39.6341	34.398	74.279	46.952	83.192	51.501	85.7	40.8
ENSG00000013523	ANGEL1	chr14:76786168-76826246:-	protein_coding	-0.283476	0.31818	-0.0283365	0.970951	-0.216519	0.568589	0.239358	0.492267	0.141173	0.635551	158.884	163.743	161.818	150.638	113.208	126.268	162.011	162.24	144.55	144.191	128.531	170.936	190.612	224.331	189.539	152.439	186.732	161.482	130.038	156.267	136.361	195.293	176.237
ENSG00000013561	RNF14	chr5:141958328-141990292:+	protein_coding	-0.235149	0.362004	0.0977879	0.850696	-0.190779	0.58658	-0.0714431	0.897458	-0.137809	0.624012	224.943	274.854	227.273	185.532	217.478	202.931	284.118	231.772	263.033	207.469	209.04	251.232	241.347	186.368	192.351	240.854	230.958	242.357	201.98	259.641	208.254	226.315	221.388
ENSG00000013563	DNASE1L1	chrX:154401236-154412112:-	protein_coding	-0.160147	0.616443	0.0168843	0.983879	-0.0325809	0.94803	0.127811	0.778202	-0.0115373	0.977327	212.415	150.097	179.091	150.638	171.797	165.727	185.954	196.041	170.616	181.535	175.141	213.793	197.724	195.858	149.606	219.512	189.189	180.534	162.721	184.203	178.338	202.459	186.103
ENSG00000013573	DDX11	chr12:31073860-31104799:+	protein_coding	-0.399668	0.0856169	0.106591	0.834509	-0.342028	0.269413	0.10818	0.813128	-0.227623	0.430674	240.888	335.283	257.273	187.234	204.568	220.97	295.291	305.167	289.1	199.17	225.989	276.355	328.592	289.042	286.839	207.317	186.732	277.815	204.257	296.519	212.579	297.996	226.963
ENSG00000013583	HEBP1	chr12:12974870-13000265:-	protein_coding	0.0357019	0.925128	-0.0752421	0.904267	-0.140045	0.738861	-0.115149	0.812015	0.165534	0.5797	171.412	153.996	163.636	175.319	176.763	152.198	135.674	156.446	177.725	151.452	142.655	166.502	148.886	132.01	167.042	164.634	228.501	163.015	168.093	156.615	147.054	149.133	186.726
ENSG00000013588	GPRC5A	chr12:12890782-12917937:+	protein_coding	0.766963	1.77271e-07	-0.516544	0.00276793	0.103018	0.736853	-0.435465	0.0333708	0.736463	6.20634e-07	1864.46	2181.29	2576.36	3815.32	3635.55	4045.1	1371.91	1493	1654.03	2370.33	2385.59	1380.79	1612.61	1773.08	3789.09	3402.44	3960.69	2207.37	3831.99	1506.31	2377.96	1588.83	3717.41
ENSG00000013619	MAMLD1	chrX:150361422-150514178:+	protein_coding	0.0365847	0.942765	0.58713	0.0374101	0.591567	0.0847895	0.570066	0.0465042	0.621524	0.0298093	68.3371	107.212	103.636	74.0426	114.201	94.7012	138.867	159.343	144.55	144.191	148.305	126.108	144.144	172.563	160.855	125	142.506	93.062	94.315	147.587	146.248	147.605	142.787
ENSG00000013725	CD6	chr11:60971680-61020377:+	protein_coding	0.483609	0.349213	1.01922	0.0022788	1.23396	0.00431317	1.25264	1.87906e-05	1.49677	0.000252454	17.6538	9.74659	10	19.5745	16.8818	29.3123	42.2985	33.8001	56.872	44.6058	48.0226	54.6798	47.89	50.0431	38.8076	57.9268	51.5971	12.467	21.923	44.324	46.314	50.871	49.444
ENSG00000013810	TACC3	chr4:1712891-1745176:+	protein_coding	-0.876666	1.88606e-05	-0.0176333	0.979468	-0.244792	0.412995	0.283266	0.258072	-0.417141	0.0407999	321.185	399.61	391.818	148.085	235.353	193.912	354.35	400.773	327.014	287.344	329.096	439.901	462.779	466.782	265.467	256.098	299.754	370.871	192.45	360.712	308.22	456.487	273.773
ENSG00000014123	UFL1	chr6:96521595-96555276:+	protein_coding	-0.0937188	0.776638	-0.278439	0.391348	-0.105207	0.79028	-0.116534	0.782547	-0.27252	0.269938	211.276	259.259	235.455	253.617	198.61	199.549	213.089	186.383	156.398	216.805	214.689	222.167	212.423	204.487	194.038	176.829	201.474	235.33	217.259	185.29	215.747	213.026	190.781
ENSG00000014138	POLA2	chr11:65261920-65305589:+	protein_coding	-0.642761	0.00965632	0.472136	0.0439041	-0.25589	0.51102	0.21747	0.557666	-0.277785	0.369892	152.62	179.337	173.636	105.532	80.4369	122.886	227.454	259.295	232.227	162.863	110.169	175.369	223.803	195.858	129.921	94.5122	184.275	168.531	102.952	239.659	136.516	198.344	136.236
ENSG00000014164	ZC3H3	chr8:143437659-143541447:-	protein_coding	0.23801	0.514647	-0.0156038	0.988269	0.283971	0.520228	0.0279156	0.973911	0.281757	0.420704	70.615	74.0741	94.5455	88.5106	93.3466	107.103	73.4238	81.1202	82.9384	96.473	104.52	71.9212	86.771	87.1441	100.675	106.707	88.4521	79.745	96.32	79.161	100.496	81.945	98.611
ENSG00000014216	CAPN1	chr11:65180566-65212006:+	protein_coding	0.00183403	0.993269	-0.238881	0.166847	-0.120989	0.600282	-0.0741268	0.817947	-0.130025	0.387047	2833.14	2764.13	2723.64	2788.09	2833.17	2711.39	2380.69	2390.63	2222.75	2488.59	2600.28	2555.17	2676.15	2654.01	2516.31	2500	2579.85	2773.64	2777.55	2331.36	2544.44	2628.45	2532.05
ENSG00000014257	ACPP	chr3:132317369-132368298:+	protein_coding	-0.232696	0.719567	-0.27026	0.689214	-0.398186	0.535629	-0.230562	0.726668	-0.805032	0.174151	13.0979	9.74659	13.6364	6.80851	7.94439	13.5287	9.57702	6.76002	7.109	5.18672	8.47458	14.7783	3.79327	6.03969	4.49944	9.14634	0	12.16	9.427	7.815	6.831	8.204	4.549
ENSG00000014641	MDH1	chr2:63588609-63607197:+	polymorphic_pseudogene	-0.362376	0.0606921	-0.0404174	0.944292	-0.38805	0.0971052	-0.138806	0.69896	-0.632809	0.000905755	671.982	541.91	560	491.915	470.705	405.862	604.15	541.284	587.678	432.573	461.864	571.429	559.981	470.233	375.703	460.366	299.754	591.297	456.161	577.704	447.219	533.881	378.608
ENSG00000014824	SLC30A9	chr4:41990502-42090461:+	protein_coding	-0.233115	0.262923	-0.0753926	0.875264	-0.14885	0.629217	-0.101255	0.7862	-0.294272	0.170375	388.383	401.559	384.545	337.872	316.783	335.964	387.869	332.69	395.735	364.108	336.158	377.833	362.257	345.988	285.714	286.585	385.749	391.496	330.206	372.098	350.133	362.026	319.35
ENSG00000014914	MTMR11	chr1:149928651-149936879:-	protein_coding	0.433578	0.0451255	-0.0282076	0.970951	0.293375	0.352307	-0.157182	0.701865	0.275081	0.263938	183.371	167.641	200	272.34	256.207	233.371	196.329	185.901	151.659	235.477	224.576	153.202	165.481	172.563	214.848	219.512	245.7	183.671	253.973	177.963	230.027	163.749	226.687
ENSG00000014919	COX15	chr10:99711844-99732100:-	protein_coding	-0.189172	0.575821	0.0374269	0.965118	-0.125986	0.790218	0.107905	0.837858	-0.13826	0.704813	115.604	113.06	124.545	107.234	104.27	94.7012	146.049	115.403	97.1564	102.697	111.582	123.153	140.351	121.657	108.549	131.098	81.0811	117.737	102.068	119.536	107.14	128.387	106.909
ENSG00000015133	CCDC88C	chr14:91271323-91417844:-	protein_coding	-0.0351912	0.931252	0.511336	0.0333026	0.470906	0.0972693	0.758563	0.000140276	0.805957	8.38601e-05	189.636	255.361	278.182	204.255	208.54	288.613	299.282	390.15	383.886	371.369	310.734	389.163	420.578	490.078	452.193	353.659	471.744	241.059	233.803	357.773	341.052	433.273	425.865
ENSG00000015153	YAF2	chr12:42157104-42238349:-	protein_coding	0.102073	0.812809	-0.00177268	0.997421	-0.0614453	0.916126	-0.0544076	0.93924	-0.208493	0.566298	113.895	85.77	91.8182	117.447	120.159	81.1725	111.732	85.466	99.5261	100.622	86.1582	101.97	100.522	78.516	84.3645	79.2683	88.4521	97.161	106.259	98.908	93.39	93.669	84.028
ENSG00000015171	ZMYND11	chr10:134465-254637:+	protein_coding	-0.298997	0.155691	-0.0399554	0.948998	-0.217427	0.47807	-0.143964	0.680956	-0.373434	0.0643738	316.059	323.587	307.273	248.511	243.297	269.448	293.695	295.509	336.493	245.851	292.373	289.655	279.753	278.689	245.219	237.805	238.329	315.64	253.752	308.566	269.112	282.699	240.451
ENSG00000015475	BID	chr22:17734138-17774770:-	protein_coding	0.303967	0.216666	-0.0961204	0.861411	0.125683	0.753876	-0.0808851	0.878961	-0.0618978	0.851926	207.859	200.78	170.909	225.532	272.095	227.734	170.79	180.106	189.573	212.656	211.864	194.581	190.138	157.032	183.352	216.463	157.248	193.183	241.787	180.157	212.26	180.584	185.688
ENSG00000015479	MATR3	chr5:139293674-139331677:+	protein_coding	-0.288968	0.0843634	0.0219996	0.966305	-0.218448	0.320063	-0.123195	0.686461	-0.383394	0.00709272	1320.05	1239.77	1188.18	1060.43	914.598	1074.41	1251.4	1231.77	1336.49	1076.76	1059.32	1155.17	1201.52	1066.44	972.441	935.976	948.403	1249.33	1016.48	1273.22	1068.04	1141.04	952.273
ENSG00000015532	XYLT2	chr17:50346126-50363138:+	protein_coding	-0.351076	0.177385	-0.10485	0.854789	-0.256314	0.495929	-0.0105002	0.987191	-0.279481	0.349872	164.579	146.199	175.455	122.553	129.096	125.141	138.867	166.103	142.18	119.295	149.718	154.187	170.223	161.346	156.355	118.902	110.565	162.077	125.597	149.05	134.506	161.919	128.608
ENSG00000015676	NUDCD3	chr7:44379119-44490658:-	protein_coding	-0.139214	0.548752	0.084799	0.84273	-0.0763476	0.818765	0.148327	0.637342	0.0590981	0.805565	599.658	502.924	537.273	492.766	531.281	465.614	611.333	587.639	549.763	501.037	538.136	619.212	612.138	608.283	540.495	582.317	604.423	546.618	496.554	582.912	519.586	613.211	575.745
ENSG00000016082	ISL1	chr5:51383448-51394730:+	protein_coding	-0.312635	0.515551	-0.0755145	0.94225	0.345372	0.515437	0.102165	0.89718	0.126881	0.814219	36.4465	33.1384	38.1818	24.6809	30.7845	27.0575	35.9138	35.7315	26.0664	47.7178	50.8475	33.9901	48.3642	37.1009	42.1822	42.6829	34.398	35.922	27.508	32.571	49.283	39.818	39.754
ENSG00000016391	CHDH	chr3:53812335-53846419:-	protein_coding	0.108108	0.856171	0.128163	0.883488	0.0655575	0.93252	0.340459	0.505471	-0.325489	0.552505	28.4738	31.1891	30	38.2979	26.8123	32.6945	31.1253	39.5944	28.436	32.1577	31.0734	29.064	43.6226	54.3572	26.4342	12.1951	24.57	29.888	32.602	33.052	31.616	42.348	21.066
ENSG00000016402	IL20RA	chr6:136999971-137045180:-	protein_coding	-0.638522	0.00677241	-0.673613	0.00536951	-0.676186	0.0251131	-0.376222	0.200967	-0.59487	0.022779	214.123	148.148	188.182	114.894	111.221	119.504	115.722	111.54	92.4171	122.407	96.0452	150.246	128.497	135.462	105.174	146.341	117.936	183.484	115.206	106.56	109.226	138.068	123.151
ENSG00000016602	CLCA4	chr1:86547078-86580754:+	protein_coding	1.01153	0.000111602	0.834985	0.00170637	1.5975	1.71647e-09	0.593643	0.0537811	1.02202	0.00023773	50.1139	54.5809	58.1818	114.043	100.298	145.434	116.52	122.163	85.3081	201.245	177.966	88.1773	108.582	73.3391	107.987	137.195	110.565	54.292	119.925	107.997	189.605	90.033	118.582
ENSG00000016864	GLT8D1	chr3:52694488-52706032:-	protein_coding	-0.053862	0.879808	-0.0969029	0.860991	-0.193406	0.604442	0.00395566	0.995751	-0.215408	0.449302	208.998	189.084	176.364	192.34	190.665	170.237	163.607	177.692	199.052	174.274	156.78	217.734	208.63	148.404	172.103	185.976	132.678	191.482	184.414	180.117	165.527	191.589	163.586
ENSG00000017260	ATP2C1	chr3:130850595-131016712:+	protein_coding	-0.266675	0.114254	0.020433	0.969085	-0.135982	0.596808	-0.120476	0.691103	-0.382605	0.0385057	952.733	961.014	990	758.298	774.578	868.095	964.086	957.991	1033.18	906.639	847.458	849.261	926.505	881.795	723.285	911.585	584.767	967.916	800.324	985.084	877.048	885.854	739.879
ENSG00000017483	SLC38A5	chrX:48458537-48470260:-	protein_coding	-0.265507	0.251205	0.0169915	0.982001	-0.280992	0.332649	0.181324	0.576655	-0.32583	0.126203	382.118	298.246	357.273	291.915	259.186	311.161	386.273	384.838	272.512	268.672	298.023	402.956	389.284	408.973	275.591	259.146	292.383	345.879	287.421	347.874	283.347	400.404	275.707
ENSG00000017797	RALBP1	chr18:9475009-9538114:+	protein_coding	-0.11703	0.636157	-0.23333	0.397272	-0.195215	0.487726	-0.0370448	0.940987	-0.160099	0.467125	426.538	450.292	434.545	428.085	411.122	361.894	355.946	335.104	421.801	362.033	395.48	400	446.183	427.092	425.197	381.098	348.894	437.125	400.367	370.95	378.757	424.425	385.063
ENSG00000018189	RUFY3	chr4:70704204-70808619:+	protein_coding	-0.243298	0.5675	-0.500993	0.172864	0.0613512	0.920934	-0.525211	0.127156	-0.24898	0.556016	70.0456	64.3275	79.0909	47.6596	48.6594	81.1725	40.7023	50.7001	45.0237	75.7261	74.8588	35.468	45.9934	54.3572	46.6817	88.4146	51.5971	71.155	59.164	45.475	75.292	45.273	62.231
ENSG00000018236	CNTN1	chr12:40692439-41072415:+	protein_coding	-1.26431	0.00157534	-0.396721	0.461374	-1.03248	0.0313274	0.0985295	0.90524	-1.15169	0.0172156	40.4328	25.3411	25.4545	8.51064	9.93049	5.63698	20.7502	16.9	23.6967	4.14938	14.1243	39.9015	35.5619	27.61	11.2486	3.04878	14.742	30.409	8.026	20.449	9.137	34.358	9.68
ENSG00000018408	WWTR1	chr3:149517235-149736714:-	protein_coding	0.119056	0.650564	-0.0672684	0.89342	0.088473	0.79794	-0.213682	0.49893	-0.0195381	0.947325	453.872	538.012	600.909	549.787	549.156	634.724	494.812	482.376	540.284	556.017	574.859	414.286	422.949	515.962	460.63	597.561	525.799	530.931	577.889	505.824	565.438	451.066	527.996
ENSG00000018510	AGPS	chr2:177392757-177559299:+	protein_coding	-0.408023	0.0262121	-0.101518	0.80394	-0.497792	0.0242501	-0.242734	0.356134	-0.57564	0.00103801	441.344	506.823	506.364	385.532	332.671	359.639	460.495	430.71	454.976	345.436	324.859	428.571	406.828	371.009	311.586	350.61	304.668	484.843	359.281	448.727	335.147	402.136	322.288
ENSG00000018610	CXorf56	chrX:119538149-119565408:-	protein_coding	-0.0383091	0.91153	-0.0465493	0.94823	-0.155598	0.681942	-0.00164688	0.998095	-0.0895314	0.772968	259.681	204.678	219.091	222.128	233.366	215.333	247.406	217.286	194.313	191.909	217.514	232.02	244.192	211.389	188.976	240.854	228.501	227.817	223.609	219.668	204.711	229.2	219.444
ENSG00000018699	TTC27	chr2:32628032-32821051:+	protein_coding	-0.654731	0.044216	-0.177152	0.776811	-0.404309	0.377371	-0.0855346	0.902151	-0.829249	0.020939	75.1708	81.8713	59.0909	43.4043	41.708	40.5862	60.6544	61.323	61.6114	57.0539	43.7853	68.9655	63.5372	66.4366	43.3071	33.5366	29.484	72.044	41.9	61.196	50.42	66.313	35.443
ENSG00000019102	VSIG2	chr11:124747474-124752255:-	protein_coding	0.747697	0.00177116	-0.442391	0.222841	-0.0807057	0.885452	-0.207081	0.665942	0.284894	0.372698	121.868	89.6686	90.9091	191.489	195.631	154.453	81.4046	56.9773	73.4597	90.249	101.695	85.7143	78.7103	94.9094	125.984	131.098	122.85	100.815	180.524	70.614	95.972	86.445	126.644
ENSG00000019144	PHLDB1	chr11:118606440-118658031:+	protein_coding	0.196349	0.378359	-0.0230707	0.972183	0.325971	0.186685	-0.0846662	0.849245	0.280901	0.13944	544.419	695.906	745.455	755.745	750.745	774.521	583.4	654.273	715.64	834.025	841.808	577.833	599.81	680.759	809.899	789.634	815.725	661.927	760.337	651.104	837.916	619.467	805.086
ENSG00000019169	MARCO	chr2:118942166-118994660:+	protein_coding	0.768187	0.0832719	0.201733	1	0.0933825	1	0.320442	1	1.6077	0.00224188	1.13895	0	1.81818	5.10638	6.95134	10.1466	3.99042	1.93143	4.73934	1.03734	2.82486	3.94089	3.79327	6.03969	11.811	6.09756	24.57	0.986	7.401	3.554	1.931	4.591	14.16
ENSG00000019186	CYP24A1	chr20:54153446-54173986:-	protein_coding	0.885605	0.000848825	3.83866	2.82331e-134	3.97188	1.12572e-94	3.92274	4.25294e-137	5.41174	1.8934e-259	67.7677	68.2261	45.4545	112.34	131.082	117.249	1142.86	1152.1	1135.07	1180.5	1152.54	1245.81	1246.56	1287.32	2875.14	2902.44	2914	60.483	120.224	1143.34	1166.52	1259.9	2897.2
ENSG00000019485	PRDM11	chr11:45095806-45235110:+	protein_coding	-0.171961	0.600636	0.15559	0.761505	0.148513	0.71297	0.368835	0.192593	0.158684	0.608871	154.897	194.932	205.455	149.787	142.006	193.912	162.011	225.012	244.076	196.058	216.102	217.734	237.553	283.865	214.286	155.488	243.243	185.095	161.902	210.366	206.08	246.384	204.339
ENSG00000019505	SYT13	chr11:45240302-45286341:-	protein_coding	0.692444	0.162147	0.0749616	0.93722	0.598086	0.285769	0.177191	0.788512	0.760618	0.203558	3.98633	1.94932	7.27273	15.3191	9.93049	12.4014	3.99042	6.27716	7.109	15.5602	9.88701	4.92611	7.58653	8.62813	11.2486	15.2439	9.82801	4.403	12.55	5.792	12.724	7.047	12.107
ENSG00000019549	SNAI2	chr8:48917598-48921740:-	protein_coding	-0.0652218	0.798152	-0.0878469	0.824583	-0.365713	0.0916328	-0.0379305	0.934481	-0.548363	0.000473076	779.613	684.211	690.909	652.766	740.814	668.546	677.574	697.731	644.55	570.539	532.486	741.872	663.822	694.564	500	493.902	466.83	718.244	687.375	673.285	551.513	700.086	486.911
ENSG00000019582	CD74	chr5:150400041-150412929:-	protein_coding	1.13638	1.0412e-05	1.28113	5.37054e-08	1.9793	5.98502e-15	1.56505	7.5126e-14	2.56308	1.88026e-34	44.4191	48.7329	55.4545	126.809	135.055	99.2108	154.03	172.38	106.635	250	214.689	203.448	189.663	150.992	335.208	289.634	336.609	49.536	120.358	144.349	232.345	181.368	320.484
ENSG00000019995	ZRANB1	chr10:124942123-124988189:+	protein_coding	0.349267	0.101312	-0.0849029	0.867263	0.257573	0.399509	0.0506707	0.920528	0.135761	0.589273	277.335	239.766	280	302.979	361.47	373.168	256.983	256.398	234.597	358.921	286.723	276.847	277.857	279.551	311.024	289.634	277.641	265.7	345.872	249.326	322.822	278.085	292.766
ENSG00000020129	NCDN	chr1:35557473-35567274:+	protein_coding	0.143563	0.673742	0.277409	0.421752	0.0730062	0.882615	0.181835	0.680956	0.0190544	0.964585	131.549	167.641	131.818	136.17	166.832	171.364	177.973	177.692	170.616	164.938	134.181	135.468	174.964	182.916	179.978	100.61	135.135	143.669	158.122	175.427	149.559	164.45	138.574
ENSG00000020181	ADGRA2	chr8:37784191-37844896:+	protein_coding	0.329052	0.58535	-0.191595	0.792677	0.397149	0.536945	-0.0433625	0.96604	1.2797	0.0088716	3.98633	11.6959	9.09091	6.80851	14.8957	14.6561	6.38468	3.86287	4.73934	12.4481	15.5367	6.89655	5.21574	9.49094	25.3093	21.3415	34.398	8.258	12.12	4.996	13.992	7.201	27.016
ENSG00000020256	ZFP64	chr20:52051663-52204308:-	protein_coding	-0.0842994	0.855783	0.0631793	0.943011	0.00890886	0.988053	-0.0547598	0.941138	-0.303076	0.413321	70.615	115.01	113.636	87.6596	100.298	86.8095	90.1836	101.883	123.223	102.697	94.6328	94.0887	99.0991	86.2813	76.4904	79.2683	78.6241	99.754	91.589	105.096	98.665	93.156	78.128
ENSG00000020426	MNAT1	chr14:60734742-60969965:+	protein_coding	-0.509243	0.0285368	-0.147489	0.76402	-0.456025	0.135133	-0.401096	0.155925	-0.803044	0.00145199	271.64	230.019	193.636	161.702	169.811	145.434	201.117	184.452	246.445	151.452	177.966	191.133	173.542	140.638	122.047	176.829	93.3661	231.765	158.982	210.672	164.709	168.438	130.748
ENSG00000020577	SAMD4A	chr14:54566117-54793315:+	protein_coding	0.209396	0.451349	-0.191314	0.637968	-0.0298104	0.949817	-0.489892	0.0461255	0.382888	0.0823651	185.649	192.982	224.545	210.213	225.422	270.575	158.819	174.312	191.943	202.282	190.678	123.153	134.661	154.443	258.155	280.488	260.442	201.059	235.403	175.025	196.48	137.419	266.362
ENSG00000020922	MRE11	chr11:94415578-94493908:-	protein_coding	-0.31276	0.143759	-0.163313	0.635756	-0.2395	0.399594	-0.217427	0.450512	-0.597023	0.00141642	365.604	329.435	370.909	320.851	259.186	270.575	296.887	322.067	331.754	303.942	293.785	317.241	288.762	302.847	237.345	234.756	223.587	355.316	283.537	316.903	298.864	302.95	231.896
ENSG00000021300	PLEKHB1	chr11:73646178-73662819:+	protein_coding	0.475841	1	0.143129	1	0.34326	1	0.170724	1	0.21082	0.66022	0.569476	0	0.909091	5.10638	3.97219	2.25479	2.39425	1.44858	2.36967	4.14938	2.82486	5.41872	1.89663	0	3.93701	0	0	0.493	3.778	2.071	3.487	2.438	1.312
ENSG00000021355	SERPINB1	chr6:2832332-2841959:-	protein_coding	0.409742	0.0543244	0.391022	0.135009	0.233454	0.476497	0.258706	0.439294	0.386808	0.0887116	291.572	222.222	226.364	324.255	353.525	332.582	394.254	308.547	303.318	302.905	289.548	334.975	326.695	249.353	362.767	341.463	275.184	246.719	336.787	335.373	296.226	303.674	326.472
ENSG00000021574	SPAST	chr2:32063547-32157637:+	protein_coding	-0.104564	0.790224	0.0191422	0.982737	-0.214843	0.629101	-0.128501	0.803718	-0.127881	0.747776	99.6583	126.706	129.091	110.638	99.3049	114.994	118.117	109.609	135.071	90.249	108.757	106.897	102.418	107.852	95.613	152.439	81.0811	118.485	108.313	120.932	99.503	105.722	109.711
ENSG00000021762	OSBPL5	chr11:3087107-3166739:-	protein_coding	0.149067	0.705262	0.0831972	0.905697	0.28922	0.472835	0.0965728	0.870258	0.46964	0.0852815	89.4077	116.959	108.182	95.3191	109.235	145.434	122.905	106.712	99.5261	143.154	115.819	99.5074	110.005	127.696	151.294	155.488	130.221	104.85	116.663	109.714	129.486	112.403	145.668
ENSG00000021776	AQR	chr15:34851782-34969742:-	protein_coding	-0.13206	0.627036	-0.0235631	0.969567	-0.0831123	0.804954	-0.125849	0.718764	-0.145822	0.496847	471.526	450.292	531.818	466.383	357.498	499.436	461.293	458.716	521.327	460.581	453.39	437.438	427.691	462.468	428.009	442.073	447.174	484.546	441.106	480.445	456.985	442.532	439.086
ENSG00000021826	CPS1	chr2:210477682-210679107:+	protein_coding	-0.300991	0.437523	0.237786	0.652524	-0.0646867	0.918283	0.343038	0.372344	-0.108223	0.81076	63.2118	111.111	93.6364	62.1277	61.569	82.2999	89.3855	100.435	139.81	80.9129	84.7458	106.897	117.591	124.245	71.991	103.659	71.2531	89.32	68.666	109.877	82.829	116.244	82.301
ENSG00000022267	FHL1	chrX:136146702-136211359:+	protein_coding	-0.474931	0.0377878	0.231064	0.496638	-0.121111	0.768385	0.335176	0.210962	0.205727	0.436804	235.194	181.287	226.364	151.489	159.881	145.434	244.214	280.541	248.815	210.581	183.616	277.34	303.936	259.707	245.782	292.683	221.13	214.281	152.268	257.857	197.098	280.327	253.198
ENSG00000022277	RTF2	chr20:56468585-56519449:+	protein_coding	-0.0742247	0.788962	-0.25205	0.336248	-0.258639	0.312863	-0.193541	0.54255	-0.232768	0.228426	882.118	742.69	672.727	800.851	716.981	662.909	685.555	655.239	554.502	647.303	622.881	733.005	677.098	575.496	676.04	628.049	641.278	765.845	726.914	631.765	635.092	661.866	648.456
ENSG00000022556	NLRP2	chr19:54953130-55001142:+	protein_coding	0.172177	0.663947	0.0298545	0.975859	0.0835582	0.886206	0.273073	0.51738	0.299942	0.389397	72.8929	87.7193	68.1818	80	92.3535	85.6821	86.9912	67.6002	78.1991	81.9502	79.096	89.1626	86.2968	109.577	92.2385	82.3171	108.108	76.265	86.012	77.597	80.523	95.012	94.221
ENSG00000022567	SLC45A4	chr8:141207166-141308305:-	protein_coding	0.515849	0.0191515	0.397167	0.147923	0.984369	1.76618e-05	0.751577	0.000926801	1.58671	3.90895e-20	147.494	150.097	184.545	218.723	253.227	236.753	215.483	199.421	253.555	315.353	360.169	237.438	270.744	380.5	512.373	457.317	535.627	160.712	236.235	222.819	337.761	296.228	501.772
ENSG00000022840	RNF10	chr12:120533480-120577588:+	protein_coding	0.103697	0.611804	-0.0832184	0.819187	0.0795062	0.782643	-0.0377737	0.932093	0.176699	0.290798	1019.93	1109.16	1133.64	1187.23	1184.71	1136.41	981.644	1044.42	1042.65	1189.83	1110.17	1059.61	982.93	1129.42	1176.6	1307.93	1218.67	1087.58	1169.45	1022.91	1150	1057.32	1234.4
ENSG00000022976	ZNF839	chr14:102317377-102342702:+	protein_coding	-0.12355	0.797792	0.0943804	0.905496	-0.0243206	0.971444	0.0396159	0.962428	0.334829	0.36458	58.656	60.4288	92.7273	59.5745	75.4717	57.4972	73.4238	70.4973	92.4171	68.4647	70.6215	77.3399	69.7013	73.3391	87.739	82.3171	105.651	70.604	64.181	78.779	69.543	73.46	91.902
ENSG00000023041	ZDHHC6	chr10:112424428-112446917:-	protein_coding	-0.337841	0.153135	-0.0318396	0.964064	-0.466857	0.0924654	-0.216425	0.508513	-0.578384	0.00966722	262.528	265.107	218.182	177.872	187.686	215.333	264.166	233.221	225.118	170.124	179.379	205.419	211	213.978	155.793	192.073	147.42	248.606	193.63	240.835	174.752	210.132	165.095
ENSG00000023171	GRAMD1B	chr11:123358428-123627774:+	protein_coding	0.261278	0.586872	0.832405	0.013872	0.722125	0.126665	0.944696	0.00366978	0.552961	0.360547	4.55581	0	0	0	5.95829	7.89177	13.5674	19.7972	14.218	11.4108	11.2994	18.2266	16.1214	17.2563	4.49944	6.09756	7.37101	1.519	4.617	15.861	11.355	17.201	5.989
ENSG00000023191	RNH1	chr11:494512-507300:-	protein_coding	-0.347193	0.0590146	-0.190448	0.481482	-0.477443	0.026636	-0.0101675	0.984123	-0.502293	0.0029469	595.672	619.883	537.273	480	472.691	406.99	521.947	500.241	495.261	384.855	439.266	550.739	621.147	563.417	392.576	387.195	447.174	584.276	453.227	505.816	412.06	578.434	408.982
ENSG00000023228	NDUFS1	chr2:206114817-206159509:-	protein_coding	-0.461235	0.00495553	-0.107582	0.768078	-0.436359	0.0420103	-0.0812832	0.830913	-0.576242	0.000447921	580.866	530.214	544.545	400.851	406.157	383.315	528.332	505.07	497.63	394.191	411.017	531.034	509.72	522.002	359.393	393.293	353.808	551.875	396.774	510.344	402.604	520.919	368.831
ENSG00000023287	RB1CC1	chr8:52622458-52745843:-	protein_coding	0.418992	0.0355068	-0.13305	0.769474	0.328958	0.205493	-0.185379	0.584574	0.289724	0.171649	382.118	524.366	493.636	641.702	556.107	689.966	358.34	404.635	507.109	596.473	584.746	406.897	416.311	383.089	631.609	496.951	567.568	466.707	629.259	423.361	590.609	402.099	565.376
ENSG00000023318	ERP44	chr9:99979185-100099000:-	protein_coding	0.0327482	0.906917	0.204335	0.427157	0.0381869	0.92006	0.114702	0.767705	0.0160691	0.949289	728.36	602.339	720	752.34	661.37	695.603	839.585	801.545	748.815	769.71	639.831	848.276	748.222	645.384	685.039	725.61	678.133	683.566	703.105	796.648	704.77	747.294	696.261
ENSG00000023330	ALAS1	chr3:52198086-52214327:+	protein_coding	0.210332	0.348236	0.0306658	0.963863	0.143956	0.659178	0.142248	0.690107	0.45308	0.0135359	314.92	294.347	291.818	364.255	332.671	355.13	328.013	323.998	260.664	331.95	337.571	352.709	335.704	315.789	384.139	432.927	442.26	300.362	350.685	304.225	334.76	334.734	419.776
ENSG00000023445	BIRC3	chr11:102317450-102339403:+	protein_coding	1.96425	1.15576e-39	1.25363	2.96642e-14	2.07001	7.28297e-31	0.869773	6.66976e-07	2.33165	8.58737e-54	162.87	163.743	197.273	731.915	711.023	742.954	455.706	411.878	509.479	827.801	776.836	338.424	336.652	347.714	937.008	966.463	864.865	174.629	728.631	459.021	802.318	340.93	922.779
ENSG00000023516	AKAP11	chr13:42272152-42323261:+	protein_coding	0.375799	0.129125	0.273777	0.439613	0.391939	0.186401	0.0729976	0.900931	0.429525	0.0549893	242.597	300.195	392.727	365.957	396.226	474.634	332.003	365.524	473.934	429.461	406.78	308.867	300.616	382.226	413.948	445.122	417.69	311.84	412.272	390.487	418.12	330.57	425.587
ENSG00000023572	GLRX2	chr1:193090866-193106114:-	protein_coding	0.20175	0.669121	0.475133	0.217158	-0.0193706	0.97955	0.185197	0.767033	0.152285	0.755748	67.7677	35.0877	50	69.7872	48.6594	68.7711	89.3855	77.2574	75.8294	54.9793	48.0226	75.3695	66.3822	44.8663	64.117	54.878	56.5111	50.952	62.406	80.824	51.501	62.206	58.502
ENSG00000023608	SNAPC1	chr14:61762420-61796428:+	protein_coding	-0.0956799	0.729342	0.326862	0.135409	0.358759	0.137078	0.313806	0.233107	0.601726	0.000252734	457.289	368.421	395.455	409.362	384.31	351.747	533.121	505.553	533.175	524.896	540.96	568.966	560.455	427.955	637.795	649.39	599.509	407.055	381.806	523.95	532.928	519.125	628.898
ENSG00000023697	DERA	chr12:15911302-16037381:+	protein_coding	-0.506767	0.0330507	-0.420835	0.0764014	-0.631492	0.0151397	-0.472349	0.0468227	-0.830018	0.000124876	289.294	298.246	248.182	230.638	195.631	142.052	218.675	191.212	191.943	195.021	148.305	226.601	176.387	172.563	168.729	161.585	117.936	278.574	189.44	200.61	171.663	191.85	149.417
ENSG00000023734	STRAP	chr12:15882387-15903478:+	protein_coding	-0.0699013	0.757323	-0.121265	0.68097	-0.264483	0.221472	-0.221449	0.332109	-0.312842	0.0416413	994.305	927.875	933.636	911.489	932.473	875.986	885.076	859.005	874.408	767.635	807.91	852.217	786.629	789.474	742.97	804.878	751.843	951.939	906.65	872.83	787.772	809.44	766.563
ENSG00000023839	ABCC2	chr10:99782640-99852594:+	protein_coding	0.423323	0.438667	-0.0262763	1	0.169755	0.79855	0.0932999	0.901844	0.240016	0.741269	3.98633	1.94932	3.63636	2.55319	8.93744	11.274	1.59617	3.38001	4.73934	7.26141	2.82486	5.41872	4.26743	3.45125	7.87402	3.04878	2.457	3.191	7.588	3.239	5.043	4.379	4.46
ENSG00000023892	DEF6	chr6:35297818-35321771:+	protein_coding	-0.070436	0.885475	-0.156998	0.816268	0.00152836	0.99761	0.06708	0.926389	-0.195429	0.642218	69.4761	72.1248	60.9091	58.7234	63.5551	68.7711	55.0678	61.323	59.2417	59.1286	76.2712	59.6059	70.1754	85.4185	56.8054	64.0244	54.0541	67.503	63.683	58.544	67.7	71.733	58.295
ENSG00000023902	PLEKHO1	chr1:150149183-150164720:+	protein_coding	-0.277793	0.640587	-0.0614112	0.958236	-0.278664	0.685593	-0.0660421	0.945541	-0.225837	0.732922	18.7927	15.5945	21.8182	8.51064	12.9096	21.4205	16.7598	13.52	26.0664	14.5228	12.7119	18.7192	17.5439	16.3934	18.5602	15.2439	9.82801	18.735	14.28	18.782	13.617	17.552	14.544
ENSG00000023909	GCLM	chr1:93885199-93909456:-	protein_coding	-0.0874916	0.765904	-0.20784	0.51436	-0.281259	0.314306	-0.270003	0.312096	-0.339069	0.0973762	353.075	454.191	383.636	389.787	324.727	393.461	336.792	312.892	367.299	315.353	324.859	329.064	312.47	320.966	296.963	317.073	316.953	396.968	369.325	338.994	320.106	320.834	310.33
ENSG00000024048	UBR2	chr6:42564062-42693504:+	protein_coding	-0.0238951	0.949911	-0.185426	0.651103	-0.100958	0.808092	-0.23548	0.48462	-0.138588	0.625755	217.54	311.891	250.909	257.021	224.429	275.085	206.704	213.906	253.555	218.88	258.475	215.271	205.311	220.88	227.784	253.049	218.673	260.113	252.178	224.722	238.677	213.821	233.169
ENSG00000024422	EHD2	chr19:47713422-47743134:+	protein_coding	0.315177	0.0648721	-0.132655	0.673664	0.30378	0.165632	-0.040019	0.93924	0.248253	0.156358	1535.88	1922.03	2000.91	2250.21	2218.47	2365.28	1632.88	1632.54	1680.09	2281.12	2247.18	1533.5	1715.98	2044	2222.16	1942.07	2326.78	1819.6	2277.99	1648.51	2264.15	1764.49	2163.67
ENSG00000024526	DEPDC1	chr1:68474152-68497221:-	protein_coding	-1.2039	1.98829e-10	-0.410913	0.108092	-0.748019	0.00476931	-0.0968974	0.834097	-0.946566	4.47546e-06	283.03	309.942	380	142.979	128.103	126.268	260.974	202.801	248.815	218.88	145.48	323.645	304.884	272.649	172.666	167.683	144.963	324.324	132.45	237.53	182.18	300.393	161.771
ENSG00000024862	CCDC28A	chr6:138773509-138793319:+	protein_coding	0.152139	0.675156	-0.232606	0.614553	0.0684383	0.897343	-0.108168	0.852347	-0.125498	0.74395	121.298	101.365	106.364	142.128	107.249	122.886	92.5778	97.0546	80.5687	116.183	117.232	118.719	100.996	81.9672	117.548	91.4634	83.5381	109.676	124.088	90.067	116.707	100.561	97.516
ENSG00000025039	RRAGD	chr6:89364616-89412273:-	protein_coding	0.8081	0.0825198	0.795	0.0378555	1.18152	0.0107542	0.606488	0.150405	1.45938	0.00167058	5.69476	7.79727	10.9091	22.1277	28.7984	11.274	21.5483	26.0744	26.0664	30.083	33.8983	20.197	23.7079	13.805	38.2452	36.5854	19.656	8.134	20.733	24.563	31.991	19.237	31.496
ENSG00000025156	HSF2	chr6:122399551-122433119:+	protein_coding	-0.334122	0.297404	-0.148019	0.803933	-0.474603	0.210465	-0.0270889	0.972767	-0.613412	0.0441509	108.2	89.6686	109.091	80	87.3883	72.1533	97.3663	91.7431	82.9384	65.3527	76.2712	100	110.479	92.321	68.054	57.9268	66.3391	102.32	79.847	90.683	70.812	100.933	64.107
ENSG00000025293	PHF20	chr20:35771974-35950370:+	protein_coding	0.0694261	0.794591	-0.0470064	0.932464	0.214471	0.420586	0.0370205	0.940614	0.13367	0.545795	403.189	401.559	398.182	444.255	407.15	412.627	411.014	404.153	334.123	459.544	478.814	405.419	427.691	402.934	470.754	390.244	449.631	400.977	421.344	383.096	469.179	412.014	436.876
ENSG00000025423	HSD17B6	chr12:56752161-56787790:+	protein_coding	-0.00878362	0.988863	0.256895	0.633605	-0.0032975	0.995779	0.292301	0.553399	-0.0579609	0.938476	0.569476	5.84795	2.72727	3.40426	0	4.50958	7.98085	3.86287	7.109	5.18672	0	8.867	6.63822	3.45125	0.56243	0	7.37101	3.048	2.638	6.318	2.593	6.319	2.644
ENSG00000025434	NR1H3	chr11:47248300-47269033:+	protein_coding	0.360405	0.477987	0.123775	0.89453	0.109689	0.889192	0.0326636	0.975519	0.0451717	0.950719	19.3622	25.3411	19.0909	35.7447	29.7915	21.4205	19.9521	23.6601	30.8057	22.8216	24.0113	25.6158	18.9663	19.8447	24.1845	33.5366	7.37101	21.265	28.986	24.806	23.416	21.476	21.697
ENSG00000025708	TYMP	chr22:50525752-50530032:-	protein_coding	0.521284	0.00350877	1.10607	6.83573e-16	0.883154	2.09254e-07	1.19645	7.485e-16	1.24227	9.25944e-21	693.052	653.021	577.273	857.872	1117.18	834.273	1533.12	1527.28	1279.62	1246.89	1185.03	1623.15	1349.93	1753.24	1614.17	1454.27	1555.28	641.116	936.442	1446.67	1215.96	1575.44	1541.24
ENSG00000025770	NCAPH2	chr22:50508224-50524780:+	protein_coding	-0.38157	0.174248	0.0610856	0.934763	-0.28527	0.433414	0.217216	0.562972	-0.345653	0.20807	200.456	187.135	146.364	121.702	162.86	114.994	189.146	221.632	137.441	137.967	148.305	232.02	200.569	200.173	131.046	134.146	152.334	177.985	133.185	182.74	143.136	210.92	139.176
ENSG00000025772	TOMM34	chr20:44942130-44960397:-	protein_coding	-0.107085	0.68502	0.0882285	0.845758	-0.0879572	0.802387	0.0942442	0.816127	-0.101125	0.666024	661.731	575.049	516.364	547.234	593.843	483.653	679.968	626.268	561.611	497.925	601.695	674.384	629.208	580.673	508.999	576.22	560.197	584.381	541.577	622.616	549.81	628.088	548.472
ENSG00000025796	SEC63	chr6:107867756-107958208:-	protein_coding	0.0533863	0.851228	0.040352	0.945036	-0.0415031	0.915688	0.0507992	0.916386	0.115489	0.624012	438.497	522.417	425.455	464.681	489.573	476.888	458.899	472.718	490.521	440.871	450.565	485.714	510.669	433.132	474.691	457.317	567.568	462.123	477.047	474.046	445.718	476.505	499.858
ENSG00000025800	KPNA6	chr1:32108056-32176563:+	protein_coding	-0.0505902	0.863018	-0.0570684	0.912201	-0.0678451	0.848606	-0.21085	0.484808	-0.0743986	0.761899	583.144	769.981	767.273	691.915	650.447	692.221	647.247	651.376	732.227	661.826	677.966	547.291	604.078	650.561	642.295	658.537	705.16	706.799	678.194	676.95	669.896	600.643	668.664
ENSG00000026025	VIM	chr10:17228241-17237593:+	protein_coding	-0.339725	0.569581	0.273725	0.688912	-0.91434	0.00283912	0.0182833	0.98144	-0.0564551	0.94656	300.683	565.302	259.091	182.979	430.983	113.867	357.542	385.321	964.455	161.826	196.328	316.256	397.345	415.013	217.098	713.415	120.393	375.025	242.61	569.106	179.077	376.205	350.302
ENSG00000026036	RTEL1-TNFRSF6B	chr20:63659300-63698684:+	protein_coding	0.48321	0.30329	0.420577	0.421752	0.814995	0.0862966	0.70424	0.0540824	1.51101	2.98329e-05	17.0843	27.2904	21.8182	31.4894	22.8401	47.3506	36.7119	44.9058	16.5877	29.0456	69.209	34.9754	37.4585	65.5738	75.3656	100.61	44.226	22.064	33.893	32.735	49.127	46.003	73.4
ENSG00000026103	FAS	chr10:88990531-89017059:+	protein_coding	-0.387775	0.160503	0.00464628	0.995284	-0.444797	0.168419	-0.3146	0.353555	-0.509844	0.0466684	164.009	144.25	183.636	138.723	97.3188	133.033	166.8	154.032	182.464	117.22	117.232	145.813	133.239	103.538	111.361	112.805	117.936	163.965	123.025	167.765	117.226	127.53	114.034
ENSG00000026297	RNASET2	chr6:166929504-166957191:-	protein_coding	0.0315435	0.951318	0.200065	0.721859	0.168634	0.753448	0.278637	0.520261	0.175017	0.664957	97.3804	66.2768	66.3636	77.4468	86.3952	76.6629	88.5874	98.5031	90.0474	80.9129	98.8701	107.882	100.522	88.0069	86.0517	100.61	83.5381	76.674	80.168	92.379	89.891	98.803	90.067
ENSG00000026508	CD44	chr11:35138870-35232402:+	protein_coding	0.103367	0.607618	-0.100368	0.746412	0.11881	0.627377	-0.281847	0.131889	-0.169524	0.280866	2962.98	3378.17	3392.73	3457.87	3272.1	3741.83	2928.97	2904.88	3220.38	3439.83	3622.88	2545.32	2629.68	2739.43	2805.4	3073.17	2761.67	3244.63	3490.6	3018.07	3531.36	2638.14	2880.08
ENSG00000026559	KCNG1	chr20:51003656-51023107:-	protein_coding	0.400054	0.486644	0.170988	0.827017	0.441455	0.468544	0.136915	0.85183	1.54046	0.0017742	5.12528	7.79727	2.72727	12.766	8.93744	5.63698	5.58659	7.72574	9.47867	11.4108	9.88701	9.35961	4.74158	6.03969	28.1215	30.4878	14.742	5.217	9.113	7.597	10.649	6.714	24.45
ENSG00000026652	AGPAT4	chr6:161129967-161274061:-	protein_coding	0.0136029	0.982302	-0.241263	0.707978	-0.803408	0.075731	-0.304195	0.560932	-0.377983	0.405138	38.7244	72.1248	51.8182	40	57.5968	62.0068	35.1157	34.283	61.6114	31.1203	16.9492	45.8128	29.3978	42.2778	40.4949	45.7317	29.484	54.222	53.201	43.67	24.035	39.163	38.57
ENSG00000026751	SLAMF7	chr1:160739057-160754821:+	protein_coding	0.972865	0.0200888	0.0761556	0.947514	0.652603	0.235257	-0.182624	0.800765	0.816361	0.118127	13.0979	15.5945	7.27273	26.383	22.8401	47.3506	7.98085	14.4858	18.9573	18.6722	32.4859	8.867	5.6899	12.0794	20.8099	45.7317	14.742	11.988	32.191	13.808	25.579	8.879	27.095
ENSG00000026950	BTN3A1	chr6:26402237-26415208:+	protein_coding	0.0572823	0.901398	0.306372	0.434367	0.247838	0.573799	0.358726	0.28442	0.567927	0.0371439	79.1572	83.8207	90.9091	83.4043	76.4647	105.975	111.732	110.092	101.896	97.5104	108.757	104.926	116.169	119.068	124.859	125	137.592	84.629	88.615	107.906	103.134	113.388	129.151
ENSG00000027001	MIPEP	chr13:23730189-23889400:-	protein_coding	-0.0603267	0.901398	0.311513	0.462492	-0.197635	0.706638	0.241289	0.63066	0.0871774	0.840275	123.007	62.3782	94.5455	91.0638	100.298	83.4273	117.318	127.475	132.701	76.7635	86.1582	135.468	131.342	86.2813	97.3003	112.805	100.737	93.31	91.596	125.832	81.461	117.697	103.614
ENSG00000027075	PRKCH	chr14:61187559-61550976:+	protein_coding	-0.205839	0.429938	-0.156505	0.700334	-0.1863	0.599244	-0.0363131	0.949931	-0.108145	0.717301	236.902	267.057	287.273	223.83	246.276	207.441	221.069	228.875	255.924	255.187	200.565	250.739	261.735	254.53	249.719	185.976	287.469	263.744	225.849	235.29	227.876	255.668	241.055
ENSG00000027697	IFNGR1	chr6:137197484-137219449:-	protein_coding	0.136591	0.553518	0.167911	0.571676	0.257178	0.279583	0.120922	0.756581	0.171719	0.361555	1191.91	957.115	950.909	1254.47	1134.06	1040.59	1259.38	1169.97	1082.94	1223.03	1275.42	1282.76	1163.58	955.134	1149.61	1222.56	1144.96	1033.31	1143.04	1170.76	1249.23	1133.83	1172.38
ENSG00000027847	B4GALT7	chr5:177600132-177610330:+	protein_coding	-0.536188	0.0765542	-0.0581503	0.948472	-0.122183	0.814203	-0.0236248	0.975519	-0.228468	0.539311	111.048	103.314	79.0909	62.1277	67.5273	63.1342	113.328	85.9488	75.8294	87.1369	90.3955	97.5369	97.6766	92.321	79.3026	67.0732	100.737	97.818	64.263	91.702	88.766	95.845	82.371
ENSG00000027869	SH2D2A	chr1:156806243-156816862:-	protein_coding	-0.0450197	0.949644	0.595346	0.159576	0.801443	0.0822231	0.307518	0.601989	0.756411	0.0880313	20.5011	21.4425	18.1818	21.2766	19.861	15.7835	29.5291	54.563	28.436	42.5311	43.7853	31.5271	17.5439	37.1009	34.8706	30.4878	49.14	20.042	18.974	37.509	43.158	28.724	38.166
ENSG00000028116	VRK2	chr2:57907629-58159920:+	protein_coding	0.010518	0.980398	-0.056249	0.940589	0.0311721	0.952439	0.0152026	0.982753	-0.0904734	0.798056	128.702	152.047	128.182	126.809	134.062	147.689	122.107	140.512	120.853	136.929	139.831	145.813	139.877	122.519	127.109	134.146	117.936	136.31	136.186	127.824	138.38	136.07	126.397
ENSG00000028137	TNFRSF1B	chr1:12166991-12209228:+	protein_coding	1.68653	9.76269e-11	1.58473	3.53411e-11	2.30877	4.671e-17	1.49055	2.71711e-10	3.04416	2.43829e-40	28.4738	23.3918	35.4545	105.532	126.117	114.994	130.886	125.543	101.896	188.797	196.328	96.5517	115.695	125.108	282.34	274.39	302.211	29.107	115.548	119.442	192.562	112.451	286.314
ENSG00000028203	VEZT	chr12:95217746-95302799:+	protein_coding	-0.0515416	0.872616	-0.0154375	0.982386	-0.0322343	0.941429	0.0040777	0.995013	-0.122058	0.651588	260.82	233.918	264.545	240	244.29	251.409	252.993	247.224	255.924	242.739	254.237	265.517	277.383	220.017	229.471	262.195	211.302	253.095	245.233	252.047	248.488	254.306	234.323
ENSG00000028277	POU2F2	chr19:42086110-42196585:-	protein_coding	1.47625	8.28015e-08	1.76892	3.34734e-15	2.65005	7.83038e-25	1.07286	4.64203e-05	2.74985	6.13151e-31	29.6128	68.2261	54.5455	119.149	188.679	178.129	198.723	234.186	232.227	401.452	389.831	109.852	121.859	156.169	395.388	323.171	393.12	50.795	161.986	221.712	395.641	129.293	370.56
ENSG00000028310	BRD9	chr5:850291-892801:-	protein_coding	-0.323983	0.102355	0.0290765	0.96133	-0.10178	0.760218	0.155728	0.632998	-0.0630318	0.797041	417.995	438.596	452.727	307.234	378.352	349.493	458.101	447.61	426.54	378.631	432.203	445.32	498.34	528.041	431.946	399.39	412.776	436.44	345.026	444.084	405.417	490.567	414.704
ENSG00000028528	SNX1	chr15:64094123-64146090:+	protein_coding	-0.183874	0.388585	-0.0455209	0.928048	-0.126169	0.669702	-0.00753105	0.98794	-0.16285	0.413293	644.077	551.657	596.364	558.298	480.636	536.64	613.727	590.536	526.066	548.755	545.198	616.749	587.956	584.124	539.933	551.829	511.057	597.366	525.191	576.776	546.976	596.276	534.273
ENSG00000028839	TBPL1	chr6:133952170-133990432:+	protein_coding	-0.151683	0.737197	0.256023	0.62001	0.0225367	0.974834	0.201848	0.696719	-0.208359	0.618825	78.0182	76.0234	56.3636	59.5745	54.6177	72.1533	70.2314	87.3974	111.374	94.3983	46.6102	94.0887	69.7013	86.2813	60.7424	60.9756	56.5111	70.135	62.115	89.668	70.504	83.357	59.41
ENSG00000029153	ARNTL2	chr12:27332854-27425289:+	protein_coding	0.0332727	0.896558	-0.259682	0.210612	-0.207266	0.395269	-0.438527	0.0100829	-0.131581	0.507291	783.03	791.423	851.818	804.255	834.161	847.802	698.324	636.89	672.986	660.788	733.051	556.65	582.741	616.911	679.978	716.463	825.553	808.757	828.739	669.4	696.92	585.434	740.665
ENSG00000029363	BCLAF1	chr6:136256627-136289851:-	protein_coding	-0.323257	0.0825596	-0.0340064	0.956379	-0.180636	0.518455	-0.266733	0.277721	-0.488545	0.00320809	838.838	1134.5	1024.55	798.298	749.752	815.107	947.326	903.428	1071.09	899.378	844.633	790.64	847.795	805.867	698.538	713.415	697.789	999.296	787.719	973.948	872.005	814.768	703.247
ENSG00000029364	SLC39A9	chr14:69398015-69462390:+	protein_coding	0.0578807	0.828267	-0.030936	0.957404	-0.0037268	0.992032	0.0109564	0.983772	-0.00209883	0.993582	452.733	487.329	493.636	515.745	470.705	505.073	478.851	467.89	447.867	468.88	483.051	474.384	489.331	478.861	441.507	484.756	513.514	477.9	497.174	464.869	475.965	480.859	479.926
ENSG00000029534	ANK1	chr8:41653220-41896762:-	protein_coding	0.0535916	0.898114	-0.27856	0.45033	0.0223963	0.966638	0.000644162	0.999059	0.0769605	0.819596	205.581	343.08	350.909	243.404	320.755	366.404	224.262	245.775	244.076	321.577	282.486	233.99	286.392	375.324	296.963	320.122	329.238	299.857	310.188	238.038	302.031	298.568	315.441
ENSG00000029639	TFB1M	chr6:155256134-155314493:-	protein_coding	-0.383077	0.326222	-0.390469	0.360989	-0.471736	0.295388	-0.341661	0.46831	-0.967073	0.00804416	73.4624	72.1248	58.1818	43.4043	66.5343	38.3315	49.4812	49.2516	42.654	52.9046	36.7232	61.5764	55.4765	28.4728	37.1204	21.3415	29.484	67.923	49.423	47.129	44.814	48.509	29.315
ENSG00000029725	RABEP1	chr17:5282265-5386340:+	protein_coding	-0.28694	0.196455	0.053078	0.924219	0.0828591	0.823468	-0.0704171	0.882428	0.0629628	0.822581	262.528	272.904	273.636	211.915	221.45	222.097	271.349	282.472	289.1	296.68	275.424	266.502	238.502	261.432	267.154	268.293	314.496	269.69	218.487	280.974	286.052	255.479	283.314
ENSG00000029993	HMGB3	chrX:150980509-150990771:+	protein_coding	-0.486032	0.00553576	0.126618	0.733765	0.297842	0.223078	0.0715304	0.871857	0.0737971	0.763527	953.872	748.538	725.455	581.277	590.864	541.15	869.114	958.474	843.602	968.88	1050.85	927.586	848.743	792.925	928.009	865.854	764.128	809.288	571.097	890.397	1009.86	856.418	852.663
ENSG00000030066	NUP160	chr11:47778087-47848555:-	protein_coding	-0.133831	0.547295	0.153813	0.620423	-0.0400383	0.913486	0.110758	0.759826	0.00148658	0.995354	517.654	485.38	530	459.574	468.719	467.869	564.246	542.733	625.592	489.627	505.65	511.823	552.869	606.557	444.319	606.707	508.6	511.011	465.388	577.524	497.638	557.083	519.875
ENSG00000030110	BAK1	chr6:33572547-33580293:-	protein_coding	-0.0223485	0.948162	0.352018	0.116813	0.134297	0.694502	0.422827	0.0497241	0.257909	0.222987	388.952	311.891	315.455	329.362	361.47	315.671	446.129	444.23	443.128	374.481	378.531	504.433	430.062	476.273	422.385	396.341	407.862	338.766	335.501	444.496	376.506	470.256	408.863
ENSG00000030419	IKZF2	chr2:212999691-213152427:-	protein_coding	-0.0742266	0.878827	-0.122238	0.861576	-0.234741	0.626859	-0.0330895	0.968856	-0.426502	0.237162	88.2688	115.01	170.909	120	89.3744	143.179	97.3663	114.437	127.962	98.5477	107.345	113.793	117.117	132.873	110.799	70.122	78.6241	124.729	117.518	113.255	102.946	121.261	86.515
ENSG00000030582	GRN	chr17:44345246-44353106:+	protein_coding	0.663295	2.52132e-08	0.129345	0.626056	0.76853	1.17851e-07	0.110249	0.709955	0.731195	2.65039e-10	1853.64	1976.61	1927.27	3021.28	3189.67	3004.51	2092.58	2238.05	1976.3	3357.88	3289.55	2028.08	1999.53	2211.39	3249.16	3070.12	3294.84	1919.17	3071.82	2102.31	3323.72	2079.66	3204.71
ENSG00000031003	FAM13B	chr5:137937960-138051961:-	protein_coding	0.0425559	0.908677	0.203164	0.620379	0.24902	0.473047	-0.020702	0.975519	0.13563	0.650303	156.036	177.388	153.636	165.957	153.923	179.256	168.396	183.003	225.118	202.282	186.441	148.768	161.688	165.66	176.04	195.122	164.619	162.354	166.379	192.173	194.361	158.706	178.594
ENSG00000031081	ARHGAP31	chr3:119294383-119420714:+	protein_coding	0.695767	0.104011	1.07737	0.000477529	1.29741	0.00107157	0.933196	0.00297817	1.66404	2.51613e-06	14.2369	17.5439	23.6364	23.8298	36.7428	47.3506	59.0583	60.3573	45.0237	67.4274	56.4972	46.3054	47.4158	50.0431	78.7402	60.9756	68.7961	18.472	35.974	54.813	61.962	47.921	69.504
ENSG00000031691	CENPQ	chr6:49463370-49493107:+	protein_coding	-0.495286	0.109768	-0.141064	0.826627	-0.550638	0.176069	-0.188339	0.709641	-0.807831	0.0135772	82.574	91.6179	84.5455	57.0213	57.5968	59.752	79.8085	74.3602	73.4597	40.4564	69.209	70.936	83.4519	63.8481	52.8684	42.6829	36.855	86.246	58.123	75.876	54.833	72.745	44.135
ENSG00000031698	SARS1	chr1:109213918-109238182:+	protein_coding	-0.233546	0.234487	-0.495735	0.00738897	-0.561966	0.00500428	-0.398125	0.0508629	-0.575222	0.00033818	1245.44	992.203	971.818	944.681	904.667	870.349	810.056	766.779	630.332	701.245	723.164	829.064	840.209	714.409	693.476	685.976	761.671	1069.82	906.566	735.722	712.204	794.561	713.707
ENSG00000031823	RANBP3	chr19:5916139-5978142:-	protein_coding	0.0762419	0.820201	0.189523	0.632354	0.204418	0.559097	0.398302	0.0990961	0.312459	0.228176	220.387	173.489	218.182	202.553	234.359	218.715	233.839	262.192	213.27	231.328	250	262.069	284.495	295.945	284.589	189.024	289.926	204.019	218.542	236.434	240.664	280.836	254.513
ENSG00000032219	ARID4A	chr14:58298504-58373887:+	protein_coding	0.311217	0.277643	-0.012043	0.989218	0.320373	0.377844	-0.0297752	0.968856	0.218593	0.521054	125.285	159.844	200.909	188.936	203.575	219.842	137.271	152.1	199.052	217.842	194.915	163.547	141.299	168.248	224.972	125	206.388	162.013	204.118	162.808	206.379	157.698	185.453
ENSG00000032389	EIPR1	chr2:3188925-3377882:-	protein_coding	-0.423922	0.291563	-0.267713	0.646052	-0.163275	0.791662	-0.13357	0.840961	-0.511531	0.217247	63.7813	56.5302	42.7273	32.3404	38.7289	43.9684	51.8755	36.2144	37.9147	37.3444	57.9096	46.3054	45.045	54.3572	32.6209	36.5854	41.769	54.346	38.346	42.002	47.627	48.569	36.992
ENSG00000032444	PNPLA6	chr19:7534004-7561764:+	protein_coding	0.282899	0.265436	0.0334443	0.965118	0.481241	0.0772044	0.0641975	0.913782	0.489804	0.0222256	178.246	237.817	204.545	236.596	283.019	235.626	182.761	210.526	244.076	313.278	272.599	179.31	208.156	261.432	302.025	301.829	265.356	206.869	251.747	212.455	292.938	216.299	289.737
ENSG00000032742	IFT88	chr13:20567069-20691437:+	protein_coding	-0.187822	0.7116	-0.446905	0.330776	-0.820571	0.067863	-0.378257	0.408636	-0.273838	0.706208	46.697	42.885	45.4545	37.4468	49.6524	28.1849	23.9425	25.5915	42.654	23.8589	16.9492	28.5714	36.5102	29.3356	20.8099	67.0732	2.457	45.012	38.428	30.729	20.404	31.472	30.113
ENSG00000033011	ALG1	chr16:5033923-5087379:+	protein_coding	0.00756412	0.98584	0.319079	0.329024	-0.0835948	0.854027	0.394392	0.143747	-0.109641	0.734069	218.679	169.591	164.545	198.298	186.693	175.874	280.926	235.635	191.943	181.535	166.667	282.759	251.778	224.331	177.728	164.634	169.533	184.272	186.955	236.168	174.101	252.956	170.632
ENSG00000033030	ZCCHC8	chr12:122471599-122501073:-	protein_coding	-0.019973	0.960184	-0.0575964	0.930986	0.0174483	0.972894	-0.166509	0.688364	-0.171215	0.560969	215.262	169.591	187.273	198.298	170.804	200.676	199.521	164.655	191.943	171.162	220.339	182.759	169.749	153.581	182.227	140.244	179.361	190.708	189.926	185.373	195.75	168.696	167.277
ENSG00000033050	ABCF2	chr7:151211484-151227205:-	protein_coding	-0.23628	0.326214	0.111475	0.815728	-0.264844	0.365591	0.048362	0.924238	-0.125072	0.650214	302.961	346.979	290.909	231.489	281.033	275.085	395.85	311.444	305.687	259.336	252.825	329.064	340.446	298.533	272.216	231.707	351.351	313.616	262.536	337.66	256.08	322.681	285.092
ENSG00000033100	CHPF2	chr7:151232489-151238827:+	protein_coding	0.416136	0.0122494	0.230666	0.362073	0.537924	0.00656377	0.226136	0.425994	0.484068	0.00223793	487.472	590.643	562.727	715.745	753.724	732.807	682.362	644.133	604.265	816.39	793.785	590.148	611.664	739.431	782.902	750	764.128	546.947	734.092	643.587	805.088	647.081	765.677
ENSG00000033170	FUT8	chr14:65410592-65744121:+	protein_coding	0.523769	0.00228952	0.645769	0.000116614	0.69563	0.000739659	0.513653	0.00635827	0.735652	8.51339e-06	361.048	304.094	319.091	468.085	488.58	491.545	545.89	564.462	485.782	517.635	583.333	502.463	509.72	444.349	556.805	515.244	599.509	328.077	482.737	532.044	550.484	485.511	557.186
ENSG00000033178	UBA6	chr4:67612652-67701155:-	protein_coding	-0.0316144	0.910534	-0.0855918	0.842055	-0.183134	0.505297	-0.197279	0.482707	-0.185984	0.393573	522.21	567.251	610.909	572.766	571.996	514.092	553.073	495.896	549.763	503.112	487.288	493.596	516.358	453.84	557.368	500	415.233	566.79	552.951	532.91	495.2	487.931	490.867
ENSG00000033327	GAB2	chr11:78215293-78418348:-	protein_coding	1.07576	0.00310143	0.56746	0.198459	1.43998	0.000168067	0.490503	0.276548	1.64223	3.39665e-06	19.3622	13.6452	17.2727	48.5106	34.7567	55.2424	22.3464	35.7315	45.0237	70.5394	60.7345	27.5862	28.4495	33.6497	62.9921	67.0732	68.7961	16.76	46.17	34.367	65.637	29.895	66.287
ENSG00000033627	ATP6V0A1	chr17:42458844-42522611:+	protein_coding	0.474297	0.0489705	0.229152	0.619238	0.2973	0.42073	-0.166224	0.71801	0.11819	0.765404	111.048	138.402	133.636	187.234	168.818	183.766	146.848	123.129	201.422	173.237	144.068	111.823	104.789	115.617	124.859	204.268	95.8231	127.695	179.939	157.133	158.652	110.743	141.65
ENSG00000033800	PIAS1	chr15:68054179-68198603:+	protein_coding	0.302674	0.162188	-0.0910211	0.855916	0.284467	0.317218	-0.120577	0.769188	0.360012	0.0814984	258.542	321.637	266.364	366.809	352.532	324.69	256.185	269.918	253.555	348.548	341.808	248.768	261.261	254.53	370.079	390.244	324.324	282.181	348.01	259.886	345.178	254.853	361.549
ENSG00000033867	SLC4A7	chr3:27372721-27484420:-	protein_coding	-0.275278	0.29982	-0.244746	0.545545	-0.55307	0.0528037	-0.371601	0.166498	-0.586901	0.0113842	193.052	218.324	249.091	191.489	187.686	156.708	155.626	157.895	244.076	133.817	155.367	172.414	153.627	167.386	148.481	143.293	135.135	220.156	178.628	185.866	144.592	164.476	142.303
ENSG00000034152	MAP2K3	chr17:21284672-21315232:+	protein_coding	0.438002	0.0248621	0.179746	0.580096	0.402134	0.0909633	0.159411	0.641057	0.566457	0.00118638	386.105	448.343	345.455	485.106	615.69	512.965	449.322	430.71	464.455	520.747	529.661	422.167	444.761	455.565	538.808	637.195	592.138	393.301	537.921	448.162	525.204	440.831	589.38
ENSG00000034239	EFCAB1	chr8:48710789-48735311:-	protein_coding	0.276661	0.641659	0.19355	0.767592	0.144546	0.831271	0.167346	0.79112	0.998184	0.0784042	7.97267	0	2.72727	10.2128	3.97219	6.76437	4.78851	4.82859	14.218	7.26141	4.23729	5.91133	6.63822	6.9025	14.0607	18.2927	12.285	3.567	6.983	7.945	5.749	6.484	14.879
ENSG00000034510	TMSB10	chr2:84905656-84906671:+	protein_coding	-0.465251	0.0326761	-0.414733	0.101752	-0.815871	0.000207847	-0.372654	0.181086	-0.9059	1.97589e-06	5921.41	3719.3	3663.64	3276.6	3523.34	2644.87	3558.66	3504.59	2585.31	2334.02	2508.47	3812.81	3414.89	2707.51	2470.75	2576.22	1884.52	4434.78	3148.27	3216.18	2421.25	3311.73	2310.5
ENSG00000034533	ASTE1	chr3:131013875-131027649:-	protein_coding	-0.325611	0.461037	-0.239446	0.68962	-0.346263	0.516625	-0.0924158	0.903499	-0.344272	0.450511	56.3781	44.8343	52.7273	46.8085	44.6872	25.9301	45.4908	37.663	42.654	29.0456	48.0226	57.6355	45.9934	38.8266	32.0585	60.9756	31.941	51.313	39.142	41.936	38.534	47.485	41.658
ENSG00000034677	RNF19A	chr8:100257060-100336218:-	protein_coding	0.121575	0.659024	-0.126098	0.753967	0.0547439	0.889688	-0.326923	0.160796	-0.293205	0.179092	331.435	341.131	315.455	351.489	312.81	414.882	314.445	278.127	308.057	368.257	314.972	254.68	267.425	247.627	296.4	237.805	250.614	329.34	359.727	300.21	341.615	256.577	261.607
ENSG00000034693	PEX3	chr6:143450805-143490616:+	protein_coding	-0.370564	0.197061	0.296695	0.392792	0.0357757	0.946604	0.287682	0.402931	-0.308402	0.314786	122.437	134.503	115.455	92.766	100.298	85.6821	142.059	168.518	156.398	121.369	132.768	175.369	146.989	141.501	93.3633	106.707	98.2801	124.132	92.915	155.658	127.069	154.62	99.45
ENSG00000034713	GABARAPL2	chr16:75566375-75577881:+	protein_coding	0.159979	0.530313	-0.108522	0.815406	-0.0426645	0.917689	-0.261571	0.399584	-0.101277	0.704986	360.478	309.942	320	399.149	393.247	324.69	342.378	288.267	281.991	328.838	313.559	321.675	256.52	232.097	286.277	365.854	285.012	330.14	372.362	304.212	321.199	270.097	312.381
ENSG00000035115	SH3YL1	chr2:217730-266398:-	protein_coding	-0.0201438	0.965585	-0.564984	0.0412728	-0.355998	0.353694	-0.265212	0.492425	-0.428718	0.148846	127.563	115.01	127.273	144.681	112.214	108.23	72.6257	81.6031	80.5687	106.846	79.096	115.764	87.2451	96.635	96.1755	70.122	98.2801	123.282	121.708	78.266	92.971	99.881	88.193
ENSG00000035141	FAM136A	chr2:70295975-70302090:-	protein_coding	-0.117069	0.732657	0.415313	0.104009	0.133123	0.752957	0.419389	0.0884833	0.291613	0.261675	208.998	161.793	167.273	148.085	182.721	167.982	264.166	252.052	229.858	181.535	220.339	260.591	244.192	248.49	238.47	237.805	191.646	179.355	166.263	248.692	200.937	251.091	222.64
ENSG00000035403	VCL	chr10:73995193-74121363:+	protein_coding	-0.187987	0.327758	-0.00137433	0.997144	-0.182132	0.407402	-0.128299	0.659559	-0.200731	0.180769	1706.15	1814.81	1874.55	1609.36	1367.43	1737.32	1695.93	1700.14	2009.48	1571.58	1583.33	1512.81	1708.87	1687.66	1541.06	1621.95	1523.34	1798.5	1571.37	1801.85	1577.45	1636.44	1562.12
ENSG00000035499	DEPDC1B	chr5:60596912-60700190:-	protein_coding	-1.51286	4.48493e-09	-0.342186	0.358425	-1.2766	3.65385e-05	-0.107805	0.852735	-1.41495	1.50867e-06	149.203	99.4152	146.364	32.3404	46.6733	41.7136	109.338	90.2945	106.635	49.7925	43.7853	146.798	113.798	106.126	37.6828	60.9756	44.226	131.661	40.242	102.089	46.789	122.241	47.628
ENSG00000035664	DAPK2	chr15:63907036-64072033:-	protein_coding	1.20343	0.00506684	-0.0228697	1	0.858286	0.0735071	-0.0546624	1	1.5807	0.0025638	1.13895	0	4.54545	25.5319	10.9235	11.274	3.19234	1.44858	0	10.3734	15.5367	1.47783	0.474158	2.58844	17.4353	24.3902	9.82801	1.895	15.91	1.547	12.955	1.513	17.218
ENSG00000035681	NSMAF	chr8:58583508-58659853:-	protein_coding	-0.319636	0.222243	-0.167719	0.66952	-0.0703883	0.867015	-0.198178	0.566773	-0.383604	0.10553	223.235	222.222	210.909	150.638	153.923	214.205	189.944	191.695	196.682	217.842	196.328	196.059	177.809	189.819	152.418	161.585	189.189	218.789	172.922	192.774	207.085	187.896	167.731
ENSG00000035687	ADSS2	chr1:244408494-244451909:-	protein_coding	-0.385506	0.0414554	0.255651	0.301379	0.0326068	0.932389	0.0210041	0.971791	0.032016	0.901699	598.519	547.758	486.364	371.064	440.914	425.028	726.257	635.925	609.005	571.577	543.785	604.433	564.248	489.215	531.496	625	525.799	544.214	412.335	657.062	557.681	552.632	560.765
ENSG00000035862	TIMP2	chr17:78852977-78925387:-	protein_coding	0.893135	1.61527e-10	0.308956	0.153979	1.01645	2.01331e-09	0.173861	0.603293	1.14076	1.12402e-16	527.904	575.049	649.091	1108.09	1091.36	1125.14	671.987	742.154	796.209	1215.77	1224.58	623.645	603.129	773.943	1365.58	1265.24	1287.47	584.015	1108.2	736.783	1220.17	666.906	1306.1
ENSG00000035928	RFC1	chr4:39287456-39366375:-	protein_coding	0.0062326	0.98592	0.206631	0.500927	0.025927	0.951101	0.149614	0.697745	-0.00584942	0.985005	306.948	313.84	364.545	325.106	347.567	317.926	355.148	395.461	405.213	356.846	312.147	347.291	428.639	327.869	365.017	262.195	339.066	328.444	330.2	385.274	334.497	367.933	322.093
ENSG00000036054	TBC1D23	chr3:100260992-100325251:+	protein_coding	0.194851	0.422519	-0.126923	0.767657	0.105012	0.77483	-0.180048	0.632998	-0.0525154	0.864834	331.435	306.043	268.182	360	324.727	360.767	278.532	262.192	286.73	339.212	313.559	279.803	286.392	220.017	311.586	228.659	321.867	301.887	348.498	275.818	326.385	262.071	287.371
ENSG00000036257	CUL3	chr2:224470150-224585397:-	protein_coding	0.00296049	0.992856	-0.0228056	0.974	-0.0434008	0.918044	-0.0666029	0.888167	-0.0779677	0.771933	332.574	294.347	362.727	302.979	330.685	365.276	293.695	312.892	383.886	340.249	300.847	318.227	327.643	299.396	299.775	341.463	307.125	329.883	332.98	330.158	320.548	315.089	316.121
ENSG00000036448	MYOM2	chr8:2045046-2165552:+	protein_coding	0.0495934	0.946595	-0.0916207	1	-0.440788	0.298792	0.116308	0.872783	-0.296185	0.64463	3.41686	5.84795	2.72727	5.10638	3.97219	3.38219	2.39425	4.34573	0	0	0	4.92611	3.79327	6.9025	3.93701	0	0	3.997	4.154	2.247	0	5.207	1.312
ENSG00000036549	AC118549.1	chr1:77562416-77683419:-	protein_coding	-0.160306	0.51801	-0.14621	0.700334	-0.100023	0.791969	-0.176958	0.588774	-0.362156	0.0781104	318.907	350.877	368.182	308.085	287.984	325.817	285.714	311.444	336.493	366.183	272.599	300.493	316.264	288.179	280.09	237.805	272.727	345.989	307.296	311.217	319.391	301.645	263.541
ENSG00000036672	USP2	chr11:119355215-119381711:-	protein_coding	0.255932	0.634647	-0.63943	0.134543	0.19527	0.779935	-0.28791	0.645252	0.442625	0.375674	19.9317	29.2398	20.9091	26.383	33.7637	25.9301	7.18276	13.0372	4.73934	31.1203	24.0113	12.8079	9.00901	26.7472	33.1834	36.5854	29.484	23.36	28.692	8.32	27.566	16.188	33.084
ENSG00000037042	TUBG2	chr17:42659284-42667006:+	protein_coding	0.0977427	0.817713	-0.30537	0.497556	-0.297815	0.515273	-0.207291	0.672856	-0.277758	0.479665	79.7267	77.9727	86.3636	89.3617	84.4091	90.1917	66.241	67.1173	49.763	59.1286	69.209	68.4729	62.1147	75.9275	75.3656	76.2195	41.769	81.354	87.987	61.04	64.169	68.838	64.451
ENSG00000037241	RPL26L1	chr5:172958729-172969771:+	protein_coding	-0.353095	0.285385	-0.118187	0.853801	-0.324573	0.436234	-0.187178	0.721973	-0.366169	0.261584	160.023	126.706	100.909	88.5106	122.145	85.6821	126.895	112.989	113.744	87.1369	114.407	136.453	114.272	79.3788	91.676	121.951	88.4521	129.213	98.779	117.876	100.772	110.035	100.693
ENSG00000037474	NSUN2	chr5:6599239-6633291:-	protein_coding	-0.0570899	0.816062	0.258107	0.194735	0.148492	0.568443	0.199409	0.415491	0.0174654	0.942319	769.362	742.69	831.818	750.638	777.557	724.915	942.538	958.957	931.28	860.996	881.356	915.764	921.29	880.932	836.333	765.244	764.128	781.29	751.037	944.258	871.176	905.995	788.568
ENSG00000037637	FBXO42	chr1:16246840-16352480:-	protein_coding	0.0430536	0.916146	0.00802377	0.992502	-0.0324611	0.952916	-0.0308088	0.966495	0.00282877	0.994108	187.927	120.858	201.818	187.234	160.874	189.402	182.761	181.555	154.028	187.759	148.305	164.039	183.025	159.62	195.163	146.341	169.533	170.201	179.17	172.782	168.032	168.895	170.346
ENSG00000037749	MFAP3	chr5:154038906-154220478:+	protein_coding	-0.129595	0.74884	0.0917231	0.887543	-0.0198441	0.972391	0.0494348	0.940987	-0.0324414	0.938476	119.021	105.263	148.182	131.064	84.4091	124.014	126.097	141.478	137.441	132.78	112.994	131.527	123.281	137.187	118.673	97.561	149.877	124.155	113.162	135.005	122.887	130.665	122.037
ENSG00000037757	MRI1	chr19:13764522-13774282:+	protein_coding	0.153406	0.731218	-0.106702	0.889707	-0.465922	0.289635	-0.0705768	0.922424	-0.21824	0.599141	82.574	103.314	58.1818	75.7447	114.201	81.1725	82.2027	68.0831	66.3507	52.9046	55.0847	78.8177	75.8653	69.8878	70.8661	57.9268	71.2531	81.357	90.373	72.212	53.995	74.857	66.682
ENSG00000037897	METTL1	chr12:57768471-57772119:-	protein_coding	-0.448286	0.135613	0.0305112	0.972183	-0.266534	0.537489	0.0476592	0.945989	-0.529923	0.110561	105.353	99.4152	94.5455	75.7447	72.4926	63.1342	97.3663	110.575	97.1564	79.8755	81.9209	117.241	95.78	98.3607	55.1181	54.878	95.8231	99.771	70.457	101.699	80.898	103.794	68.606
ENSG00000037965	HOXC8	chr12:54008985-54012769:+	protein_coding	0.0611816	0.9364	0.00391971	0.99668	0.0661887	0.937823	-0.247761	0.675639	0.565371	0.363056	5.69476	7.79727	7.27273	3.40426	6.95134	12.4014	1.59617	5.7943	16.5877	3.11203	12.7119	4.4335	2.84495	4.31406	10.1237	15.2439	14.742	6.922	7.586	7.993	7.912	3.864	13.37
ENSG00000038002	AGA	chr4:177430774-177442437:-	protein_coding	-0.258819	0.499101	0.137528	0.836347	-0.26165	0.582349	0.201032	0.696064	-0.477747	0.186188	88.8383	83.8207	73.6364	77.4468	69.5134	52.9876	104.549	93.1917	73.4597	61.2033	72.0339	114.778	105.737	69.8878	56.8054	79.2683	36.855	82.098	66.649	90.4	66.619	96.801	57.643
ENSG00000038210	PI4K2B	chr4:25160663-25279204:+	protein_coding	-0.656443	0.00444689	0.172812	0.681044	-0.489788	0.11743	-0.0430743	0.943874	-0.654455	0.00718468	202.164	239.766	166.364	132.766	120.159	113.867	232.243	225.978	229.858	125.519	151.13	189.655	198.672	193.27	120.922	134.146	120.393	202.765	122.264	229.359	138.324	193.866	125.154
ENSG00000038219	BOD1L1	chr4:13568738-13627725:-	protein_coding	0.323481	0.331452	0.209822	0.683508	0.380333	0.302746	0.206095	0.670704	0.703339	0.0089217	160.592	300.195	344.545	285.957	308.838	434.047	254.589	310.961	395.735	367.22	350.282	278.325	309.625	362.381	484.814	329.268	525.799	268.444	342.948	320.428	358.751	316.777	446.627
ENSG00000038274	MAT2B	chr5:163503114-163519354:+	protein_coding	-0.0832245	0.764115	-0.205542	0.464069	-0.256585	0.328762	-0.113361	0.764136	-0.228063	0.262363	701.025	539.961	605.455	653.617	546.177	546.787	545.89	535.007	509.479	529.046	495.763	590.148	584.637	528.904	517.435	582.317	484.029	615.48	582.194	530.125	512.404	567.896	527.927
ENSG00000038358	EDC4	chr16:67873052-67884499:+	protein_coding	0.2811	0.217245	0.229951	0.463053	0.35091	0.203773	0.319531	0.256431	0.423894	0.0343656	251.139	282.651	335.455	338.723	361.47	366.404	336.792	354.418	341.232	362.033	389.831	327.586	354.196	433.132	389.764	399.39	388.206	289.748	355.532	344.147	375.932	371.638	392.453
ENSG00000038382	TRIO	chr5:14143342-14532128:+	protein_coding	0.150799	0.630271	0.26985	0.37903	0.527955	0.0321421	0.111239	0.821243	0.504482	0.0101356	585.421	799.22	976.364	773.617	770.606	1094.7	865.922	975.374	1063.98	1172.2	1153.95	711.33	866.761	996.549	1184.48	1070.12	1122.85	787.002	879.641	968.426	1163.08	858.213	1125.82
ENSG00000038427	VCAN	chr5:83471618-83582303:+	protein_coding	0.559971	0.237883	0.869688	0.0125178	1.95089	1.83526e-08	0.904749	0.00572106	1.3319	0.000711859	11.959	19.4932	19.0909	22.1277	21.8471	42.841	39.1061	41.5258	47.3934	87.1369	101.695	40.8867	37.9327	50.906	50.6187	51.8293	46.683	16.848	28.939	42.675	94.416	43.242	49.71
ENSG00000038532	CLEC16A	chr16:10944564-11182186:+	protein_coding	0.304086	0.318116	0.333785	0.354922	0.581454	0.0516196	0.240434	0.571643	0.76871	0.000510962	144.077	243.665	216.364	198.298	259.186	294.25	260.974	207.629	324.645	345.436	274.011	192.118	240.872	295.082	329.584	359.756	353.808	201.369	250.578	264.416	309.723	242.691	347.716
ENSG00000038945	MSR1	chr8:16107878-16567490:-	protein_coding	-0.157438	0.807754	-0.386747	0.494582	-0.512006	0.384795	-0.340146	0.552084	-0.516139	0.369892	14.8064	27.2904	23.6364	13.617	25.8193	14.6561	10.3751	14.9686	11.8483	10.3734	12.7119	12.3153	14.6989	14.6678	12.3735	9.14634	17.199	21.911	18.031	12.397	11.543	13.894	12.906
ENSG00000039068	CDH1	chr16:68737292-68835541:+	protein_coding	0.120059	0.539322	-0.365883	0.0218106	-0.0692051	0.804457	-0.45858	0.00308122	-0.140655	0.395575	1959.57	2216.37	2248.18	2329.36	2200.6	2462.23	1569.03	1742.15	1599.53	2024.9	2046.61	1484.73	1497.39	1603.11	1942.63	1853.66	2012.29	2141.37	2330.73	1636.9	2035.75	1528.41	1936.19
ENSG00000039123	MTREX	chr5:55307989-55425579:+	protein_coding	-0.443929	0.0159833	-0.0237209	0.969567	-0.258686	0.35741	-0.112218	0.772539	-0.427014	0.0207973	473.235	549.708	437.273	372.766	346.574	331.454	462.091	474.167	492.891	439.834	358.757	445.32	477.477	409.836	355.456	375	341.523	486.738	350.265	476.383	399.296	444.211	357.326
ENSG00000039139	DNAH5	chr5:13690331-13944543:-	protein_coding	0.0956121	0.880185	0.111449	0.904836	0.540174	0.284021	-0.225302	0.732617	-0.321225	0.568698	24.4875	27.2904	26.3636	28.0851	19.861	37.2041	33.5196	31.3858	18.9573	48.7552	36.7232	16.7488	26.5529	16.3934	21.3723	18.2927	17.199	26.047	28.383	27.954	42.739	19.898	18.955
ENSG00000039319	ZFYVE16	chr5:80408013-80483379:+	protein_coding	-0.225209	0.426845	-0.0708878	0.91656	-0.1045	0.806745	-0.164247	0.694367	-0.275703	0.30756	193.052	288.499	237.273	208.511	192.651	197.294	184.358	214.389	284.36	231.328	204.802	201.97	204.836	216.566	193.476	170.732	213.759	239.608	199.485	227.702	218.065	207.791	192.656
ENSG00000039523	RIPOR1	chr16:67518418-67546788:+	protein_coding	0.471992	0.024293	0.105046	0.838361	0.650405	0.00613729	0.0352489	0.958112	0.659837	0.000546395	345.103	518.519	535.455	652.766	622.642	691.094	497.207	484.79	528.436	742.739	762.712	427.586	428.165	578.085	766.592	734.756	727.273	466.359	655.5	503.478	752.725	477.945	742.874
ENSG00000039560	RAI14	chr5:34656328-34832612:+	protein_coding	0.46043	0.00104663	0.351531	0.0355747	0.809241	1.80447e-07	0.0672735	0.854003	0.457534	0.00160834	897.494	955.166	952.727	1311.49	1230.39	1350.62	1146.05	1183.97	1303.32	1702.28	1639.83	955.172	1000.47	988.783	1417.89	1195.12	1238.33	935.129	1297.5	1211.11	1671.06	981.477	1283.78
ENSG00000039650	PNKP	chr19:49859882-49878351:-	protein_coding	-0.289164	0.232974	-0.158649	0.711069	-0.319314	0.338309	-0.232402	0.469657	-0.146751	0.606127	214.123	226.121	225.455	177.021	193.644	165.727	180.367	183.969	234.597	205.394	139.831	186.7	171.645	198.447	180.54	179.878	243.243	221.899	178.798	199.644	172.612	185.597	201.22
ENSG00000040199	PHLPP2	chr16:71637835-71724701:-	protein_coding	0.0855696	0.880185	0.0661254	0.951925	-0.180234	0.778871	0.068871	0.933442	0.534134	0.171078	31.8907	52.6316	58.1818	50.2128	40.715	59.752	34.3176	57.943	59.2417	43.5685	35.3107	43.8424	49.7866	56.0828	56.8054	82.3171	81.0811	47.568	50.227	50.501	39.44	49.904	73.401
ENSG00000040275	SPDL1	chr5:169583636-169604778:+	protein_coding	-0.74585	0.00339244	0.121995	0.83213	-0.598683	0.0698656	0.240321	0.499584	-0.374865	0.223181	150.911	116.959	142.727	90.2128	76.4647	66.5163	155.626	162.24	135.071	95.4357	76.2712	169.458	166.43	167.386	83.802	121.951	120.393	136.866	77.731	150.979	85.853	167.758	108.715
ENSG00000040341	STAU2	chr8:73420369-73747708:-	protein_coding	-0.166257	0.545092	-0.0961029	0.848297	-0.304424	0.313077	-0.203911	0.558606	-0.369542	0.107897	230.068	241.715	262.727	218.723	195.631	235.626	232.243	221.149	229.858	196.058	193.503	203.448	232.338	189.819	181.665	213.415	171.99	244.837	216.66	227.75	194.78	208.535	189.023
ENSG00000040487	SLC66A1	chr1:19312326-19329300:+	protein_coding	0.368605	0.299577	0.226748	0.67393	0.373807	0.393195	0.264792	0.560646	0.362979	0.309703	71.1845	77.9727	50.9091	79.1489	107.249	78.9177	82.2027	78.2231	80.5687	94.3983	84.7458	83.2512	83.4519	81.1044	86.6142	88.4146	85.9951	66.689	88.439	80.332	89.572	82.603	87.008
ENSG00000040531	CTNS	chr17:3636459-3661542:+	protein_coding	0.132116	0.798896	0.125999	0.878378	0.331771	0.508758	0.108791	0.882428	0.278823	0.514421	39.8633	64.3275	46.3636	61.2766	39.7219	62.0068	64.6449	58.4259	35.545	63.278	66.3842	64.0394	54.5282	41.415	57.9303	60.9756	63.8821	50.185	54.335	52.872	64.831	53.328	60.929
ENSG00000040608	RTN4R	chr22:20241415-20283246:-	protein_coding	-0.119737	0.820875	0.128281	0.866902	0.004553	0.994579	0.273242	0.573868	0.29555	0.513573	56.9476	37.037	65.4545	42.5532	63.5551	41.7136	57.4621	61.8059	66.3507	58.0913	50.8475	66.0099	76.3395	66.4366	72.5534	33.5366	95.8231	53.146	49.274	61.873	54.469	69.595	67.304
ENSG00000040633	PHF23	chr17:7235029-7239722:-	protein_coding	0.177506	0.572678	-0.0589528	0.935632	0.0549513	0.915688	-0.0655778	0.912738	-0.132159	0.696319	175.968	130.604	141.818	166.809	184.707	167.982	148.444	153.549	125.592	144.191	172.316	151.232	149.36	129.422	138.358	121.951	149.877	149.464	173.166	142.528	158.254	143.338	136.729
ENSG00000040933	INPP4A	chr2:98444854-98594390:+	protein_coding	-0.156993	0.702919	-0.1427	0.836347	-0.0137584	0.982233	-0.19011	0.71772	0.0858792	0.838623	79.1572	134.503	124.545	103.83	84.4091	104.848	83.0008	90.7774	127.962	114.108	104.52	87.6847	82.0294	113.891	125.422	88.4146	135.135	112.735	97.696	100.58	109.314	94.535	116.324
ENSG00000041353	RAB27B	chr18:54717860-54895516:+	protein_coding	0.225626	0.440612	-0.369749	0.228612	0.0748198	0.86921	-0.336673	0.250838	-0.0398739	0.908441	172.551	216.374	230.909	285.106	201.589	241.263	129.29	172.863	156.398	238.589	194.915	164.532	150.308	157.895	179.415	237.805	191.646	206.612	242.653	152.85	216.752	157.578	202.955
ENSG00000041357	PSMA4	chr15:78540405-78552417:+	protein_coding	-0.33031	0.0932888	-0.0439505	0.936033	-0.357657	0.14442	-0.116268	0.774924	-0.508942	0.00363554	1328.59	1081.87	959.091	962.553	897.716	794.814	1158.82	1064.7	1040.28	783.195	949.153	1129.06	1084.87	872.304	759.28	884.146	712.531	1123.18	885.028	1087.93	866.174	1028.75	785.319
ENSG00000041802	LSG1	chr3:194640791-194672463:-	protein_coding	-0.063842	0.852251	0.284175	0.329618	0.0203839	0.967329	0.152754	0.700595	0.0720567	0.81233	239.749	245.614	190.909	212.766	223.436	206.313	280.128	267.504	293.839	202.282	255.65	254.68	267.425	234.685	236.783	231.707	240.786	225.424	214.172	280.49	228.966	252.263	236.425
ENSG00000041880	PARP3	chr3:51942345-51948867:+	protein_coding	0.276282	0.453363	0.0545585	0.955589	0.54487	0.148113	0.00770266	0.992318	0.22608	0.564215	83.1435	70.1754	58.1818	80	87.3883	98.0834	78.2123	65.6688	82.9384	122.407	97.4576	74.3842	79.1844	59.5341	88.3015	97.561	66.3391	70.5	88.491	75.606	109.932	71.034	84.067
ENSG00000041988	THAP3	chr1:6624866-6635586:+	protein_coding	0.03109	0.960839	-0.19628	0.786787	-0.212538	0.741473	-0.120918	0.870663	0.0494085	0.933924	38.7244	44.8343	30.9091	38.2979	33.7637	43.9684	31.9234	29.9372	30.8057	33.195	28.2486	37.931	29.3978	32.7869	41.0574	27.439	46.683	38.156	38.677	30.889	30.722	33.372	38.393
ENSG00000042062	RIPOR3	chr20:50586108-50691542:-	protein_coding	1.37931	0.000999275	0.350378	0.467055	1.31349	0.00417974	0.28609	0.57796	2.67602	1.56219e-09	1.70843	5.84795	1.81818	11.0638	28.7984	21.4205	9.57702	3.38001	11.8483	23.8589	19.774	5.91133	3.79327	9.49094	41.0574	45.7317	36.855	3.125	20.428	8.268	21.816	6.399	41.215
ENSG00000042088	TDP1	chr14:89954939-90044764:+	protein_coding	-0.144461	0.709673	0.0494187	0.955665	-0.225742	0.612573	0.0216641	0.976429	-0.243348	0.479839	122.437	103.314	98.1818	112.34	85.4022	93.5738	99.7606	106.712	142.18	96.473	84.7458	103.941	123.281	104.4	86.0517	106.707	83.5381	107.978	97.105	116.217	90.609	110.541	92.099
ENSG00000042286	AIFM2	chr10:70098223-70132934:-	protein_coding	-0.0896476	0.842758	0.126739	0.836347	-0.216609	0.63389	0.215577	0.607221	-0.0326718	0.940985	108.77	93.5673	100.909	80.8511	127.11	76.6629	109.338	114.437	116.114	78.8382	93.2203	112.315	124.704	127.696	99.5501	73.1707	122.85	101.082	94.875	113.296	86.029	121.572	98.524
ENSG00000042317	AL049834.1	chr14:88384924-88470350:+	protein_coding	0.158756	0.755018	-0.119391	0.88384	-0.0656902	0.925701	-0.0104837	0.990594	-0.174963	0.724101	43.8497	52.6316	48.1818	69.7872	34.7567	58.6246	34.3176	44.423	52.1327	48.7552	40.9605	43.8424	55.4765	41.415	35.9955	48.7805	44.226	48.221	54.39	43.624	44.858	46.911	43.001
ENSG00000042429	MED17	chr11:93784227-93814963:+	protein_coding	0.0721817	0.83918	-0.0396599	0.957793	-0.305999	0.372139	-0.125896	0.786457	0.0156029	0.965186	239.749	198.83	176.364	245.106	203.575	202.931	189.944	193.143	222.749	154.564	172.316	183.251	208.63	166.523	205.287	231.707	191.646	204.981	217.204	201.945	163.44	186.135	209.547
ENSG00000042445	RETSAT	chr2:85341955-85354531:-	protein_coding	0.24093	0.272614	0.191057	0.549685	0.336666	0.184956	0.115767	0.771549	0.573332	0.00133396	307.517	380.117	340.909	415.319	376.365	423.901	414.206	378.561	383.886	435.685	436.441	340.887	382.172	392.58	481.44	481.707	579.853	342.848	405.195	392.218	436.063	371.879	514.333
ENSG00000042493	CAPG	chr2:85394753-85418432:-	protein_coding	-0.181948	0.456647	-0.502371	0.014159	-0.419494	0.0791083	-0.299072	0.226526	-0.412029	0.0263738	759.112	592.593	572.727	583.83	612.711	494.927	464.485	477.064	364.929	460.581	485.876	532.512	520.626	487.489	475.816	463.415	501.229	641.477	563.823	435.493	473.228	513.542	480.153
ENSG00000042753	AP2S1	chr19:46838136-46850992:-	protein_coding	-0.378837	0.0405616	-0.148953	0.670448	-0.382751	0.0877236	-0.153552	0.649298	-0.481984	0.00524054	830.296	719.298	669.091	542.979	631.579	515.22	704.709	713.665	554.502	581.95	538.136	725.616	666.667	585.85	536.558	579.268	461.916	739.562	563.259	657.625	560.043	659.377	525.914
ENSG00000042832	TG	chr8:132866958-133134903:+	protein_coding	0.686251	0.142288	0.486116	0.223154	0.523522	0.300111	0.717097	0.04294	1.63036	0.00185434	1.13895	0	4.54545	4.25532	6.95134	15.7835	6.38468	9.17431	11.8483	10.3734	5.64972	11.33	11.854	12.9422	33.1834	3.04878	19.656	1.895	8.997	9.136	8.012	12.042	18.629
ENSG00000042980	ADAM28	chr8:24294069-24359014:+	protein_coding	0.440364	0.0741421	1.37042	1.17027e-14	1.20503	1.23902e-07	0.696592	0.0010814	0.670627	0.00459717	123.007	113.06	149.091	178.723	170.804	190.53	327.215	420.57	376.777	308.091	334.746	207.389	221.432	244.176	235.096	213.415	176.904	128.386	180.019	374.854	321.419	224.332	208.471
ENSG00000043039	BARX2	chr11:129375848-129452279:+	protein_coding	-0.728455	0.00550845	0.160295	0.740734	-0.278492	0.483057	0.39595	0.142594	-0.625303	0.025017	125.285	157.895	130.909	85.1064	88.3813	58.6246	152.434	159.826	149.289	96.473	124.294	178.818	195.827	182.053	95.613	70.122	83.5381	138.03	77.371	153.85	110.383	185.566	83.091
ENSG00000043093	DCUN1D1	chr3:182938074-182985953:-	protein_coding	0.0337229	0.911909	0.0902679	0.845758	-0.0265655	0.950429	0.0308002	0.955164	-0.323919	0.132313	300.683	313.84	300.909	325.957	301.887	307.779	342.378	309.512	327.014	268.672	330.508	322.66	304.884	307.161	253.093	207.317	255.528	305.144	311.874	326.302	299.59	311.568	238.646
ENSG00000043143	JADE2	chr5:134524312-134583230:+	protein_coding	0.270316	0.241326	0.166162	0.642597	0.248706	0.382721	0.0959362	0.835902	0.209684	0.338501	369.021	438.596	506.364	488.511	496.524	614.431	474.86	526.316	481.043	530.083	519.774	408.374	469.891	535.807	519.123	493.902	506.143	437.994	533.155	494.073	524.928	471.357	506.389
ENSG00000043355	ZIC2	chr13:99981784-99986765:+	protein_coding	0.233865	0.514934	0.274311	0.551333	0.310355	0.458696	0.340217	0.337491	0.507767	0.0872788	71.1845	93.5673	87.2727	97.0213	90.3674	110.485	99.7606	123.129	82.9384	103.734	108.757	110.345	105.737	112.166	113.611	149.39	105.651	84.008	99.291	101.943	106.246	109.416	122.884
ENSG00000043514	TRIT1	chr1:39838110-39883511:-	protein_coding	-0.288032	0.36828	-0.229912	0.62898	-0.572438	0.100854	0.0477951	0.944343	-0.602815	0.0405281	178.246	105.263	140.909	114.894	120.159	112.74	135.674	116.369	101.896	93.361	88.9831	159.606	149.36	141.501	96.7379	76.2195	98.2801	141.473	115.931	117.98	91.172	150.156	90.413
ENSG00000043591	ADRB1	chr10:114043866-114046904:+	protein_coding	-0.105938	0.882001	-0.23547	0.747583	-0.327228	0.62918	-0.193511	0.786016	0.0567569	0.943034	12.5285	7.79727	24.5455	13.617	12.9096	14.6561	4.78851	14.4858	11.8483	8.29876	11.2994	15.7635	8.53485	10.3538	23.0596	12.1951	9.82801	14.957	13.728	10.374	9.799	11.551	15.028
ENSG00000044090	CUL7	chr6:43037617-43053945:-	protein_coding	0.0439655	0.931334	0.140523	0.82886	-0.0264668	0.966638	0.0767879	0.912738	0.0563871	0.896233	76.3098	99.4152	83.6364	74.0426	69.5134	122.886	84.597	91.2603	118.483	91.2863	74.8588	68.9655	92.935	113.028	97.8628	79.2683	83.5381	86.454	88.814	98.114	83.073	91.643	86.89
ENSG00000044115	CTNNA1	chr5:138610967-138935034:+	protein_coding	0.0537581	0.810636	-0.135014	0.597736	-0.0655507	0.811129	-0.173662	0.480063	-0.140973	0.393156	1593.39	1688.11	1721.82	1765.11	1623.63	1807.22	1545.89	1495.9	1490.52	1586.1	1594.63	1375.86	1521.57	1506.47	1475.25	1445.12	1609.34	1667.77	1731.98	1510.77	1590.37	1467.97	1509.9
ENSG00000044446	PHKA2	chrX:18892298-18984114:-	protein_coding	-0.534113	0.0693129	-0.415565	0.244982	-0.686834	0.0531175	-0.467954	0.140975	-0.503595	0.119758	92.2551	111.111	140	77.4468	71.4995	76.6629	73.4238	75.8088	97.1564	70.5394	59.322	76.8473	69.7013	85.4185	75.3656	100.61	61.4251	114.455	75.203	82.13	64.931	77.322	79.133
ENSG00000044459	CNTLN	chr9:17134982-17503923:+	protein_coding	-0.346423	0.474855	0.364973	0.451668	-0.0530245	0.943814	0.176532	0.779258	-0.392824	0.432328	37.0159	31.1891	40	18.7234	34.7567	27.0575	45.4908	52.6316	59.2417	34.2324	35.3107	47.2906	44.5709	37.1009	29.8088	18.2927	27.027	36.068	26.846	52.455	34.772	42.987	25.043
ENSG00000044524	EPHA3	chr3:89107621-89482134:+	protein_coding	0.325815	0.577364	0.0945945	0.903956	0.219579	0.744216	0.0985263	0.896095	0.425045	0.526414	1.13895	3.89864	7.27273	6.80851	6.95134	7.89177	9.57702	5.31144	0	6.22407	7.06215	5.41872	6.63822	3.45125	10.6862	3.04878	7.37101	4.103	7.217	4.963	6.643	5.169	7.035
ENSG00000044574	HSPA5	chr9:125234853-125241343:-	protein_coding	0.0618361	0.768513	-0.0445577	0.910398	0.0215095	0.944591	-0.157246	0.549303	-0.10113	0.534805	9187.93	7941.52	8000	8574.47	8971.2	8723.79	8357.54	7885.08	8099.53	8304.98	8714.69	7529.56	7938.36	6927.52	7908.32	7509.15	7990.17	8376.48	8756.49	8114.05	8509.83	7465.15	7802.55
ENSG00000046604	DSG2	chr18:31498177-31549008:+	protein_coding	0.0218314	0.937973	-0.355766	0.0182563	-0.212599	0.305189	-0.493678	0.000544997	-0.465263	0.000303972	3055.81	3292.4	3494.55	3604.26	2823.24	3568.21	2462.09	2490.58	2658.77	2898.34	2733.05	2257.64	2317.21	2285.59	2335.77	2253.05	2501.23	3280.92	3331.9	2537.15	2815.7	2286.81	2363.35
ENSG00000046647	GEMIN8	chrX:14008279-14029893:-	protein_coding	-0.167303	0.78122	-0.458247	0.368818	-0.642062	0.233064	-0.244812	0.697745	-0.771723	0.130498	26.1959	27.2904	23.6364	28.0851	18.8679	18.0383	16.7598	15.4515	9.47867	13.4855	11.2994	20.6897	18.9663	18.9819	14.0607	9.14634	12.285	25.708	21.664	13.897	12.392	19.546	11.831
ENSG00000046651	OFD1	chrX:13734745-13769357:+	protein_coding	0.115479	0.738408	-0.051673	0.946525	0.277353	0.436234	0.284479	0.378943	0.514177	0.0483554	153.759	120.858	146.364	154.043	147.964	163.472	139.665	131.338	139.81	173.237	177.966	180.296	180.18	172.563	203.6	149.39	265.356	140.327	155.16	136.938	175.601	177.679	206.115
ENSG00000046653	GPM6B	chrX:13770939-13938638:-	protein_coding	-0.0607953	1	0.206896	1	0.161589	1	0.347161	1	0.065976	0.910002	1.13895	0	1.81818	0	1.9861	0	3.19234	4.34573	2.36967	5.18672	0	4.92611	5.21574	4.31406	0	0	4.914	0.986	0.662	3.303	2.593	4.819	1.638
ENSG00000046774	MAGEC2	chrX:142202342-142205290:-	protein_coding	0.201941	0.755018	0.551583	0.230926	0.272981	0.698679	0.849791	0.013971	0.498088	0.387803	29.6128	9.74659	10.9091	16.1702	35.7498	14.6561	52.6736	33.8001	18.9573	37.3444	11.2994	50.7389	48.3642	42.2778	38.2452	15.2439	27.027	16.756	22.192	35.144	24.322	47.127	26.839
ENSG00000047056	WDR37	chr10:1049538-1132384:+	protein_coding	0.213033	0.510397	0.00997154	0.990668	0.35087	0.32313	0.169352	0.714385	0.368223	0.185181	107.062	148.148	123.636	140.426	135.055	162.345	109.338	139.546	125.592	174.274	151.13	127.094	146.041	154.443	178.29	155.488	147.42	126.282	145.942	124.825	162.702	142.526	160.399
ENSG00000047188	YTHDC2	chr5:113513694-113595285:+	protein_coding	-0.174955	0.585301	-0.0123464	0.988674	-0.0616195	0.89844	0.0894228	0.863174	-0.528099	0.0508373	173.69	142.3	170.909	151.489	122.145	157.835	156.425	162.723	170.616	154.564	158.192	158.621	184.448	185.505	123.172	79.2683	120.393	162.3	143.823	163.255	156.378	176.191	107.611
ENSG00000047230	CTPS2	chrX:16587999-16712936:-	protein_coding	-0.0807597	0.878401	-0.128165	0.872378	-0.113068	0.858708	0.136795	0.830478	-0.143214	0.76714	70.615	40.9357	95.4545	62.9787	65.5412	71.0259	72.6257	64.2202	47.3934	73.6515	53.6723	78.3251	85.3485	76.7903	66.3667	54.878	66.3391	69.002	66.515	61.413	63.662	80.155	62.528
ENSG00000047249	ATP6V1H	chr8:53715543-53843558:-	protein_coding	0.069848	0.815234	0.00933026	0.989218	-0.0995819	0.784967	0.0564722	0.909846	-0.161201	0.501325	366.173	294.347	332.727	366.809	364.449	321.308	359.936	327.378	317.536	310.166	309.322	363.547	361.783	317.515	295.276	289.634	307.125	331.082	350.855	334.95	309.744	347.615	297.345
ENSG00000047315	POLR2B	chr4:56977722-57031158:+	protein_coding	-0.16238	0.422577	0.115221	0.711333	0.111351	0.678149	0.116875	0.700426	0.154747	0.387871	841.116	873.294	888.182	806.809	692.155	816.234	1002.39	915.5	907.583	935.685	943.503	979.31	923.661	930.975	976.378	1042.68	884.521	867.531	771.733	941.826	939.594	944.649	967.861
ENSG00000047346	FAM214A	chr15:52581317-52709817:-	protein_coding	0.851484	3.4526e-05	0.0361974	0.965387	0.884194	0.000544854	-0.0153513	0.983197	0.788678	0.000363612	112.187	126.706	145.455	230.638	226.415	266.065	115.722	134.235	149.289	269.71	230.226	116.749	127.074	135.462	240.157	210.366	223.587	128.116	241.04	133.082	249.968	126.428	224.704
ENSG00000047365	ARAP2	chr4:35948221-36244514:-	protein_coding	0.355091	0.147691	-0.165953	0.729566	0.238675	0.524281	-0.189774	0.64737	0.185465	0.52785	169.134	214.425	254.545	283.404	263.158	279.594	166.002	196.041	196.682	289.419	217.514	173.399	192.508	180.328	256.468	198.171	265.356	212.702	275.385	186.242	253.467	182.078	239.998
ENSG00000047410	TPR	chr1:186311652-186375693:-	protein_coding	-0.200485	0.567821	0.224313	0.59998	0.356771	0.295164	0.363849	0.270107	0.365536	0.431158	388.383	781.676	761.818	468.936	487.587	693.348	685.555	785.128	831.754	869.295	814.972	751.232	872.926	961.173	964.567	634.146	992.629	643.959	549.957	767.479	842.133	861.777	863.781
ENSG00000047457	CP	chr3:149162410-149221829:-	protein_coding	1.18374	3.15327e-07	1.07354	1.52579e-06	1.89928	6.0663e-15	0.42503	0.215687	1.76048	1.35527e-15	91.1162	58.4795	120.909	251.915	201.589	235.626	208.3	215.355	253.555	431.535	372.881	118.227	138.928	140.638	341.957	368.902	304.668	90.168	229.71	225.736	402.208	132.598	338.509
ENSG00000047578	KIAA0556	chr16:27550133-27780369:+	protein_coding	0.454193	0.0491895	0.109146	0.846705	0.48952	0.0845608	0.125063	0.790407	0.63616	0.00282228	153.189	169.591	206.364	222.979	249.255	269.448	209.098	189.281	172.986	247.925	262.712	173.892	192.982	218.292	275.591	262.195	299.754	176.381	247.227	190.455	255.319	195.055	279.18
ENSG00000047579	DTNBP1	chr6:15522801-15663058:-	protein_coding	-0.115875	0.834452	0.114662	0.88994	-0.280923	0.625561	0.0168318	0.98456	-0.335465	0.489255	54.1002	56.5302	33.6364	40.8511	55.6107	32.6945	48.6832	53.1144	59.2417	38.3817	35.3107	49.2611	45.9934	50.0431	26.9966	51.8293	36.855	48.089	43.052	53.68	36.846	48.433	38.56
ENSG00000047597	XK	chrX:37685791-37732130:+	protein_coding	-0.382435	0.449476	0.0757567	0.944902	-0.573348	0.295213	-0.0596193	0.949931	-0.389689	0.475684	23.918	29.2398	30	17.8723	15.8888	23.6753	32.7215	23.6601	35.545	16.5975	12.7119	22.6601	30.8203	23.2959	19.685	24.3902	14.742	27.719	19.145	30.642	14.655	25.592	19.606
ENSG00000047621	C12orf4	chr12:4487735-4538508:-	protein_coding	-0.560502	0.0672463	0.352687	0.331006	-0.13415	0.794361	-0.0688345	0.918064	-0.581291	0.0767904	113.326	79.922	131.818	79.1489	56.6038	76.6629	162.809	125.543	158.768	106.846	90.3955	116.749	105.737	88.8697	79.865	48.7805	76.1671	108.355	70.805	149.04	98.621	103.785	68.271
ENSG00000047634	SCML1	chrX:17737449-17754988:+	protein_coding	-0.332508	0.323705	-0.307446	0.475823	-0.32209	0.462496	-0.366729	0.325181	-0.382287	0.283412	86.5604	79.922	102.727	68.9362	71.4995	68.7711	71.0295	63.2545	78.1991	73.6515	64.9718	72.4138	69.7013	55.22	62.4297	91.4634	54.0541	89.737	69.736	70.828	69.312	65.778	69.316
ENSG00000047644	WWC3	chrX:10015562-10144478:+	protein_coding	0.07269	0.8545	0.000329459	0.999571	0.157683	0.721108	-0.00989474	0.989276	0.106322	0.771933	132.688	177.388	212.727	171.915	176.763	200.676	163.607	165.138	196.682	180.498	211.864	139.901	165.955	212.252	195.726	137.195	223.587	174.268	183.118	175.142	196.181	172.703	185.503
ENSG00000047849	MAP4	chr3:47850690-48089272:-	protein_coding	-0.0751924	0.799185	-0.0614772	0.91062	-0.227147	0.433472	-0.180367	0.629176	-0.183593	0.403168	608.77	777.778	881.818	684.255	674.28	784.667	650.439	696.765	824.645	617.22	659.605	583.251	610.716	779.12	656.918	667.683	660.934	756.122	714.401	723.949	638.412	657.696	661.845
ENSG00000047932	GOPC	chr6:117560269-117602542:-	protein_coding	-0.0982468	0.739637	-0.0121067	0.986837	0.0449762	0.917689	0.0612368	0.903659	-0.142345	0.588024	238.61	278.752	285.455	245.106	251.241	246.9	265.762	260.744	265.403	282.158	268.362	279.31	281.176	276.1	233.971	225.61	262.899	267.606	247.749	263.97	275.26	278.862	240.827
ENSG00000048028	USP28	chr11:113797874-113875570:-	protein_coding	-0.385066	0.0510781	-0.0735684	0.880241	-0.264511	0.342324	-0.0802669	0.850037	-0.369106	0.0736862	330.296	360.624	353.636	275.745	240.318	270.575	335.196	306.132	350.711	296.68	274.011	310.837	330.488	339.948	241.845	307.927	262.899	348.185	262.212	330.68	285.346	327.091	270.89
ENSG00000048052	HDAC9	chr7:18086949-19002416:+	protein_coding	0.66623	0.00317778	0.156995	0.784859	0.472896	0.141571	-0.317165	0.382702	0.258858	0.403713	103.645	107.212	123.636	200.851	171.797	178.129	134.078	98.5031	158.768	157.676	163.842	77.3399	91.5126	89.7325	119.798	143.293	149.877	111.498	183.592	130.45	160.759	86.195	137.656
ENSG00000048140	TSPAN17	chr5:176647387-176659054:+	protein_coding	-0.172843	0.516573	-0.0526833	0.934215	-0.130013	0.725157	-0.0980415	0.830452	-0.190178	0.446641	264.237	237.817	248.182	208.511	240.318	215.333	279.33	220.183	220.379	237.552	217.514	262.069	220.484	214.84	212.598	237.805	211.302	250.078	221.387	239.964	227.533	232.464	220.569
ENSG00000048162	NOP16	chr5:176383938-176388975:-	protein_coding	-0.441917	0.120209	-0.110207	0.850262	-0.827523	0.00318959	0.0288664	0.966471	-0.4961	0.0547842	194.761	152.047	178.182	117.447	164.846	94.7012	183.559	165.62	127.962	95.4357	90.3955	203.448	167.378	171.7	128.796	137.195	100.737	174.996	125.665	159.047	92.916	180.842	122.243
ENSG00000048342	CC2D2A	chr4:15469865-15601557:+	protein_coding	-0.141939	0.819492	0.258538	0.700067	-0.209272	0.768385	0.303449	0.588622	-0.832104	0.110408	25.0569	25.3411	20.9091	23.8298	19.861	18.0383	31.9234	33.8001	26.0664	20.7469	16.9492	34.9754	34.1394	27.61	12.9359	9.14634	7.37101	23.769	20.576	30.597	18.848	32.242	9.818
ENSG00000048392	RRM2B	chr8:102204502-102238961:-	protein_coding	-0.19741	0.529292	-0.118473	0.836939	-0.205164	0.593765	-0.372925	0.189007	-0.434196	0.101092	160.023	157.895	162.727	157.447	142.006	113.867	142.059	126.992	180.095	130.705	144.068	109.852	120.436	129.422	110.799	100.61	140.049	160.215	137.773	149.715	137.387	119.903	117.153
ENSG00000048405	ZNF800	chr7:127346790-127431924:-	protein_coding	0.189677	0.606801	0.0944774	0.890264	0.16651	0.719383	0.0135956	0.984696	0.221357	0.490472	123.007	200.78	220	238.298	158.888	225.479	166.002	192.178	229.858	227.178	180.791	180.296	170.697	193.27	199.1	234.756	203.931	181.262	207.555	196.012	203.985	181.421	212.596
ENSG00000048471	SNX29	chr16:11976734-12574287:+	protein_coding	0.2043	0.639195	0.226092	0.678733	0.418471	0.323201	0.156232	0.789466	0.29959	0.432519	52.3918	66.2768	74.5455	54.4681	81.43	91.3191	74.2219	74.3602	87.6777	81.9502	98.8701	67.9803	63.5372	89.7325	82.6772	67.0732	88.4521	64.405	75.739	78.753	90.41	73.75	79.401
ENSG00000048544	MRPS10	chr6:42206807-42217861:-	protein_coding	-0.130472	0.631405	-0.160314	0.663244	-0.09595	0.795992	-0.0917707	0.836779	-0.235412	0.313499	390.091	319.688	318.182	317.447	335.65	286.359	319.234	300.821	293.839	304.979	337.571	341.379	327.643	293.356	293.026	326.22	255.528	342.654	313.152	304.631	321.275	320.793	291.591
ENSG00000048649	RSF1	chr11:77659996-77821017:-	protein_coding	0.297685	0.199819	0.0369976	0.961512	0.35786	0.196737	0.0791501	0.879918	0.196784	0.445848	368.451	497.076	568.182	549.787	590.864	636.979	385.475	502.173	594.787	650.415	591.808	433.498	530.109	557.377	608.549	442.073	582.31	477.903	592.543	494.145	621.111	506.995	544.311
ENSG00000048707	VPS13D	chr1:12230030-12512047:+	protein_coding	0.432043	0.135336	0.389457	0.226678	0.652168	0.0311342	0.297146	0.440636	0.878277	0.000143024	216.401	323.587	455.455	396.596	413.108	574.972	418.994	437.47	509.479	610.996	485.876	361.576	421.053	487.489	645.107	564.024	675.676	331.814	461.559	455.314	548.436	423.373	628.269
ENSG00000048828	FAM120A	chr9:93451685-93566112:+	protein_coding	-0.102837	0.676006	0.0804305	0.847122	0.0667974	0.836223	0.0301334	0.954272	0.159734	0.404716	1026.77	1315.79	1304.55	1054.47	1086.4	1237.88	1260.18	1262.68	1341.23	1275.93	1269.77	1157.64	1265.53	1298.53	1388.08	1280.49	1398.03	1215.7	1126.25	1288.03	1272.85	1240.57	1355.53
ENSG00000048991	R3HDM1	chr2:135531455-135725270:+	protein_coding	-0.552329	0.0416151	0.125113	0.836347	-0.193306	0.657606	0.0619951	0.923009	-0.0833157	0.825652	113.895	155.945	147.273	85.1064	81.43	103.72	139.665	140.029	184.834	125.519	110.169	125.123	139.877	169.974	118.11	161.585	115.479	139.038	90.086	154.843	117.844	144.991	131.725
ENSG00000049089	COL9A2	chr1:40300489-40317813:-	protein_coding	0.928833	0.00800847	0.225639	0.758479	0.360499	0.549527	0.0465682	0.963152	0.841173	0.0425182	29.6128	13.6452	28.1818	49.3617	59.5829	60.8794	23.1445	38.1458	35.545	42.5311	28.2486	21.1823	31.7686	25.8844	59.0551	45.7317	41.769	23.813	56.608	32.278	35.39	26.278	48.852
ENSG00000049130	KITLG	chr12:88492793-88580851:-	protein_coding	-0.31717	0.144544	-0.242915	0.388764	-0.269195	0.330956	-0.470523	0.0227739	-0.743998	8.28285e-05	404.897	534.113	494.545	377.872	329.692	422.773	412.61	370.835	405.213	398.34	379.944	320.197	358.938	315.789	275.028	240.854	316.953	477.852	376.779	396.219	389.142	331.641	277.612
ENSG00000049167	ERCC8	chr5:60873831-60945073:-	protein_coding	-0.119445	0.797149	0.195286	0.742776	-0.225398	0.669524	0.120013	0.843615	-0.21415	0.613854	83.713	91.6179	57.2727	68.9362	60.576	80.0451	107.741	74.3602	92.4171	72.6141	53.6723	87.1921	84.4002	82.83	53.4308	67.0732	81.0811	77.535	69.852	91.506	63.143	84.807	67.195
ENSG00000049192	ADAMTS6	chr5:65148738-65481920:-	protein_coding	0.0162518	0.983829	0.432452	0.398513	0.064689	0.938713	0.195008	0.776838	0.349515	0.613693	13.0979	3.89864	3.63636	4.25532	2.97915	15.7835	8.77893	18.3486	23.6967	9.3361	7.06215	14.2857	9.95733	7.76531	6.74916	15.2439	14.742	6.878	7.673	16.941	8.199	10.669	12.245
ENSG00000049239	H6PD	chr1:9234775-9271337:+	protein_coding	0.25568	0.38091	-0.126005	0.822922	0.583059	0.0357142	-0.0639188	0.917111	0.49414	0.0366346	240.319	345.029	434.545	360	451.837	419.391	280.926	306.132	336.493	520.747	533.898	278.818	332.859	354.616	541.62	439.024	464.373	339.965	410.409	307.85	527.323	322.098	481.673
ENSG00000049245	VAMP3	chr1:7771296-7781432:+	protein_coding	-0.112426	0.585076	-0.0422316	0.92607	-0.254729	0.259121	-0.147891	0.613194	-0.237358	0.178467	894.077	840.156	854.545	780.426	807.349	804.961	888.268	817.479	803.318	756.224	679.379	821.675	785.206	714.409	719.91	829.268	648.649	862.926	797.578	836.355	717.801	773.763	732.609
ENSG00000049246	PER3	chr1:7784320-7845177:+	protein_coding	0.0741142	0.85926	-0.241539	0.615026	0.111436	0.813212	-0.141533	0.792372	0.080999	0.82522	154.897	171.54	269.091	194.894	189.672	248.027	135.674	145.34	218.009	213.693	220.339	146.798	169.275	216.566	203.037	201.22	230.958	198.509	210.864	166.341	217.016	177.546	211.738
ENSG00000049249	TNFRSF9	chr1:7915894-7943165:-	protein_coding	1.62464	4.636e-06	0.266355	0.702267	1.26095	0.00463469	0.205649	0.772539	1.52052	0.000756255	11.3895	7.79727	8.18182	35.7447	51.6385	50.7328	12.7694	15.4515	14.218	39.4191	35.3107	9.85222	12.8023	16.3934	24.7469	30.4878	66.3391	9.123	46.039	14.146	37.365	13.016	40.525
ENSG00000049283	EPN3	chr17:50532682-50543750:+	protein_coding	-0.0984548	0.804852	-0.494846	0.109454	-0.256201	0.555588	-0.304819	0.428521	-0.185181	0.596543	107.062	103.314	132.727	106.383	116.187	96.956	76.6161	73.3945	80.5687	105.809	80.5085	76.3547	86.2968	106.989	91.1136	106.707	108.108	114.368	106.509	76.86	93.159	89.88	101.976
ENSG00000049323	LTBP1	chr2:32946953-33399509:+	protein_coding	0.139732	0.682357	0.155588	0.744485	0.194821	0.61632	-0.0289455	0.968493	-0.10779	0.744931	142.369	187.135	193.636	164.255	187.686	225.479	183.559	193.143	213.27	212.656	187.853	149.261	170.697	188.093	159.73	167.683	152.334	174.38	192.474	196.658	200.254	169.35	159.916
ENSG00000049449	RCN1	chr11:32090904-32105755:+	protein_coding	-0.399756	0.00816092	0.0164785	0.975859	-0.236738	0.282606	-0.104281	0.758829	-0.285463	0.0658225	1355.92	1185.19	1212.73	892.766	979.146	954.904	1305.67	1244.81	1255.92	1061.2	1052.26	1262.56	1128.97	1088.01	995.501	1094.51	992.629	1251.28	942.272	1268.8	1056.73	1159.85	1027.55
ENSG00000049540	ELN	chr7:74027789-74069907:+	protein_coding	0.200936	1	0.173363	1	0.87088	0.0273632	0.401493	1	1.73494	0.00065836	0	0	0	0.851064	0.993049	2.25479	1.59617	0.482859	4.73934	6.22407	11.2994	4.92611	2.37079	6.03969	12.3735	3.04878	19.656	0	1.366	2.273	8.762	4.446	11.693
ENSG00000049541	RFC2	chr7:74231499-74254458:-	protein_coding	-0.546633	0.0265233	0.077195	0.897937	-0.538004	0.0743504	0.0430155	0.944055	-0.67726	0.00434301	310.934	235.867	213.636	199.149	170.804	135.287	269.753	293.578	244.076	191.909	144.068	273.892	277.383	239.862	150.731	134.146	181.818	253.479	168.414	269.135	167.988	263.712	155.565
ENSG00000049618	ARID1B	chr6:156776020-157210779:+	protein_coding	0.201642	0.491808	0.286393	0.391829	0.368907	0.201283	0.191861	0.671755	0.387241	0.0905012	260.82	354.776	401.818	344.681	365.442	467.869	349.561	413.81	516.588	458.506	430.791	298.03	377.904	511.648	470.191	371.951	488.943	339.138	392.664	426.653	444.649	395.861	443.695
ENSG00000049656	CLPTM1L	chr5:1317752-1345099:-	protein_coding	-0.0926999	0.682382	-0.0543087	0.904267	-0.0146066	0.967616	0.0200219	0.970295	0.144959	0.432244	1935.08	1514.62	1683.64	1585.53	1670.31	1560.32	1757.38	1654.76	1523.7	1670.12	1724.58	1793.6	1750.59	1677.31	1888.08	2030.49	1788.7	1711.11	1605.38	1645.28	1697.35	1740.5	1902.42
ENSG00000049759	NEDD4L	chr18:58044226-58401540:+	protein_coding	0.262726	0.137132	0.380526	0.0304504	0.733748	2.01349e-05	0.140852	0.649298	0.585392	5.66087e-05	594.533	668.616	675.455	784.681	751.738	798.196	814.046	847.9	902.844	1105.81	1086.16	692.611	713.134	742.019	1023.62	939.024	953.317	646.201	778.205	854.93	1095.98	715.921	971.988
ENSG00000049769	PPP1R3F	chrX:49269793-49301461:+	protein_coding	0.238359	0.704427	-0.0325257	0.978795	-0.128081	0.874672	-0.228918	0.734095	0.314748	0.625663	14.8064	11.6959	9.09091	18.7234	16.8818	11.274	12.7694	7.24288	16.5877	6.22407	14.1243	10.8374	7.11238	6.9025	16.3105	21.3415	12.285	11.864	15.626	12.2	10.174	8.284	16.646
ENSG00000049860	HEXB	chr5:74640023-74722647:+	protein_coding	-0.21886	0.232816	0.190049	0.434541	0.126663	0.643497	0.117213	0.735664	0.0772546	0.712819	1089.98	925.926	933.636	862.128	828.203	837.655	1151.64	1109.61	1139.81	1059.13	1101.69	1178.82	1081.56	962.899	993.251	1121.95	1019.66	983.18	842.662	1133.68	1080.41	1074.42	1044.95
ENSG00000049883	PTCD2	chr5:72320367-72368395:+	protein_coding	-0.434899	0.270724	0.222502	0.696827	-0.204533	0.72117	0.0765628	0.917919	-0.0681895	0.892545	79.7267	64.3275	47.2727	33.1915	50.6455	50.7328	79.0104	79.1888	75.8294	48.7552	59.322	80.7882	60.6923	64.711	56.243	51.8293	76.1671	63.776	44.857	78.01	54.039	68.73	61.413
ENSG00000050130	JKAMP	chr14:59484443-59505410:+	protein_coding	-0.0502634	0.887323	-0.0464479	0.948472	-0.155505	0.689847	-0.206808	0.586335	-0.628121	0.010319	267.654	187.135	240	228.085	223.436	227.734	209.098	230.324	244.076	201.245	216.102	194.089	220.484	182.916	158.605	109.756	167.076	231.596	226.418	227.833	208.673	199.163	145.146
ENSG00000050165	DKK3	chr11:11956207-12009769:-	protein_coding	-0.0175944	0.958146	0.0276092	0.957793	-0.087965	0.747542	-0.0656094	0.927068	0.125736	0.813764	2.2779	13.6452	0	0	11.9166	0	0	4.34573	18.9573	0	0	1.97044	5.21574	3.45125	2.81215	27.439	0	5.308	3.972	7.768	0	3.546	10.084
ENSG00000050327	ARHGEF5	chr7:144355288-144380632:+	protein_coding	0.143182	0.703805	-0.0660474	0.936906	-0.0952354	0.854966	-0.0904157	0.887077	-0.208514	0.562692	95.1025	107.212	135.455	126.809	112.214	137.542	80.6065	110.575	135.071	97.5104	111.582	84.7291	111.901	117.343	105.174	76.2195	100.737	112.59	125.522	108.751	104.546	104.658	94.044
ENSG00000050344	NFE2L3	chr7:26152198-26187137:+	protein_coding	-0.205919	0.28922	0.442889	0.00749235	0.198138	0.427702	0.191277	0.476385	0.291859	0.0741537	604.214	647.173	586.364	530.213	506.455	544.532	835.595	793.819	921.801	719.917	690.678	758.128	689.9	663.503	777.278	734.756	734.644	612.584	527.067	850.405	705.297	703.844	748.893
ENSG00000050393	MCUR1	chr6:13786557-13814568:-	protein_coding	-0.314516	0.23861	0.172871	0.686963	0.0435221	0.930818	0.0269926	0.968856	-0.177111	0.546599	161.731	159.844	162.727	115.745	135.055	133.033	198.723	165.62	194.313	185.685	146.893	147.291	166.43	182.916	135.546	152.439	142.506	161.434	127.944	186.219	166.289	165.546	143.497
ENSG00000050405	LIMA1	chr12:50175788-50283546:-	protein_coding	0.0618247	0.776638	0.0383562	0.927117	0.120701	0.613765	0.0768761	0.830452	0.147241	0.35053	2418.56	2298.25	2173.64	2557.45	2325.72	2317.93	2481.25	2340.42	2258.29	2483.4	2526.84	2573.89	2526.79	2188.96	2428.01	2682.93	2547.91	2296.82	2400.36	2359.99	2505.12	2429.88	2552.95
ENSG00000050426	LETMD1	chr12:51047962-51060424:+	protein_coding	0.192419	0.430986	0.102997	0.824589	0.0291273	0.94563	0.0206517	0.974469	0.209892	0.351086	296.128	284.6	261.818	354.894	312.81	301.015	309.657	284.887	322.275	282.158	292.373	290.148	308.677	255.393	318.898	353.659	312.039	280.849	322.906	305.606	287.265	284.739	328.198
ENSG00000050438	SLC4A8	chr12:51391317-51515763:+	protein_coding	0.333941	0.507567	-0.0810977	1	-0.146032	1	0.171335	1	0.539604	0.37353	0	5.84795	0.909091	3.40426	8.93744	2.25479	0.798085	1.44858	0	1.03734	0	3.94089	3.31911	4.31406	7.87402	6.09756	2.457	2.252	4.865	0.749	0.519	3.858	5.476
ENSG00000050730	TNIP3	chr4:121131408-121227466:-	protein_coding	1.18081	0.0063655	0.659066	0.0945289	0.925013	0.0637319	0.528756	0.210988	1.55015	0.00246748	3.98633	1.94932	3.63636	12.766	21.8471	18.0383	16.7598	13.0372	9.47867	14.5228	16.9492	11.8227	8.53485	11.2166	12.3735	18.2927	34.398	3.191	17.55	13.092	15.736	10.525	21.688
ENSG00000050748	MAPK9	chr5:180233143-180292099:-	protein_coding	-0.27107	0.288897	0.0350316	0.959742	-0.0805791	0.849906	-0.0919865	0.841895	-0.209363	0.435331	234.055	202.729	240.909	184.681	207.547	165.727	223.464	234.669	246.445	239.627	186.441	213.3	216.216	206.212	172.103	222.561	203.931	225.898	185.985	234.859	213.034	211.91	199.532
ENSG00000050820	BCAR1	chr16:75228181-75268053:-	protein_coding	0.312679	0.0771348	0.60198	2.09303e-05	0.565666	0.00182511	0.364968	0.092154	0.640508	3.93101e-06	729.499	830.409	865.455	906.383	1055.61	1071.03	1272.15	1247.71	1239.34	1230.29	1199.15	1010.34	937.885	1243.31	1281.21	1246.95	1275.18	808.454	1011.01	1253.06	1214.72	1063.85	1267.78
ENSG00000051009	FAM160A2	chr11:6211335-6234711:-	protein_coding	0.0498124	0.910137	-0.0636029	0.938564	0.123055	0.811907	0.104741	0.855474	-0.100191	0.808143	85.9909	87.7193	81.8182	87.6596	89.3744	87.9369	82.2027	79.1888	80.5687	104.772	81.9209	90.6404	94.8317	92.321	75.3656	85.3659	78.6241	85.176	88.324	80.653	93.346	92.598	79.785
ENSG00000051108	HERPUD1	chr16:56932142-56944864:+	protein_coding	0.452507	0.0071583	-0.197949	0.463009	-0.0101264	0.978969	-0.417504	0.0402236	0.133342	0.522102	576.879	526.316	532.727	757.447	842.105	671.928	458.101	455.336	511.848	533.195	552.26	396.059	447.131	351.165	605.737	533.537	658.477	545.307	757.16	475.095	542.727	398.118	599.25
ENSG00000051128	HOMER3	chr19:18929201-18941261:-	protein_coding	0.15297	0.672539	0.00140385	0.997899	0.192671	0.651724	-0.0942616	0.868971	-0.0268077	0.947861	125.285	113.06	102.727	132.766	143.992	107.103	106.943	133.752	94.7867	129.668	135.593	97.0443	109.531	111.303	114.736	97.561	120.393	113.691	127.954	111.827	132.631	105.959	110.897
ENSG00000051180	RAD51	chr15:40694774-40732340:+	protein_coding	-0.744697	0.000403233	-0.00166553	0.997144	-0.683405	0.0112194	0.131115	0.758829	-0.453808	0.0616654	250	198.83	210.909	130.213	132.075	119.504	214.685	254.466	184.834	125.519	138.418	265.025	245.14	225.194	159.73	131.098	184.275	219.913	127.264	217.995	131.968	245.12	158.368
ENSG00000051341	POLQ	chr3:121431427-121546641:-	protein_coding	-0.579246	0.0383602	0.649822	0.0093986	0.127474	0.793767	0.459389	0.111411	0.0199272	0.961963	115.604	157.895	195.455	88.5106	98.3118	111.612	233.839	244.326	319.905	147.303	197.74	196.059	234.708	246.764	158.605	143.293	169.533	156.318	99.478	266.023	172.522	225.844	157.144
ENSG00000051382	PIK3CB	chr3:138652698-138834928:-	protein_coding	0.217148	0.437895	0.0688834	0.912878	0.31083	0.330729	0.0325214	0.961803	0.38	0.108716	230.068	206.628	317.273	320	284.012	287.486	243.416	270.884	291.469	316.39	323.446	257.635	265.529	255.393	330.709	375	297.297	251.323	297.166	268.59	319.918	259.519	334.335
ENSG00000051523	CYBA	chr16:88643289-88651054:-	protein_coding	0.13555	0.577506	-0.0953033	0.852951	-0.00642749	0.986548	-0.0420549	0.933445	-0.0817996	0.720706	1768.79	1421.05	1271.82	1606.81	1825.22	1497.18	1572.23	1536.46	1023.7	1466.8	1498.59	1583.74	1349.45	1395.17	1344.21	1503.05	1378.38	1487.22	1643.07	1377.46	1482.7	1442.79	1408.55
ENSG00000051596	THOC3	chr5:175917873-176034680:-	protein_coding	-0.449742	0.10842	-0.0243676	0.976948	-0.343421	0.3602	0.0626933	0.922293	-0.531729	0.056704	193.622	120.858	157.273	121.702	120.159	98.0834	156.425	163.689	149.289	120.332	124.294	180.296	183.499	139.776	102.925	115.854	108.108	157.251	113.315	156.468	122.313	167.857	108.962
ENSG00000051620	HEBP2	chr6:138403531-138422197:+	protein_coding	-0.100857	0.739903	-0.459348	0.0384349	-0.368899	0.181455	-0.417952	0.081505	-0.490235	0.0176404	444.191	374.269	321.818	339.574	323.734	400.225	277.733	270.884	253.555	288.382	290.96	305.911	271.693	249.353	268.279	283.537	253.071	380.093	354.511	267.391	289.671	275.652	268.296
ENSG00000051825	MPHOSPH9	chr12:123152320-123244014:-	protein_coding	-1.11529	1.2976e-05	-0.266124	0.527973	-0.661353	0.0482179	-0.210723	0.623772	-0.636274	0.0361568	107.062	140.351	118.182	47.6596	44.6872	58.6246	94.174	104.297	87.6777	72.6141	69.209	101.97	99.0991	102.675	60.18	100.61	73.7101	121.865	50.324	95.383	70.912	101.248	78.167
ENSG00000052126	PLEKHA5	chr12:19129752-19376400:+	protein_coding	-0.00233615	0.993943	-0.232929	0.409118	-0.0144203	0.972179	-0.147832	0.665215	-0.047411	0.859847	338.269	360.624	369.091	368.511	323.734	372.041	312.051	303.718	272.512	351.66	351.695	321.182	312.945	320.104	343.082	317.073	368.55	355.994	354.762	296.094	351.677	318.077	342.902
ENSG00000052344	PRSS8	chr16:31131433-31135727:-	protein_coding	0.709118	1.01585e-06	-0.289908	0.217232	0.366018	0.0919955	-0.144365	0.650013	0.563914	0.000186137	511.959	469.786	529.091	840	894.737	788.05	424.581	430.71	353.081	676.349	641.243	459.606	455.192	446.074	762.092	716.463	778.87	503.612	840.929	402.79	658.796	453.624	752.475
ENSG00000052723	SIKE1	chr1:114769479-114780685:-	protein_coding	-0.100914	0.743014	0.0543229	0.926765	0.00234087	0.995653	0.0861071	0.853136	0.0204938	0.948266	276.765	233.918	315.455	251.064	242.304	280.722	280.926	304.684	279.621	284.232	271.186	283.251	311.996	294.219	285.152	286.585	272.727	275.379	258.03	288.41	277.709	296.489	281.488
ENSG00000052749	RRP12	chr10:97356358-97426076:-	protein_coding	-0.145882	0.634576	0.317588	0.264211	0.0255552	0.959761	0.19947	0.579282	0.141284	0.625663	166.856	202.729	205.455	169.362	174.777	167.982	228.252	249.155	253.555	176.349	213.277	225.123	220.484	220.017	214.848	182.927	230.958	191.68	170.707	243.654	194.813	221.875	209.578
ENSG00000052795	FNIP2	chr4:158769026-158908050:+	protein_coding	0.467416	0.321463	0.601422	0.141442	0.891306	0.0480608	0.432462	0.358592	0.604941	0.204408	17.6538	19.4932	24.5455	36.5957	21.8471	37.2041	34.3176	36.6972	49.763	36.3071	62.1469	35.9606	30.3461	31.0613	39.9325	33.5366	27.027	20.564	31.882	40.259	49.227	32.456	33.499
ENSG00000052802	MSMO1	chr4:165327667-165343164:+	protein_coding	-0.463006	0.0199141	-0.336017	0.133019	-0.411228	0.0758473	-0.439533	0.0617126	-0.468649	0.010725	627.563	547.758	503.636	474.043	344.588	378.805	475.658	428.296	398.104	425.311	403.955	465.517	416.311	312.338	392.013	457.317	361.179	559.652	399.145	434.019	414.633	398.056	403.503
ENSG00000052841	TTC17	chr11:43358920-43494933:+	protein_coding	0.295628	0.120064	0.013138	0.982673	0.347677	0.113803	0.0118459	0.981704	0.229197	0.206223	542.141	502.924	583.636	700.426	593.843	728.298	537.111	569.773	540.284	683.61	718.927	553.202	536.273	559.103	625.422	673.78	628.993	542.901	674.189	549.056	701.268	549.526	642.732
ENSG00000053108	FSTL4	chr5:133196455-133612541:-	protein_coding	0.269425	1	0.409166	1	1.18837	0.006605	0.318095	1	1.47853	0.00523368	0	1.94932	0.909091	2.55319	0.993049	4.50958	6.38468	5.7943	4.73934	12.4481	16.9492	3.94089	6.16406	2.58844	6.18673	18.2927	12.285	0.953	2.685	5.639	14.699	4.231	12.255
ENSG00000053254	FOXN3	chr14:89124871-89619149:-	protein_coding	-0.255397	0.352327	-0.206573	0.601803	-0.050429	0.915574	-0.255132	0.487374	-0.0550205	0.865854	238.041	313.84	372.727	265.532	228.401	267.193	264.964	243.361	279.621	286.307	305.085	212.808	240.872	300.259	307.649	295.732	277.641	308.203	253.709	262.649	295.696	251.313	293.674
ENSG00000053371	AKR7A2	chr1:19303965-19312146:-	protein_coding	-0.59465	0.0187519	-0.198728	0.659362	-0.457923	0.175966	-0.0889212	0.883459	-0.54436	0.0399928	300.114	177.388	202.727	148.085	157.895	133.033	203.512	187.832	199.052	175.311	145.48	241.872	229.493	167.386	150.731	173.78	140.049	226.743	146.338	196.799	160.396	212.917	154.854
ENSG00000053372	MRTO4	chr1:19251805-19260128:+	protein_coding	-0.686821	0.000565051	-0.0576695	0.924219	-0.684405	0.00558216	-0.0432421	0.942529	-0.701755	0.000866239	505.695	409.357	340	266.383	259.186	232.244	442.139	394.495	362.559	238.589	264.124	450.739	416.785	347.714	227.222	295.732	245.7	418.35	252.604	399.731	251.357	405.079	256.218
ENSG00000053501	USE1	chr19:17215346-17219829:+	protein_coding	0.153237	0.778878	-0.143869	0.861818	0.0850828	0.906804	0.110554	0.884214	-0.203823	0.705082	37.5854	37.037	32.7273	33.1915	55.6107	33.8219	30.3272	32.8344	28.436	35.2697	42.3729	47.2906	34.6136	37.1009	32.0585	27.439	29.484	35.783	40.875	30.533	38.821	39.668	29.661
ENSG00000053524	MCF2L2	chr3:183178043-183428778:-	protein_coding	0.24311	0.69932	0.135297	0.863178	0.20293	0.769583	-0.0269747	0.975642	0.217578	0.772462	3.98633	1.94932	6.36364	5.10638	6.95134	7.89177	6.38468	6.76002	4.73934	6.22407	7.06215	1.97044	5.6899	4.31406	6.74916	3.04878	7.37101	4.1	6.65	5.961	6.643	3.991	5.723
ENSG00000053747	LAMA3	chr18:23689443-23956222:+	protein_coding	0.43593	0.0369957	0.0545493	0.917688	0.641513	0.00150702	-0.174279	0.612056	0.541855	0.00154521	1269.93	1727.1	1865.45	2157.45	1842.11	2687.71	1577.81	1672.62	1812.8	2611	2563.56	1305.91	1383.59	1565.14	2505.06	2112.8	2513.51	1620.83	2229.09	1687.74	2587.28	1418.22	2377.13
ENSG00000053770	AP5M1	chr14:57268924-57298742:+	protein_coding	-0.105019	0.723696	0.0977686	0.823302	0.0856426	0.806745	0.0935974	0.820465	-0.121201	0.611418	331.435	358.674	330.909	345.532	255.214	341.601	377.494	366.49	345.972	370.332	351.695	366.01	388.336	335.634	311.024	323.171	299.754	340.34	314.115	363.318	361.013	363.327	311.316
ENSG00000053900	ANAPC4	chr4:25377213-25418498:+	protein_coding	0.0751313	0.860398	0.171536	0.749526	-0.0877529	0.878158	0.0357232	0.961884	-0.152126	0.692865	95.1025	105.263	88.1818	94.4681	115.194	93.5738	98.9625	109.609	125.592	69.5021	110.169	94.0887	95.3058	106.126	80.4274	103.659	76.1671	96.182	101.079	111.388	89.836	98.507	86.751
ENSG00000053918	KCNQ1	chr11:2444684-2849105:+	protein_coding	0.321931	0.55264	-0.0299551	1	0.0956589	0.87945	0.0661725	0.923009	0.0676913	0.925989	0	1.94932	6.36364	5.95745	4.96524	6.76437	4.78851	1.44858	0	6.22407	1.41243	3.94089	3.31911	3.45125	5.6243	3.04878	0	2.771	5.896	2.079	3.818	3.57	2.891
ENSG00000054116	TRAPPC3	chr1:36136570-36156053:-	protein_coding	-0.222038	0.320305	-0.150779	0.661337	-0.348723	0.167846	-0.127281	0.728879	-0.344674	0.083924	412.87	384.016	365.455	353.191	337.637	298.76	347.965	358.281	329.384	310.166	289.548	376.355	358.464	320.966	311.586	329.268	267.813	387.447	329.863	345.21	299.857	351.928	302.889
ENSG00000054118	THRAP3	chr1:36224432-36305357:+	protein_coding	-0.443281	0.00829829	0.01697	0.97606	-0.217453	0.389978	-0.0260396	0.95809	-0.192958	0.284453	861.048	881.092	768.182	636.596	532.274	652.762	816.441	859.005	864.929	652.49	776.836	786.207	855.856	817.084	750.281	676.829	751.843	836.774	607.211	846.792	714.663	819.715	726.318
ENSG00000054148	PHPT1	chr9:136848724-136851027:+	protein_coding	-0.642521	0.00495553	-0.373042	0.209456	-0.69643	0.0116059	-0.211371	0.591214	-1.07917	2.90369e-06	250.569	235.867	183.636	133.617	157.895	121.759	174.781	180.106	135.071	135.892	125.706	220.197	179.232	165.66	101.8	94.5122	105.651	223.358	137.757	163.319	130.799	188.363	100.654
ENSG00000054179	ENTPD2	chr9:137048107-137054061:-	protein_coding	-0.0592145	0.935465	-0.18904	0.822922	-0.107736	0.89427	-0.183935	0.80045	0.445233	0.405138	13.6674	31.1891	20.9091	10.2128	28.7984	20.2931	14.3655	23.1772	7.109	18.6722	18.3616	11.8227	18.9663	18.9819	29.2463	21.3415	41.769	21.922	19.768	14.884	18.517	16.59	30.786
ENSG00000054219	LY75	chr2:159803355-159904756:-	protein_coding	-0.282238	0.219118	0.0546881	0.92607	-0.114672	0.760204	-0.182904	0.62969	-0.529558	0.0132852	339.408	417.154	480	345.532	331.678	324.69	403.831	411.395	478.673	350.622	405.367	342.857	317.686	412.425	314.961	234.756	277.641	412.187	333.967	431.3	377.995	357.656	275.786
ENSG00000054267	ARID4B	chr1:235131634-235328219:-	protein_coding	0.470902	0.0224086	0.166146	0.680354	0.491767	0.0584918	0.190461	0.608179	0.632745	0.00162413	227.79	307.992	321.818	394.894	411.122	395.716	331.205	324.481	308.057	400.415	419.492	301.97	350.877	333.909	498.313	411.585	420.147	285.867	400.577	321.248	409.953	328.919	443.348
ENSG00000054277	OPN3	chr1:241590102-241677376:-	protein_coding	-0.458151	0.0783354	-0.279507	0.43494	-0.63569	0.0349583	-0.305141	0.413155	-0.337743	0.222238	173.121	144.25	154.545	126.809	95.3327	113.867	120.511	137.132	120.853	97.5104	96.0452	129.064	148.412	89.7325	116.423	140.244	120.393	157.305	112.003	126.165	96.778	122.403	125.687
ENSG00000054282	SDCCAG8	chr1:243256034-243500091:+	protein_coding	-0.262808	0.494823	0.0560035	0.953639	0.0175501	0.978394	0.124212	0.833838	-0.0801133	0.859847	82.0046	74.0741	65.4545	61.2766	60.576	58.6246	87.7893	75.8088	66.3507	71.5768	79.096	82.7586	89.1418	74.2019	65.8043	64.0244	81.0811	73.844	60.159	76.65	75.336	82.034	70.303
ENSG00000054392	HHAT	chr1:210328252-210676296:+	protein_coding	0.206963	0.743849	0.246117	0.737977	0.159144	0.835749	0.0147798	0.988026	0.336892	0.599167	21.0706	13.6452	9.09091	16.1702	19.861	20.2931	14.3655	19.3143	33.1754	16.5975	19.774	18.2266	15.1731	12.0794	19.1226	6.09756	36.855	14.602	18.775	22.285	18.186	15.16	20.692
ENSG00000054523	KIF1B	chr1:10210805-10381603:+	protein_coding	0.262172	0.341368	0.300083	0.344917	0.334133	0.298514	0.13743	0.776667	0.502569	0.0251803	186.219	206.628	278.182	261.277	250.248	305.524	260.176	294.061	296.209	274.896	302.26	211.33	242.769	297.67	344.207	310.976	304.668	223.676	272.35	283.482	288.578	250.59	319.95
ENSG00000054598	FOXC1	chr6:1609915-1613897:+	protein_coding	0.252977	0.236305	-0.506438	0.00997369	-0.0456861	0.907292	-0.271142	0.344575	0.287926	0.132185	413.44	463.938	530.909	518.298	554.121	618.94	303.272	344.278	308.057	453.32	453.39	348.768	351.351	446.074	589.989	588.415	545.455	469.429	563.786	318.536	453.355	382.065	574.619
ENSG00000054611	TBC1D22A	chr22:46762617-47175699:+	protein_coding	0.370718	0.182738	0.0304454	0.972487	0.264212	0.512349	0.0474935	0.944343	0.0279795	0.947824	111.617	93.5673	100	128.511	146.971	133.033	108.54	112.023	90.0474	121.369	131.356	103.941	103.367	113.891	106.299	82.3171	122.85	101.728	136.172	103.537	126.363	107.066	103.822
ENSG00000054654	SYNE2	chr14:63761899-64226433:+	protein_coding	2.14195e-05	0.999946	0.33144	0.429826	0.356427	0.38509	0.265714	0.673583	0.24966	0.490754	131.549	241.715	331.818	188.936	189.672	325.817	253.791	341.864	336.493	306.017	316.384	244.828	320.057	394.305	338.583	234.756	262.899	235.028	234.809	310.716	311.2	319.73	278.746
ENSG00000054690	PLEKHH1	chr14:67533290-67589612:+	protein_coding	0.369715	0.385515	0.666577	0.0425081	0.460258	0.338309	0.594848	0.0782219	1.18122	0.000107507	33.5991	38.9864	50.9091	41.7021	54.6177	73.2807	69.4334	70.9802	90.0474	71.5768	50.8475	58.1281	74.4429	80.2416	91.1136	97.561	120.393	41.165	56.534	76.82	61.212	70.938	103.023
ENSG00000054793	ATP9A	chr20:51596514-51768390:-	protein_coding	0.44874	0.0412312	-0.337542	0.198578	0.479629	0.0525166	-0.292155	0.330888	0.320542	0.143627	372.437	374.269	521.818	588.085	490.566	693.348	312.051	337.035	334.123	632.78	576.271	307.389	321.005	387.403	571.429	454.268	565.111	422.842	590.667	327.737	604.526	338.599	530.269
ENSG00000054965	FAM168A	chr11:73400487-73598189:-	protein_coding	0.137689	0.701988	-0.162452	0.744485	0.238843	0.523884	-0.0635566	0.91719	-0.196425	0.546287	134.966	157.895	190.909	176.17	145.978	214.205	143.655	141.478	137.441	193.983	192.09	139.901	142.722	177.739	154.106	106.707	147.42	161.257	178.785	140.858	193.037	153.454	136.078
ENSG00000054967	RELT	chr11:73376399-73397474:+	protein_coding	0.242432	0.43888	0.218524	0.607069	-0.0751439	0.884292	0.160766	0.726052	0.50919	0.0454603	107.631	130.604	123.636	121.702	150.943	158.963	139.665	147.272	137.441	109.959	115.819	128.079	128.971	151.855	192.351	146.341	171.99	120.624	143.869	141.459	112.889	136.302	170.228
ENSG00000054983	GALC	chr14:87837820-87993665:-	protein_coding	-0.155816	0.481922	-0.0353492	0.954103	-0.127731	0.675862	-0.0992508	0.785438	-0.185787	0.376656	446.469	458.09	449.091	394.894	418.073	395.716	478.851	428.778	402.844	398.34	423.729	439.901	404.931	410.699	374.016	448.171	373.464	451.217	402.894	436.824	411.035	418.511	398.55
ENSG00000055044	NOP58	chr2:202265736-202303661:+	protein_coding	-0.505977	0.00475368	-0.013941	0.982673	-0.45846	0.0483297	-0.0927305	0.838925	-0.536505	0.00279696	500.569	543.86	438.182	320	369.414	333.709	454.908	491.067	521.327	371.369	330.508	501.478	499.763	371.872	340.27	356.707	309.582	494.204	341.041	489.101	350.939	457.704	335.52
ENSG00000055070	SZRD1	chr1:16352575-16398145:+	protein_coding	-0.213216	0.239933	-0.0587258	0.887871	-0.129524	0.633168	-0.143782	0.632998	-0.257224	0.126631	968.109	929.825	851.818	783.83	821.251	755.355	888.268	861.902	886.256	866.183	802.26	823.153	776.671	874.892	720.472	750	830.467	916.584	786.812	878.809	834.221	824.905	766.98
ENSG00000055130	CUL1	chr7:148697914-148801110:+	protein_coding	-0.258857	0.181214	-0.0930038	0.810594	-0.327063	0.146468	-0.0161059	0.975519	-0.395334	0.0168225	588.269	660.819	623.636	531.915	461.768	555.806	589.785	587.639	561.611	488.589	492.938	614.286	642.485	586.713	479.753	472.561	454.545	624.241	516.496	579.678	490.764	614.494	468.953
ENSG00000055147	FAM114A2	chr5:153990148-154038936:-	protein_coding	-0.532558	0.167991	-0.0766267	0.934215	-0.264466	0.645365	-0.149336	0.816641	-0.560508	0.209714	44.4191	56.5302	50.9091	32.3404	25.8193	37.2041	46.2889	48.7687	42.654	29.0456	50.8475	47.2906	42.2001	40.5522	32.0585	51.8293	12.285	50.619	31.788	45.904	39.947	43.348	32.058
ENSG00000055208	TAB2	chr6:149218641-149411613:+	protein_coding	0.0196766	0.952384	-0.00954312	0.988674	0.0640884	0.854394	-0.0836611	0.842763	0.0327756	0.89884	539.863	600.39	700	615.319	552.135	698.985	608.14	577.499	646.919	642.116	642.655	533.99	608.819	584.124	618.11	673.78	594.595	613.418	622.147	610.853	642.386	575.645	628.828
ENSG00000055211	GINM1	chr6:149566294-149591748:+	protein_coding	-0.174924	0.498282	-0.131481	0.722773	-0.225356	0.406582	-0.163426	0.64737	-0.429484	0.0226916	507.973	440.546	460	455.319	455.809	330.327	469.274	415.258	390.995	412.863	385.593	434.483	464.201	345.988	354.893	292.683	385.749	469.506	413.818	425.176	399.228	414.891	344.442
ENSG00000055332	EIF2AK2	chr2:37099210-37157065:-	protein_coding	0.190313	0.381875	0.475181	0.00674669	0.423175	0.0466871	0.289901	0.213612	0.392395	0.0195981	806.948	896.686	1073.64	1135.32	965.243	1084.55	1235.43	1288.75	1436.02	1285.27	1233.05	1091.63	1136.56	1222.61	1220.47	1131.1	1314.5	925.757	1061.71	1320.07	1259.16	1150.26	1222.02
ENSG00000055483	AC022966.1	chr17:78787381-78841441:-	protein_coding	0.256636	0.371475	0.383611	0.198459	0.454328	0.149368	0.345252	0.266275	0.737207	0.000550311	146.925	202.729	220.909	204.255	239.325	242.39	225.858	246.741	303.318	302.905	230.226	216.256	248.933	281.277	331.271	307.927	321.867	190.188	228.657	258.639	266.565	248.822	320.355
ENSG00000055609	KMT2C	chr7:152134922-152436005:-	protein_coding	0.298209	0.609042	0.241758	0.678448	0.283579	0.575363	0.185463	0.798976	0.478748	0.378354	66.0592	142.3	195.455	154.043	143.992	257.046	134.876	155.963	215.64	180.498	158.192	125.616	166.904	224.331	232.846	146.341	238.329	134.605	185.027	168.826	169.345	172.284	205.839
ENSG00000055732	MCOLN3	chr1:85018082-85048500:-	protein_coding	0.082716	0.849546	0.324896	0.39926	0.476859	0.183841	0.0524279	0.940987	0.456489	0.11801	80.8656	97.4659	113.636	99.5745	117.18	92.4464	108.54	135.683	137.441	159.751	121.469	91.6256	108.108	103.538	135.546	158.537	115.479	97.323	103.067	127.221	140.61	101.09	136.52
ENSG00000055917	PUM2	chr2:20248691-20352234:-	protein_coding	-0.044814	0.879746	-0.0446185	0.939582	-0.0612544	0.864183	-0.0855744	0.840961	0.101657	0.658966	513.098	575.049	662.727	542.979	541.212	609.921	521.947	539.836	642.18	557.054	557.91	497.044	557.61	586.713	594.488	670.732	624.079	583.625	564.704	567.988	557.482	547.122	629.766
ENSG00000055950	MRPL43	chr10:100969458-100987515:-	protein_coding	-0.229448	0.464857	-0.409757	0.146622	-0.752351	0.00875331	-0.415567	0.142268	-0.842336	0.000587195	173.121	163.743	152.727	148.085	156.902	105.975	121.309	118.3	113.744	88.1743	94.6328	131.034	121.385	97.4978	87.1766	88.4146	88.4521	163.197	136.987	117.784	91.404	116.639	88.014
ENSG00000056050	HPF1	chr4:169729470-169757944:-	protein_coding	-0.764658	0.0216353	0.025484	0.979755	-0.873523	0.0295481	-0.102236	0.882428	-0.839642	0.0416057	66.0592	66.2768	54.5455	31.4894	36.7428	30.4397	58.2602	60.8402	75.8294	30.083	26.8362	57.6355	64.0114	47.4547	25.8718	60.9756	12.285	62.294	32.891	64.977	28.46	56.367	33.044
ENSG00000056097	ZFR	chr5:32354350-32444740:-	protein_coding	0.0247527	0.927566	0.0600574	0.899056	-0.0529427	0.8737	-0.0289228	0.953202	-0.0361012	0.876022	615.034	637.427	631.818	614.468	638.53	664.036	577.015	672.139	729.858	618.257	588.983	610.837	637.269	593.615	625.422	618.902	587.224	628.093	639.011	659.671	603.62	613.907	610.516
ENSG00000056277	ZNF280C	chrX:130202707-130268899:-	protein_coding	-0.356381	0.368037	0.26129	0.615026	-0.157907	0.784826	0.378109	0.304265	0.0577336	0.909016	64.3508	62.3782	54.5455	55.3191	39.7219	39.4589	61.4525	87.8803	78.1991	50.8299	55.0847	81.2808	81.0811	88.0069	74.8031	70.122	39.312	60.425	44.833	75.844	52.957	83.456	61.412
ENSG00000056558	TRAF1	chr9:120902393-120929173:-	protein_coding	0.814953	0.00950408	0.37016	0.442382	1.00025	0.00562877	-0.0702546	0.933442	0.852551	0.0127054	50.6834	33.1384	32.7273	77.4468	78.4508	77.7903	55.8659	52.6316	63.981	93.361	93.2203	35.9606	39.3551	36.2381	79.865	73.1707	78.6241	38.85	77.896	57.493	93.291	37.185	77.22
ENSG00000056586	RC3H2	chr9:122844556-122905359:-	protein_coding	0.00443711	0.989431	0.00773831	0.991201	0.196577	0.516773	-0.0765708	0.878961	0.0594992	0.823193	456.72	594.542	649.091	543.83	524.33	632.469	485.235	585.707	642.18	654.564	651.13	469.458	511.617	619.5	577.615	597.561	594.595	566.784	566.876	571.041	652.847	533.525	589.924
ENSG00000056736	IL17RB	chr3:53846568-53865794:+	protein_coding	-0.447213	0.410002	0.238557	0.737089	0.038285	0.965681	0.0983726	0.909579	-0.27211	0.709664	11.3895	1.94932	10	1.70213	3.97219	5.63698	9.57702	8.20859	26.0664	9.3361	8.47458	11.33	9.48317	9.49094	4.49944	9.14634	4.914	7.78	3.77	14.617	8.905	10.101	6.187
ENSG00000056972	TRAF3IP2	chr6:111555381-111606906:-	protein_coding	0.0624211	0.865485	-0.0300797	0.970179	0.275243	0.425264	-0.0247102	0.971944	-0.00792525	0.98327	183.941	159.844	147.273	172.766	180.735	163.472	160.415	173.346	142.18	188.797	217.514	168.966	153.153	162.209	147.919	173.78	176.904	163.686	172.324	158.647	203.155	161.442	166.201
ENSG00000057019	DCBLD2	chr3:98795941-98901695:-	protein_coding	-0.0136403	0.958389	0.206885	0.3234	0.134025	0.585849	-0.185455	0.432499	-0.353466	0.0237622	1396.36	1508.77	1520	1462.98	1399.21	1516.35	1597.77	1783.2	1760.66	1563.28	1683.62	1237.44	1330.49	1291.63	1161.98	987.805	1285.01	1475.04	1459.51	1713.88	1623.45	1286.52	1144.93
ENSG00000057149	SERPINB3	chr18:63655197-63661893:-	protein_coding	-0.0923916	0.746765	-0.0772516	0.883741	0.150444	0.646733	0.297004	0.236154	0.326851	0.112748	386.674	331.384	310	331.064	323.734	310.034	351.157	334.621	277.251	376.556	392.655	439.409	450.45	401.208	480.315	387.195	422.604	342.686	321.611	321.01	384.606	430.356	430.038
ENSG00000057252	SOAT1	chr1:179293714-179358680:+	protein_coding	-0.0795078	0.788362	0.278076	0.320898	0.10079	0.787601	0.175902	0.595086	-0.0202757	0.946855	281.891	255.361	286.364	264.681	259.186	257.046	384.677	338.001	289.1	321.577	271.186	314.286	325.747	304.573	275.591	265.244	272.727	274.538	260.304	337.259	296.382	314.868	271.187
ENSG00000057294	PKP2	chr12:32790745-32896840:-	protein_coding	-0.35062	0.107777	0.0121965	0.986659	-0.0882565	0.817176	-0.119697	0.771549	-0.0635644	0.819762	301.822	391.813	350.909	240	278.054	284.104	351.157	350.555	341.232	295.643	353.107	287.192	323.85	335.634	331.271	301.829	353.808	348.181	267.386	347.648	324.375	315.559	328.97
ENSG00000057608	GDI2	chr10:5765223-5842132:-	protein_coding	-0.46421	0.00340901	-0.0885726	0.821482	-0.492282	0.0104104	-0.107319	0.771549	-0.656764	3.2007e-05	1514.24	1245.61	1250	1034.89	902.681	940.248	1340.78	1242.39	1175.36	956.432	918.079	1376.35	1219.54	1109.58	763.217	975.61	798.526	1336.62	959.274	1252.84	937.255	1235.16	845.784
ENSG00000057657	PRDM1	chr6:105993463-106109939:+	protein_coding	1.39274	0.00012121	0.879612	0.0144227	2.14968	1.72665e-09	0.928703	0.00591189	2.92998	7.18909e-20	10.2506	17.5439	9.09091	43.4043	34.7567	54.115	32.7215	34.283	33.1754	93.361	79.096	33.4975	28.9237	42.2778	138.358	100.61	115.479	12.295	44.092	33.393	86.229	34.9	118.149
ENSG00000057663	ATG5	chr6:106045423-106325791:-	protein_coding	-0.242587	0.344229	-0.308299	0.277767	-0.322266	0.315982	-0.285732	0.327008	-0.389985	0.094286	246.583	222.222	216.364	209.362	176.763	188.275	186.752	179.141	175.355	154.564	206.215	196.059	184.448	169.974	160.292	189.024	176.904	228.39	191.466	180.416	180.39	183.494	175.407
ENSG00000057704	TMCC3	chr12:94567122-94650557:-	protein_coding	0.47069	0.246397	0.389093	0.433902	0.673351	0.147179	0.189645	0.772539	0.931484	0.00890255	44.4191	21.4425	34.5455	46.8085	55.6107	55.2424	39.9042	55.5287	61.6114	44.6058	86.1582	48.7685	36.5102	41.415	70.3037	88.4146	63.8821	33.469	52.554	52.348	65.382	42.231	74.2
ENSG00000057757	PITHD1	chr1:23778418-23788232:+	protein_coding	0.0957065	0.750579	0.149236	0.702619	-0.0455023	0.91685	0.207708	0.542462	0.0785692	0.776882	392.938	282.651	350.909	370.213	407.15	334.837	400.638	377.595	383.886	350.622	316.384	438.424	425.794	349.439	362.767	396.341	341.523	342.166	370.733	387.373	333.503	404.552	366.877
ENSG00000057935	MTA3	chr2:42494569-42756947:+	protein_coding	0.0960526	0.828319	-0.274209	0.566006	-0.560956	0.157315	-0.198735	0.689831	-0.182874	0.69389	87.6993	87.7193	73.6364	92.766	103.277	71.0259	68.6353	57.943	73.4597	46.6805	57.9096	65.0246	69.2271	76.7903	43.8695	112.805	73.7101	83.018	89.023	66.679	52.295	70.347	76.795
ENSG00000058056	USP13	chr3:179653040-179789401:+	protein_coding	-0.757152	0.0166051	-0.0505181	0.957093	-0.144646	0.789069	0.0763485	0.909501	-0.697086	0.0400798	71.754	76.0234	92.7273	48.5106	31.7776	49.6054	67.8372	78.2231	87.6777	65.3527	77.6836	79.3103	82.5036	95.7722	50.0562	48.7805	39.312	80.168	43.298	77.913	71.518	85.862	46.05
ENSG00000058063	ATP11B	chr3:182793503-182921629:+	protein_coding	-0.336139	0.139797	-0.326696	0.206891	-0.401961	0.129503	-0.432722	0.05536	-0.412025	0.0550373	388.383	563.353	506.364	397.447	325.72	406.99	359.936	399.807	364.929	360.996	354.52	337.931	338.075	363.244	314.961	408.537	366.093	486.033	376.719	374.891	357.758	346.417	363.197
ENSG00000058085	LAMC2	chr1:183186238-183245127:+	protein_coding	0.153449	0.409826	-0.0180627	0.969067	0.421427	0.00809397	-0.418201	0.0037049	0.260364	0.045169	4734.62	4736.84	5040.91	5491.06	4775.57	5927.85	4727.06	4817.48	4781.99	6359.96	6716.1	3481.77	3532.95	3692.84	5925.2	5457.32	6036.86	4837.46	5398.16	4775.51	6538.03	3569.19	5806.46
ENSG00000058091	CDK14	chr7:90466424-91210590:+	protein_coding	0.030518	0.924741	0.136134	0.731405	0.485749	0.0383339	-0.0893979	0.836864	0.3036	0.142806	273.349	286.55	309.091	286.809	305.859	295.378	342.378	309.512	308.057	384.855	444.915	270.443	262.21	279.551	332.958	356.707	398.034	289.663	296.015	319.982	414.885	270.735	362.567
ENSG00000058262	SEC61A1	chr3:128051641-128071683:+	protein_coding	0.0814239	0.685085	0.324935	0.0328529	0.149346	0.51839	0.287111	0.115635	0.202629	0.172084	1453.3	1477.58	1501.82	1552.34	1531.28	1613.3	1899.44	1857.07	1848.34	1600.62	1689.27	1719.7	1888.57	1860.22	1629.92	1710.37	1781.33	1477.57	1565.64	1868.29	1644.94	1822.83	1707.2
ENSG00000058272	PPP1R12A	chr12:79773563-79935460:-	protein_coding	-0.182113	0.496422	-0.101	0.841221	-0.164868	0.637166	-0.0533033	0.921501	-0.196033	0.436489	345.672	510.721	485.455	398.298	372.393	393.461	396.648	409.464	428.91	385.892	399.718	411.823	425.794	440.897	421.822	365.854	358.722	447.283	388.051	411.674	392.805	426.171	382.133
ENSG00000058335	RASGRF1	chr15:78959947-79090773:-	protein_coding	0.305271	0.548232	0.0941329	1	0.635883	0.187551	0.0673481	1	0.441621	0.472989	1.70843	1.94932	0.909091	1.70213	4.96524	4.50958	2.39425	4.34573	0	6.22407	9.88701	2.95567	0.948317	2.58844	5.6243	3.04878	2.457	1.522	3.726	2.247	8.056	2.164	3.71
ENSG00000058453	CROCC	chr1:16740273-16972964:+	protein_coding	-0.0175871	0.975319	-0.0373886	0.970951	0.161361	0.782715	0.250811	0.616581	-0.313161	0.514927	51.2528	70.1754	70	45.9574	76.4647	64.2616	60.6544	56.0116	68.7204	52.9046	93.2203	61.5764	78.7103	96.635	74.2407	30.4878	29.484	63.809	62.228	61.795	73.062	78.974	44.738
ENSG00000058600	POLR3E	chr16:22297375-22335101:+	protein_coding	-0.322107	0.181834	-0.17365	0.657988	-0.301595	0.328436	-0.032045	0.958112	-0.0246768	0.943034	223.804	230.019	218.182	170.213	158.888	200.676	181.165	210.043	194.313	172.199	185.028	197.044	218.587	240.725	205.849	182.927	272.727	224.002	176.592	195.174	178.614	218.785	220.501
ENSG00000058668	ATP2B4	chr1:203626561-203744081:+	protein_coding	0.324513	0.267928	-0.344565	0.315627	0.0937134	0.843448	-0.309352	0.4139	0.354892	0.181587	246.014	378.168	500.909	459.574	425.025	550.169	273.743	276.678	300.948	410.788	392.655	248.768	280.228	341.674	484.252	500	469.287	375.03	478.256	283.79	401.722	290.223	484.513
ENSG00000058673	ZC3H11A	chr1:203795654-203854999:+	protein_coding	0.122936	0.663802	-0.165489	0.576569	-0.18397	0.493977	0.0429591	0.932531	0.232482	0.229815	736.902	929.825	816.364	1008.51	691.162	1007.89	744.613	747.948	687.204	698.133	744.35	741.872	849.692	966.35	969.066	835.366	1108.11	827.697	902.521	726.588	721.242	852.638	970.847
ENSG00000058729	RIOK2	chr5:97160867-97183247:-	protein_coding	0.0922534	0.7982	0.350617	0.271424	-0.0205654	0.96984	0.197153	0.62995	0.186293	0.558146	157.175	136.452	128.182	154.043	142.999	157.835	191.54	156.929	222.749	146.266	131.356	167.98	179.706	146.678	150.731	131.098	206.388	140.603	151.626	190.406	138.811	164.788	162.739
ENSG00000058799	YIPF1	chr1:53851719-53889798:-	protein_coding	0.182071	0.587596	-0.165898	0.752391	-0.129016	0.787084	-0.110176	0.853357	-0.0698406	0.85904	160.023	105.263	140	171.064	162.86	139.797	122.107	120.232	118.483	125.519	122.881	143.842	137.98	91.4582	120.922	164.634	113.022	135.095	157.907	120.274	124.2	124.427	132.86
ENSG00000058804	NDC1	chr1:53765478-53838463:-	protein_coding	-0.902438	4.71581e-08	-0.0736175	0.866902	-0.766529	0.00017438	-0.125919	0.708596	-1.02398	2.86647e-09	462.984	461.988	442.727	263.83	209.533	234.498	426.177	426.364	445.498	275.934	241.525	425.123	412.044	407.248	233.408	192.073	221.13	455.9	235.954	432.68	258.73	414.805	215.537
ENSG00000058866	DGKG	chr3:186105668-186362234:-	protein_coding	-0.246541	0.6809	-0.189446	0.779377	-0.346299	0.558614	-0.0385882	0.969747	-0.379281	0.577916	6.83371	7.79727	3.63636	5.10638	0	5.63698	2.39425	3.86287	4.73934	2.07469	2.82486	7.38916	3.79327	5.17688	2.24972	6.09756	2.457	6.089	3.581	3.665	2.45	5.453	3.601
ENSG00000059122	FLYWCH1	chr16:2911937-2951208:+	protein_coding	0.107608	0.676279	-0.248487	0.370928	-0.0533569	0.89163	-0.104966	0.800534	0.0150189	0.96062	326.31	382.066	357.273	387.234	374.379	383.315	308.859	282.472	286.73	339.212	340.395	317.734	295.401	368.421	347.582	310.976	412.776	355.216	381.643	292.687	339.804	327.185	357.111
ENSG00000059145	UNKL	chr16:1363205-1414751:-	protein_coding	0.261373	0.47311	-0.109174	0.879976	0.161851	0.74863	0.223997	0.616223	0.305193	0.361555	80.2961	74.0741	95.4545	79.1489	121.152	109.357	64.6449	87.3974	75.8294	97.5104	93.2203	93.5961	105.263	104.4	114.736	100.61	95.8231	83.275	103.219	75.957	95.365	101.087	103.723
ENSG00000059378	PARP12	chr7:140023749-140062951:-	protein_coding	0.399881	0.0198574	0.568226	0.000257981	0.438095	0.0371441	0.409846	0.0249068	0.446807	0.00836622	411.731	444.444	431.818	537.021	615.69	561.443	682.362	637.856	630.332	597.51	580.508	591.133	569.938	580.673	586.614	524.39	651.106	429.331	571.385	650.183	589.009	580.581	587.37
ENSG00000059573	ALDH18A1	chr10:95605941-95656711:-	protein_coding	-0.183545	0.430986	0.140065	0.698625	-0.0619571	0.874367	0.111976	0.763975	-0.130031	0.578436	341.686	370.37	333.636	310.638	311.817	288.613	407.023	378.561	367.299	299.793	365.819	375.862	377.43	379.638	323.397	307.927	314.496	348.564	303.69	384.294	332.806	377.643	315.273
ENSG00000059588	TARBP1	chr1:234391313-234479179:-	protein_coding	-0.0418825	0.904	0.0723211	0.900228	0.0660275	0.881171	0.0572414	0.917111	0.13616	0.61934	227.79	247.563	305.455	245.957	264.151	246.9	256.983	266.055	310.427	303.942	241.525	258.621	251.778	308.024	288.526	253.049	316.953	260.269	252.336	277.822	272.734	272.808	286.176
ENSG00000059691	GATB	chr4:151670504-151761007:-	protein_coding	-0.189537	0.749774	0.100378	0.917688	0.0707161	0.930818	0.112658	0.889763	0.0399475	0.953204	38.1549	17.5439	24.5455	24.6809	25.8193	19.1657	31.9234	28.0058	35.545	24.8963	35.3107	29.5567	32.7169	32.7869	26.4342	21.3415	39.312	26.748	23.222	31.825	30.104	31.687	29.029
ENSG00000059728	MXD1	chr2:69897688-69942945:+	protein_coding	0.826512	2.20984e-08	0.194865	0.489431	0.704348	0.000150707	-0.131929	0.702332	1.25873	1.17595e-20	387.244	391.813	401.818	705.532	658.391	779.03	434.158	447.61	490.521	668.05	645.48	338.916	357.515	374.461	944.319	935.976	1000	393.625	714.318	457.43	656.765	356.964	960.098
ENSG00000059758	CDK17	chr12:96278261-96400480:-	protein_coding	0.102558	0.777374	0.290211	0.363596	0.154368	0.70319	-0.0459585	0.941734	-0.0115101	0.976667	147.494	153.996	177.273	143.83	168.818	206.313	197.925	191.212	215.64	169.087	190.678	158.621	165.955	135.462	149.606	192.073	140.049	159.588	172.987	201.592	179.883	153.346	160.576
ENSG00000059769	DNAJC25	chr9:111631334-111654351:+	protein_coding	0.598526	0.0303229	0.175979	0.76479	0.726488	0.0272361	0.102261	0.870433	0.646882	0.0263485	85.4214	79.922	61.8182	107.234	127.11	127.396	89.3855	89.8117	82.9384	120.332	151.13	85.7143	81.5552	80.2416	120.36	100.61	147.42	75.721	120.58	87.379	135.731	82.504	122.797
ENSG00000059804	SLC2A3	chr12:7919230-7936187:-	protein_coding	1.04912	0.0181567	0.519614	0.1958	1.16616	0.0119791	0.61328	0.100712	3.05163	5.5301e-13	5.69476	0	0.909091	14.4681	16.8818	13.5287	9.57702	11.1057	11.8483	17.6349	24.0113	12.3153	15.1731	8.62813	48.369	79.2683	56.5111	2.201	14.96	10.844	20.823	12.039	61.383
ENSG00000060069	CTDP1	chr18:79679801-79756623:+	protein_coding	0.458626	0.107729	0.291267	0.482199	0.49016	0.179061	0.431516	0.156848	0.67719	0.0103655	88.2688	81.8713	78.1818	118.298	133.069	102.593	102.953	116.852	92.4171	102.697	144.068	109.852	131.342	113.028	124.859	140.244	152.334	82.774	117.986	104.074	123.382	118.074	139.146
ENSG00000060138	YBX3	chr12:10699089-10723323:-	protein_coding	0.00589119	0.981839	-0.294605	0.0981769	-0.1484	0.522887	-0.250627	0.23461	-0.270984	0.0511213	3731.21	3189.08	3635.45	3620.43	3459.78	3532.13	3027.93	2876.87	2609	3129.67	3203.39	3000	2686.58	3101.81	2904.95	2856.71	2970.52	3518.58	3537.45	2837.94	3166.53	2929.46	2910.72
ENSG00000060140	STYK1	chr12:10618923-10674318:-	protein_coding	0.0689082	0.872589	0.16383	0.76431	-0.102781	0.843448	0.00881088	0.990521	0.211874	0.530423	114.465	99.4152	90	115.745	112.214	93.5738	118.117	124.577	101.896	94.3983	93.2203	105.419	101.47	100.949	105.737	137.195	122.85	101.293	107.178	114.863	93.809	102.613	121.927
ENSG00000060237	WNK1	chr12:752579-911452:+	protein_coding	0.214928	0.717471	0.281508	0.66955	0.377497	0.535412	0.203746	0.773784	0.598125	0.193722	326.31	736.842	866.364	687.66	688.183	1004.51	747.805	830.034	1106.64	954.357	949.153	641.872	813.656	1014.67	1182.79	948.171	1058.97	643.172	793.451	894.825	951.755	823.398	1063.31
ENSG00000060339	CCAR1	chr10:68721012-68792377:+	protein_coding	-0.123276	0.640217	0.0117551	0.986659	0.168328	0.587975	0.12243	0.748046	0.0999433	0.696327	309.226	317.739	316.364	264.681	307.845	289.741	323.224	293.578	341.232	339.212	372.881	331.527	378.853	321.829	366.704	295.732	336.609	314.443	287.422	319.345	356.046	344.07	333.015
ENSG00000060491	OGFR	chr20:62804835-62814000:+	protein_coding	0.295017	0.121644	0.287185	0.192686	0.380124	0.0910966	0.279704	0.254287	0.554998	0.000479836	426.538	424.951	385.455	476.596	547.17	506.201	509.178	499.276	523.697	530.083	557.91	455.665	553.817	515.962	597.3	594.512	643.735	412.314	509.989	510.717	543.996	508.481	611.849
ENSG00000060558	GNA15	chr19:3136033-3163749:+	protein_coding	-0.247183	0.259273	-0.0818472	0.879078	-0.267663	0.327462	0.140423	0.685073	-0.153527	0.503466	421.982	380.117	360	333.617	343.595	295.378	415.004	385.321	277.251	318.465	319.209	450.739	413.466	430.544	367.267	332.317	336.609	387.366	324.197	359.192	318.837	431.583	345.398
ENSG00000060642	PIGV	chr1:26787472-26798398:+	protein_coding	0.244074	0.530473	0.0527543	0.957093	0.02238	0.973909	-0.0388005	0.962832	0.315921	0.399759	66.6287	52.6316	64.5455	74.0426	69.5134	83.4273	68.6353	62.7716	63.981	64.3154	62.1469	60.5911	61.1664	58.6713	75.3656	67.0732	95.8231	61.269	75.661	65.129	63.231	60.143	79.421
ENSG00000060656	PTPRU	chr1:29236516-29326813:+	protein_coding	0.0758958	0.792677	0.128972	0.742776	0.0576499	0.880995	0.267668	0.403755	0.364717	0.0550373	762.528	1099.42	1076.36	963.404	1082.42	1047.35	1025.54	1087.4	1113.74	1077.8	957.627	964.039	1195.83	1452.11	1251.41	1146.34	1398.03	979.436	1031.06	1075.56	1017.71	1203.99	1265.26
ENSG00000060688	SNRNP40	chr1:31259568-31296788:-	protein_coding	-0.462807	0.0338933	-0.0109805	0.988768	-0.490763	0.0690407	0.0805217	0.868971	-0.481304	0.0339973	390.661	317.739	281.818	258.723	216.485	231.116	369.513	319.169	291.469	217.842	241.525	375.862	361.783	319.241	214.286	286.585	211.302	330.073	235.441	326.717	229.684	352.295	237.391
ENSG00000060718	COL11A1	chr1:102876467-103108872:-	protein_coding	0.137849	0.835274	0.150888	0.826896	-0.380465	0.459425	0.11594	0.875553	0.525828	0.419081	3.98633	5.84795	4.54545	1.70213	15.8888	1.1274	0	2.41429	26.0664	2.07469	0	1.97044	6.16406	11.2166	2.81215	33.5366	0	4.793	6.239	9.494	1.037	6.45	12.116
ENSG00000060749	QSER1	chr11:32892820-32993316:+	protein_coding	-0.22542	0.534693	0.132382	0.882012	-0.189176	0.679	-0.0833923	0.900931	-0.0934721	0.806791	187.358	321.637	424.545	246.809	227.408	306.652	294.493	310.961	476.303	266.598	266.949	276.355	266.003	325.28	262.092	307.927	302.211	311.18	260.289	360.586	266.773	289.213	290.743
ENSG00000060762	MPC1	chr6:166364919-166383013:-	protein_coding	-0.371019	0.402146	0.256407	0.656926	0.0509517	0.944591	0.420978	0.292838	-0.154854	0.770232	55.2392	37.037	41.8182	40	31.7776	27.0575	67.8372	54.563	49.763	59.1286	35.3107	78.8177	64.0114	57.8085	38.8076	54.878	29.484	44.698	32.945	57.388	47.22	66.879	41.057
ENSG00000060971	ACAA1	chr3:38103129-38137242:-	protein_coding	-0.242147	0.310279	-0.189908	0.583015	-0.281682	0.331756	-0.266957	0.356818	-0.564242	0.0045831	535.877	417.154	386.364	390.638	390.268	346.11	391.86	396.91	374.408	366.183	361.582	391.626	360.36	344.262	286.277	292.683	321.867	446.465	375.672	387.726	363.882	365.416	300.276
ENSG00000060982	BCAT1	chr12:24810024-24949101:-	protein_coding	0.356375	0.535207	0.0848828	0.91869	-0.0132213	0.986169	0.0837226	0.913782	1.09253	0.0491022	1.70843	5.84795	4.54545	7.65957	8.93744	4.50958	1.59617	3.86287	11.8483	3.11203	4.23729	4.92611	4.74158	4.31406	16.8729	18.2927	7.37101	4.034	7.036	5.769	3.675	4.661	14.179
ENSG00000061273	HDAC7	chr12:47782722-47833132:-	protein_coding	0.315702	0.0748028	0.253741	0.256273	0.297459	0.208403	0.368981	0.0963589	0.530688	0.00112675	702.733	871.345	859.091	954.894	1065.54	1022.55	940.942	1002.9	978.673	1075.73	930.791	972.906	983.879	1253.67	1214.85	1012.2	1299.75	811.056	1014.33	974.171	1003.26	1070.15	1175.6
ENSG00000061656	SPAG4	chr20:35615829-35621094:+	protein_coding	0.0588786	0.911267	-0.50005	0.24798	-0.146987	0.809578	-0.281731	0.591214	-0.0619276	0.904916	53.5308	44.8343	50.9091	48.5106	61.569	48.478	33.5196	36.6972	14.218	44.6058	43.7853	45.8128	29.872	40.5522	51.1811	48.7805	41.769	49.758	52.853	28.145	44.196	38.746	47.244
ENSG00000061676	NCKAP1	chr2:182909115-183038858:-	protein_coding	-0.09554	0.6633	-0.087569	0.810381	-0.0860859	0.76754	-0.155011	0.578383	-0.259635	0.100453	1162.3	1272.9	1386.36	1200	1139.03	1227.73	1200.32	1175.28	1208.53	1190.87	1201.98	1149.75	1134.19	1122.52	1050.06	1064.02	1066.34	1273.86	1188.92	1194.71	1196.42	1135.49	1060.14
ENSG00000061794	MRPS35	chr12:27710822-27756295:+	protein_coding	-0.283884	0.224171	-0.150843	0.722773	-0.40211	0.13861	-0.0386327	0.949625	-0.382757	0.0679908	559.795	387.914	430.909	412.766	356.504	358.512	472.466	401.255	355.45	322.614	364.407	478.325	481.745	385.677	358.268	341.463	353.808	459.539	375.927	409.724	343.51	448.582	351.18
ENSG00000061918	GUCY1B1	chr4:155758992-155807774:+	protein_coding	0.518546	0.335802	0.205813	0.777968	0.116184	0.881585	0.467315	0.324579	1.1214	0.0372413	4.55581	5.84795	6.36364	15.3191	11.9166	6.76437	10.3751	6.27716	9.47867	9.3361	4.23729	12.8079	9.00901	16.3934	8.43645	39.6341	17.199	5.589	11.333	8.71	6.787	12.737	21.757
ENSG00000061936	SFSWAP	chr12:131711081-131799737:+	protein_coding	-0.180357	0.475857	0.036632	0.955181	0.0357735	0.932014	0.0946098	0.834068	0.163718	0.489283	293.85	272.904	290	230.638	272.095	251.409	296.089	288.749	300.948	290.456	298.023	266.502	311.996	347.714	313.273	295.732	358.722	285.585	251.381	295.262	294.24	308.737	322.576
ENSG00000061938	TNK2	chr3:195863364-195911945:-	protein_coding	0.362851	0.193175	0.00455243	0.99576	0.418806	0.193042	0.133509	0.800534	0.806408	0.00031902	133.827	198.83	197.273	184.681	256.207	249.154	161.213	185.901	177.725	257.261	223.164	163.054	177.809	246.764	293.588	277.439	373.464	176.643	230.014	174.946	240.213	195.876	314.831
ENSG00000061987	MON2	chr12:62466817-62600476:+	protein_coding	-0.20657	0.45268	-0.0466667	0.94575	-0.0999384	0.803197	-0.0609873	0.909359	-0.078504	0.793375	245.444	307.992	337.273	251.915	225.422	284.104	293.695	259.295	308.057	290.456	257.062	265.517	278.331	302.847	278.403	250	307.125	296.903	253.814	287.016	273.759	282.232	278.509
ENSG00000062038	CDH3	chr16:68636189-68722616:+	protein_coding	0.0945754	0.637079	-0.0209072	0.967389	0.012784	0.967616	0.00605994	0.988729	-0.00284761	0.988631	3054.1	2805.07	3044.55	3401.7	2930.49	3198.42	3051.88	3081.12	2625.59	3035.27	2959.04	3072.41	2919.39	2957.72	3100.11	2871.95	2909.09	2967.91	3176.87	2919.53	2997.16	2983.18	2960.39
ENSG00000062194	GPBP1	chr5:57173948-57264679:+	protein_coding	-0.02076	0.944145	-0.260779	0.266653	-0.2028	0.455528	-0.136543	0.698057	-0.13706	0.520479	521.64	578.947	502.727	558.298	506.455	507.328	415.802	458.716	440.758	482.365	435.028	476.847	535.325	427.092	517.998	454.268	464.373	534.438	524.027	438.425	458.697	479.755	478.88
ENSG00000062282	DGAT2	chr11:75759512-75801535:+	protein_coding	0.808754	0.00671898	-0.0480934	0.965118	0.375492	0.449252	0.20814	0.717101	0.46691	0.251141	46.697	37.037	41.8182	76.5957	78.4508	90.1917	44.6927	46.8373	23.6967	51.8672	66.3842	48.2759	48.3642	58.6713	73.1159	39.6341	63.8821	41.851	81.746	38.409	59.126	51.77	58.877
ENSG00000062370	ZNF112	chr19:44326555-44367217:-	protein_coding	0.241967	0.664102	-0.158352	0.856033	0.210548	0.764173	0.197136	0.774861	0.0773044	0.9072	15.3759	27.2904	28.1818	28.9362	24.8262	32.6945	15.9617	18.8315	23.6967	34.2324	22.5989	27.5862	27.5012	30.1984	24.7469	24.3902	24.57	23.616	28.819	19.497	28.416	28.429	24.569
ENSG00000062485	CS	chr12:56271699-56300391:-	protein_coding	-0.480568	0.00174824	0.0666011	0.874759	-0.341777	0.110292	0.00759496	0.987622	-0.562068	0.000232389	880.41	994.152	1030.91	669.787	723.932	660.654	1000	959.923	1097.16	715.768	795.198	920.197	957.8	1041.42	664.229	692.073	589.681	968.49	684.791	1019.03	755.483	973.137	648.661
ENSG00000062582	MRPS24	chr7:43866558-43869893:-	protein_coding	-0.165668	0.634576	-0.120973	0.842405	-0.337841	0.361473	0.0174404	0.98144	-0.521026	0.0532553	350.797	220.273	195.455	235.745	237.339	209.696	250.599	212.458	241.706	196.058	200.565	302.463	268.374	212.252	181.665	173.78	169.533	255.508	227.593	234.921	198.312	261.03	174.993
ENSG00000062598	ELMO2	chr20:46366050-46432985:-	protein_coding	0.281862	0.253199	0.0489928	0.944358	0.145971	0.705654	0.0630912	0.907012	0.345675	0.138572	172.551	189.084	212.727	237.447	221.45	246.9	196.329	208.112	187.204	214.73	211.864	199.015	205.785	196.721	255.906	253.049	223.587	191.454	235.265	197.215	213.297	200.507	244.181
ENSG00000062650	WAPL	chr10:86435256-86521792:-	protein_coding	0.101009	0.719899	0.124052	0.773752	0.0538635	0.894458	0.0690789	0.883207	0.0169512	0.955165	329.727	341.131	418.182	364.255	393.247	417.136	370.311	379.527	459.716	399.378	355.932	397.044	373.637	377.912	355.456	405.488	348.894	363.013	391.546	403.185	377.655	382.864	369.946
ENSG00000062716	VMP1	chr17:59707192-59842255:+	protein_coding	0.539079	0.000316057	0.0791485	0.854239	0.340342	0.101447	-0.249475	0.337947	0.451578	0.00196073	851.936	732.943	761.818	1258.72	1103.28	1102.59	909.018	851.762	720.379	1020.75	985.876	736.453	644.381	566.868	1065.8	1109.76	1068.8	782.233	1154.86	827.053	1003.31	649.234	1081.45
ENSG00000062725	APPBP2	chr17:60443158-60526242:-	protein_coding	-0.0399323	0.920792	0.103381	0.852586	0.107226	0.797821	-0.0398452	0.948943	-0.0241223	0.945433	168.565	202.729	171.818	192.34	135.055	195.039	186.752	176.726	229.858	207.469	180.791	172.906	169.275	179.465	178.29	179.878	169.533	181.037	174.145	197.779	194.13	173.882	175.9
ENSG00000062822	POLD1	chr19:50384204-50418018:+	protein_coding	-0.818321	2.76608e-07	0.265997	0.221202	-0.341699	0.155629	0.378942	0.04466	-0.354297	0.0535112	476.651	500.975	481.818	245.106	275.074	286.359	588.188	616.127	561.611	348.548	409.605	603.941	650.545	677.308	411.136	350.61	356.265	486.481	268.846	588.642	379.076	643.931	372.67
ENSG00000063046	EIF4B	chr12:53006158-53042209:+	protein_coding	-0.169379	0.307585	-0.296194	0.0561796	-0.2168	0.279682	-0.272361	0.126399	-0.253781	0.0630103	2647.49	2483.43	2550.91	2370.21	2160.87	2282.98	2085.4	2015.93	2109	2243.78	2142.66	2151.72	2059.27	2091.46	2096.18	2256.1	2086	2560.61	2271.35	2070.11	2193.22	2100.82	2146.09
ENSG00000063169	BICRA	chr19:47608196-47703277:+	protein_coding	0.761284	0.0140295	0.367703	0.421095	0.821254	0.0195286	0.276943	0.5922	1.24967	3.81142e-06	44.4191	60.4288	80	81.7021	127.11	131.905	62.2506	94.1574	104.265	115.145	125.706	76.3547	58.3215	104.4	156.918	146.341	164.619	61.616	113.573	86.891	120.426	79.692	155.96
ENSG00000063176	SPHK2	chr19:48619291-48630717:+	protein_coding	0.120139	0.822176	0.249261	0.668487	0.442184	0.331644	0.276204	0.594732	0.273749	0.529372	41.0023	56.5302	44.5455	51.9149	66.5343	34.9493	48.6832	69.5316	54.5024	72.6141	62.1469	47.7833	55.0024	78.516	50.0562	54.878	71.2531	47.359	51.133	57.572	67.381	60.434	58.729
ENSG00000063177	RPL18	chr19:48615328-48619184:-	protein_coding	-0.14704	0.564823	-0.483231	0.0214805	-0.417795	0.0642097	-0.285373	0.284515	-0.400033	0.0203389	5695.33	4136.45	3871.82	4559.15	4201.59	3559.19	3716.68	3179.62	2587.68	3398.34	3336.16	4098.52	3643.43	3293.36	3302.02	3551.83	3471.74	4567.87	4106.64	3161.33	3367.25	3678.44	3441.87
ENSG00000063180	CA11	chr19:48637946-48646187:-	protein_coding	0.834273	0.011876	-0.580772	0.185138	0.713907	0.0968083	-0.162593	0.817936	0.655952	0.0996893	30.1822	35.0877	28.1818	68.0851	64.5482	51.8602	19.9521	14.9686	9.47867	58.0913	57.9096	27.0936	26.5529	24.1588	57.9303	42.6829	51.5971	31.151	61.498	14.8	58	25.935	50.737
ENSG00000063241	ISOC2	chr19:55452985-55462343:-	protein_coding	-0.402964	0.106506	-0.107364	0.858616	-0.453288	0.135508	0.0351303	0.956946	-0.38655	0.118326	359.909	339.181	228.182	245.106	237.339	201.804	297.686	330.275	208.531	207.469	230.226	331.527	326.695	292.494	218.785	250	235.872	309.091	228.083	278.831	218.847	316.905	234.886
ENSG00000063244	U2AF2	chr19:55654146-55674715:+	protein_coding	0.00794048	0.976867	-0.0198892	0.970459	0.0402973	0.900091	0.0294846	0.949326	0.13371	0.440621	1152.05	1066.28	1080.91	1060.43	1176.76	1085.68	1034.32	1137.13	1082.94	1073.65	1194.92	1112.32	1082.98	1182.05	1231.16	1253.05	1144.96	1099.74	1107.62	1084.8	1134.28	1125.78	1209.72
ENSG00000063245	EPN1	chr19:55675226-55709858:+	protein_coding	-0.0543533	0.84469	0.143221	0.659815	0.083709	0.797821	0.215721	0.507721	0.170478	0.395194	596.811	660.819	756.364	617.021	682.224	635.851	729.449	776.919	727.488	725.104	700.565	686.7	719.298	973.253	719.348	753.049	805.897	671.331	645.032	744.619	712.834	793.084	759.431
ENSG00000063322	MED29	chr19:39391303-39400641:+	protein_coding	0.370013	0.0725709	0.19306	0.626056	0.199057	0.497441	0.251691	0.344252	0.518751	0.00716359	370.159	352.827	317.273	407.66	532.274	423.901	330.407	367.455	530.806	408.714	394.068	396.552	449.502	411.562	488.189	612.805	417.69	346.753	454.611	409.556	401.391	419.205	506.228
ENSG00000063438	AHRR	chr5:321759-435110:+	protein_coding	0.422964	0.395427	-0.0246545	0.984783	0.723982	0.143625	0.260984	0.686555	0.998499	0.0230334	11.3895	25.3411	30.9091	37.4468	33.7637	27.0575	30.3272	15.9343	16.5877	45.6432	45.1977	33.9901	16.5955	41.415	69.1789	30.4878	49.14	22.547	32.756	20.95	45.42	30.667	49.602
ENSG00000063587	ZNF275	chrX:153334147-153360110:+	protein_coding	-0.139179	0.761934	-0.051798	0.957093	0.0657587	0.914551	0.0906027	0.897527	0.237216	0.527803	68.9066	103.314	120.909	85.1064	65.5412	109.357	85.3951	101.883	87.6777	99.5851	104.52	91.133	92.4609	132.01	120.922	137.195	88.4521	97.71	86.668	91.652	102.052	105.201	115.523
ENSG00000063601	MTMR1	chrX:150692971-150765108:+	protein_coding	-0.246925	0.234479	-0.0805384	0.858287	-0.109615	0.740915	-0.0985977	0.794342	-0.272648	0.178492	402.62	456.14	451.818	353.191	348.56	391.206	392.658	429.744	405.213	415.975	387.006	405.419	389.284	419.327	377.953	310.976	375.921	436.859	364.319	409.205	401.49	404.677	354.95
ENSG00000063660	GPC1	chr2:240435663-240468076:+	protein_coding	-0.37289	0.0160574	-0.57196	4.02109e-05	-0.345613	0.0780515	-0.378456	0.0756659	-0.357536	0.019805	2149.77	2641.33	2377.27	1702.13	1937.44	1841.04	1571.43	1631.1	1502.37	1806.02	1913.84	1612.32	1625.89	2150.99	1843.64	1667.68	2041.77	2389.46	1826.87	1568.3	1859.93	1796.4	1851.03
ENSG00000063761	ADCK1	chr14:77800109-77935014:+	protein_coding	0.105932	0.858611	0.0538537	0.962505	0.250477	0.682612	0.0312701	0.975519	0.124428	0.835554	37.0159	31.1891	25.4545	39.1489	33.7637	30.4397	39.1061	32.3515	26.0664	37.3444	42.3729	34.9754	26.0787	37.1009	43.8695	36.5854	19.656	31.22	34.451	32.508	39.859	32.718	33.37
ENSG00000063854	HAGH	chr16:1795620-1827157:-	protein_coding	-0.0789323	0.843127	-0.117021	0.843021	-0.360848	0.332235	0.148654	0.732787	-0.144145	0.669755	147.494	128.655	141.818	154.043	138.034	102.593	142.059	129.889	104.265	87.1369	125.706	159.113	162.636	150.992	142.857	112.805	113.022	139.322	131.556	125.404	106.422	157.581	122.895
ENSG00000063978	RNF4	chr4:2462220-2625320:+	protein_coding	0.0686427	0.81712	0.301846	0.215769	-0.0111537	0.980043	0.240276	0.397651	0.100978	0.708534	359.339	284.6	333.636	337.872	355.511	343.856	401.437	407.05	433.649	318.465	333.333	370.443	399.241	414.15	392.013	356.707	299.754	325.859	345.746	414.045	325.899	394.612	349.492
ENSG00000064012	CASP8	chr2:201233443-201287711:+	protein_coding	0.26907	0.291421	0.405958	0.10966	0.176518	0.637888	0.279083	0.397248	0.302208	0.215901	220.957	220.273	166.364	248.511	251.241	239.008	291.301	257.846	281.991	231.328	230.226	267.488	274.064	210.526	251.969	237.805	262.899	202.531	246.253	277.046	230.777	250.693	250.891
ENSG00000064042	LIMCH1	chr4:41359607-41700044:+	protein_coding	0.127861	0.621807	0.298195	0.181211	0.389886	0.0940426	0.292578	0.223433	0.779855	4.82814e-07	396.925	417.154	477.273	526.809	418.073	471.251	532.322	532.11	549.763	539.419	607.345	506.897	582.741	518.55	796.963	725.61	714.988	430.451	472.044	538.065	573.382	536.063	745.853
ENSG00000064102	INTS13	chr12:26905181-26938326:-	protein_coding	-0.202904	0.474992	-0.175339	0.687055	-0.35043	0.275775	-0.147345	0.734295	-0.301463	0.262662	224.374	263.158	186.364	184.681	195.631	193.912	209.896	198.938	165.877	169.087	172.316	206.404	211.475	175.151	155.793	210.366	181.818	224.632	191.408	191.57	170.702	197.677	182.659
ENSG00000064115	TM7SF3	chr12:26971579-27014434:-	protein_coding	-0.118721	0.605116	0.0888596	0.827097	-0.0839757	0.796798	-0.0221981	0.968856	-0.244388	0.189898	547.836	504.873	520.909	480	462.761	506.201	588.188	535.973	561.611	522.822	464.689	572.906	498.34	477.998	429.696	472.561	429.975	524.539	482.987	561.924	493.755	516.415	444.078
ENSG00000064199	SPA17	chr11:124673798-124697518:+	protein_coding	-0.363687	0.388507	-0.395218	0.404456	-1.01546	0.0203507	-0.370918	0.416786	-0.497564	0.272292	47.2665	48.7329	54.5455	43.4043	28.7984	38.3315	30.3272	30.4201	47.3934	9.3361	28.2486	36.4532	41.7259	26.7472	20.8099	51.8293	36.855	50.182	36.845	36.047	18.792	34.975	36.498
ENSG00000064225	ST3GAL6	chr3:98732236-98821201:+	protein_coding	0.00947736	0.98592	0.231658	0.646052	0.194078	0.700254	0.0972006	0.887642	0.254468	0.498411	78.5877	58.4795	78.1818	73.1915	73.4856	74.4081	86.1931	87.8803	94.7867	86.0996	84.7458	93.5961	84.8743	57.8085	88.3015	70.122	105.651	71.75	73.695	89.62	85.423	78.76	88.025
ENSG00000064270	ATP2C2	chr16:84368527-84464187:+	protein_coding	-0.21614	0.39202	0.328758	0.189357	0.404306	0.114781	0.403899	0.0915959	0.214975	0.358551	241.458	243.665	280	205.957	217.478	231.116	343.176	338.001	293.839	353.734	334.746	317.734	404.931	320.966	299.775	320.122	275.184	255.041	218.184	325.005	344.24	347.877	298.36
ENSG00000064300	NGFR	chr17:49495293-49515008:+	protein_coding	0.231543	0.333531	0.71889	6.90239e-06	0.75985	0.000154828	0.909778	2.04514e-08	1.10815	3.01112e-13	263.098	292.398	280	303.83	377.358	304.397	486.034	471.27	462.085	489.627	478.814	506.897	526.79	625.539	598.988	615.854	616.708	278.499	328.528	473.13	484.22	553.075	610.516
ENSG00000064309	CDON	chr11:125955796-126063335:-	protein_coding	-0.100017	0.860179	-0.348842	0.51702	0.171398	0.789069	-0.267884	0.639579	-0.18585	0.723985	33.0296	54.5809	43.6364	39.1489	32.7706	45.0958	25.5387	30.4201	35.545	63.278	35.3107	26.601	30.8203	41.415	39.3701	36.5854	31.941	43.749	39.005	30.501	49.294	32.945	35.965
ENSG00000064313	TAF2	chr8:119730774-119832841:-	protein_coding	-0.12742	0.666883	0.0394203	0.954103	0.019117	0.966546	0.0574007	0.914769	0.0676162	0.810554	244.305	251.462	284.545	268.085	210.526	231.116	267.358	260.744	279.621	262.448	265.537	236.946	271.693	309.75	267.154	277.439	277.641	260.104	236.576	269.241	263.992	272.796	274.078
ENSG00000064393	HIPK2	chr7:139561570-139777998:-	protein_coding	0.0962804	0.888839	0.0690164	0.954691	0.308345	0.644625	0.118838	0.889248	0.52637	0.313499	117.882	272.904	368.182	241.702	262.165	332.582	222.666	281.507	324.645	381.743	336.158	214.778	308.677	368.421	400.45	344.512	464.373	252.989	278.816	276.272	358.95	297.292	403.112
ENSG00000064419	TNPO3	chr7:128954180-129055173:-	protein_coding	-0.0720652	0.801535	0.113047	0.786105	-0.0164928	0.968471	0.169303	0.60063	0.0334949	0.900046	507.403	421.053	560	459.574	449.851	512.965	491.62	553.356	592.417	487.552	498.588	577.833	547.179	576.359	508.436	481.707	542.998	496.152	474.13	545.798	493.07	567.123	511.047
ENSG00000064489	BORCS8-MEF2B	chr19:19145569-19192158:-	protein_coding	1.07995	0.0101945	-0.00339369	0.997016	0.631009	0.264467	0.728954	0.0583946	1.29551	0.00778711	9.11162	3.89864	11.8182	22.9787	41.708	21.4205	7.98085	10.14	7.109	18.6722	21.1864	24.6305	21.8113	24.1588	41.6198	12.1951	34.398	8.276	28.702	8.41	19.929	23.534	29.404
ENSG00000064490	RFXANK	chr19:19192229-19201869:+	protein_coding	-0.0352585	0.934306	0.0037996	0.996551	-0.0167725	0.975946	0.062082	0.922424	0.0353941	0.92349	220.957	140.351	171.818	183.83	198.61	144.307	200.319	178.175	161.137	178.423	177.966	226.108	168.326	174.288	192.351	176.829	184.275	177.709	175.582	179.877	178.195	189.574	184.485
ENSG00000064545	TMEM161A	chr19:19119169-19138513:-	protein_coding	0.086425	0.826237	-0.16836	0.755187	-0.263502	0.528938	0.20587	0.622689	0.0310257	0.939439	109.909	111.111	105.455	105.532	129.096	113.867	95.7702	102.366	80.5687	90.249	86.1582	134.975	117.117	132.873	109.674	103.659	120.393	108.825	116.165	92.902	88.204	128.322	111.242
ENSG00000064547	LPAR2	chr19:19623655-19628930:-	protein_coding	-0.029122	0.956001	-0.355446	0.417916	-0.233165	0.649774	-0.321105	0.452014	-0.089776	0.840275	68.9066	66.2768	93.6364	70.6383	82.423	72.1533	48.6832	59.3916	61.6114	70.5394	55.0847	52.7094	56.899	65.5738	74.2407	73.1707	66.3391	76.273	75.072	56.562	62.812	58.394	71.25
ENSG00000064601	CTSA	chr20:45890144-45898820:+	protein_coding	0.391447	0.00535849	0.12355	0.681644	0.430365	0.0154724	0.0954391	0.770397	0.481589	0.000252454	1132.69	1187.13	1072.73	1474.04	1506.45	1497.18	1186.75	1341.38	1170.62	1566.39	1511.3	1194.58	1257.47	1181.19	1557.37	1576.22	1626.54	1130.85	1492.56	1232.92	1538.85	1211.08	1586.71
ENSG00000064607	SUGP2	chr19:18990888-19034023:-	protein_coding	0.212554	0.451349	-0.0603709	0.922759	-0.0139425	0.97811	-0.0339239	0.957009	0.278308	0.270138	202.733	230.019	250.909	218.723	269.116	312.289	189.146	225.012	241.706	253.112	194.915	201.97	210.526	253.667	325.647	259.146	233.415	227.887	266.709	218.621	224.014	222.055	272.736
ENSG00000064651	SLC12A2	chr5:128083766-128189677:+	protein_coding	0.161991	0.564415	0.319666	0.251024	0.327233	0.277115	-0.148696	0.719951	0.0176048	0.959452	197.039	191.033	235.455	242.553	222.443	240.135	242.618	288.749	267.773	282.158	250	172.414	190.138	195.858	226.659	198.171	201.474	207.842	235.044	266.38	266.079	186.137	208.768
ENSG00000064652	SNX24	chr5:122843439-123029354:+	protein_coding	0.0190913	0.979407	0.0937169	0.926707	0.317036	0.623816	-0.146589	0.852735	-0.37104	0.557938	30.1822	7.79727	26.3636	23.8298	27.8054	18.0383	19.154	23.6601	37.9147	35.2697	28.2486	23.1527	19.4405	13.805	23.0596	6.09756	12.285	21.448	23.224	26.91	31.759	18.799	13.814
ENSG00000064655	EYA2	chr20:46894624-47188844:+	protein_coding	-0.439322	0.0727501	-0.356629	0.27218	-0.440201	0.178648	-0.136294	0.761478	-0.597923	0.0163045	173.121	163.743	159.091	121.702	124.131	111.612	120.511	145.823	97.1564	101.66	135.593	159.606	137.98	149.267	111.924	109.756	95.8231	165.318	119.148	121.163	118.626	148.951	105.834
ENSG00000064666	CNN2	chr19:1026586-1039068:+	protein_coding	-0.361897	0.0118156	-0.0778019	0.814714	-0.29784	0.0942689	-0.0415322	0.912517	-0.353143	0.00472524	3057.52	2939.57	2990	2477.45	2378.35	2087.94	2938.55	2907.29	2639.81	2404.56	2439.27	2852.71	2940.73	2929.25	2417.89	2286.59	2299.75	2995.7	2314.58	2828.55	2421.91	2907.56	2334.74
ENSG00000064687	ABCA7	chr19:1039997-1065572:+	protein_coding	1.31322	6.15438e-11	0.093734	0.878587	1.10409	3.63839e-06	0.193226	0.686797	1.17777	1.34403e-08	132.118	200.78	160	338.723	502.483	455.468	167.598	172.863	182.464	410.788	333.333	154.187	169.275	249.353	420.135	304.878	400.491	164.299	432.225	174.309	372.061	190.938	375.168
ENSG00000064703	DDX20	chr1:111755245-111768000:+	protein_coding	-0.100968	0.758489	0.0834824	0.883741	-0.0664392	0.881404	0.0343847	0.955616	0.0549515	0.8657	201.595	185.185	181.818	190.638	156.902	181.511	225.858	182.521	201.422	174.274	187.853	201.97	203.888	178.602	179.978	219.512	203.931	189.533	176.35	203.267	181.063	194.82	201.14
ENSG00000064726	BTBD1	chr15:83016423-83067252:-	protein_coding	-0.281922	0.0851538	-0.119452	0.694789	-0.276897	0.198017	-0.204711	0.389362	-0.408842	0.00656299	910.592	931.774	860.909	753.191	710.03	744.081	843.575	826.654	800.948	721.992	752.825	793.103	747.748	782.571	656.918	716.463	656.02	901.092	735.767	823.726	737.408	774.474	676.467
ENSG00000064763	FAR2	chr12:29149103-29340980:+	protein_coding	-0.82253	0.0223391	0.672575	0.0264222	0.158453	0.792757	0.55768	0.0850677	0.233001	0.595951	47.2665	40.9357	65.4545	26.383	24.8262	24.8027	94.174	88.846	99.5261	67.4274	50.8475	94.5813	76.8137	82.83	55.1181	67.0732	68.7961	51.219	25.337	94.182	59.137	84.742	63.662
ENSG00000064787	BCAS1	chr20:53936777-54070594:-	protein_coding	1.17406	0.000228766	0.979886	0.00149037	2.3292	5.96914e-16	1.16493	1.367e-05	3.12276	6.61411e-37	22.2096	23.3918	30	81.7021	53.6246	69.8985	73.4238	76.2916	42.654	155.602	189.266	71.4286	66.8563	88.8697	300.337	222.561	255.528	25.2	68.408	64.123	172.434	75.718	259.476
ENSG00000064886	CHI3L2	chr1:111200771-111243440:+	protein_coding	0.806125	0.0382412	0.281634	1	0.579127	1	0.485606	1	2.66331	5.85047e-08	0	0	0	6.80851	4.96524	5.63698	1.59617	1.93143	7.109	8.29876	2.82486	5.41872	5.21574	5.17688	21.3723	27.439	19.656	0	5.804	3.546	5.562	5.27	22.822
ENSG00000064932	SBNO2	chr19:1107637-1174268:-	protein_coding	0.644712	0.000303958	0.440104	0.0195293	0.884398	3.42483e-06	0.554261	0.0104317	1.25385	2.19123e-14	413.44	489.279	539.091	647.66	858.987	795.941	652.035	667.31	677.725	859.959	973.164	579.31	753.438	881.795	1260.4	942.073	1307.13	480.603	767.529	665.69	916.561	738.181	1169.87
ENSG00000064933	PMS1	chr2:189784085-189877629:+	protein_coding	-0.530002	0.0983782	-0.144727	0.82886	-0.236095	0.632028	-0.038258	0.961884	-0.625773	0.0642832	69.4761	93.5673	93.6364	50.2128	56.6038	59.752	70.2314	80.6374	71.09	77.8008	60.7345	80.2956	89.6159	74.2019	46.6817	57.9268	56.5111	85.56	55.523	73.986	69.268	81.371	53.707
ENSG00000064961	HMG20B	chr19:3572777-3579088:+	protein_coding	-0.354664	0.0475934	-0.23401	0.337177	-0.424192	0.0529047	-0.177621	0.510891	-0.505875	0.00134566	754.556	754.386	670.909	507.234	627.607	552.424	610.535	663.448	545.024	587.137	475.989	654.187	632.053	622.951	513.498	472.561	530.713	726.617	562.422	606.335	531.563	636.397	505.591
ENSG00000064989	CALCRL	chr2:187341964-187448460:-	protein_coding	0.16035	0.808293	0.478329	0.295724	0.152268	0.827573	0.128759	0.852735	0.0401246	0.961216	3.41686	5.84795	2.72727	6.80851	2.97915	5.63698	8.77893	10.14	14.218	5.18672	5.64972	8.37438	4.74158	2.58844	7.31159	3.04878	0	3.997	5.142	11.046	5.418	5.235	3.453
ENSG00000064995	TAF11	chr6:34877462-34888071:-	protein_coding	-0.326302	0.234756	-0.232633	0.5738	-0.453248	0.166771	-0.206819	0.629223	-0.412535	0.128697	163.44	161.793	140	121.702	132.075	109.357	144.453	129.889	104.265	101.66	117.232	147.783	140.351	102.675	124.297	106.707	105.651	155.078	121.045	126.203	109.446	130.27	112.218
ENSG00000064999	ANKS1A	chr6:34889255-35091406:+	protein_coding	0.269165	0.362901	0.291504	0.37903	0.531406	0.0476002	0.336814	0.272793	0.532697	0.0164112	155.467	163.743	188.182	171.064	188.679	263.811	187.55	204.732	255.924	258.299	245.763	180.788	225.225	258.844	249.719	213.415	280.098	169.13	207.851	216.069	252.031	221.619	247.744
ENSG00000065000	AP3D1	chr19:2100988-2164468:-	protein_coding	0.252092	0.253976	0.271904	0.235628	0.428379	0.0466271	0.384589	0.0824338	0.498641	0.00244213	567.768	709.552	714.545	666.383	894.737	825.254	796.488	847.9	777.251	927.386	879.944	791.133	844.002	1025.02	1019.69	875	918.919	663.955	795.458	807.213	903.665	886.719	937.868
ENSG00000065029	ZNF76	chr6:35258909-35295985:+	protein_coding	-0.0511197	0.929887	0.00245447	0.997144	-0.231891	0.694975	0.0292017	0.975519	-0.125716	0.812902	36.4465	77.9727	61.8182	63.8298	45.6802	52.9876	63.0487	58.9087	45.0237	44.6058	48.0226	48.2759	58.3215	69.025	61.3048	48.7805	39.312	58.746	54.166	55.66	46.314	58.541	49.799
ENSG00000065054	SLC9A3R2	chr16:2025356-2039026:+	protein_coding	0.561678	0.0040345	-0.172801	0.672769	0.258542	0.412203	-0.0887615	0.861608	0.666851	0.000625559	215.262	192.982	194.545	281.702	335.65	297.632	166.002	181.072	184.834	247.925	241.525	211.823	162.636	190.682	293.026	338.415	358.722	200.93	304.995	177.303	244.725	188.38	330.054
ENSG00000065057	NTHL1	chr16:2039815-2047866:-	protein_coding	-0.297197	0.464128	-0.465728	0.247471	-0.640883	0.128695	-0.226703	0.674327	-0.569226	0.1396	76.8793	70.1754	55.4545	62.1277	54.6177	41.7136	52.6736	43.9401	30.8057	34.2324	43.7853	64.0394	59.2698	40.5522	38.8076	30.4878	61.4251	67.503	52.82	42.473	39.009	54.62	43.574
ENSG00000065060	UHRF1BP1	chr6:34792015-34883138:+	protein_coding	0.535068	0.0750835	0.272802	0.588416	0.613009	0.0882305	0.307983	0.46831	0.987587	0.000242639	55.8087	79.922	68.1818	96.1702	92.3535	114.994	72.6257	76.2916	113.744	110.996	107.345	81.7734	76.3395	103.538	120.36	155.488	149.877	67.971	101.173	87.554	109.17	87.217	141.908
ENSG00000065135	GNAI3	chr1:109548615-109600195:+	protein_coding	-0.0346286	0.9025	-0.0584698	0.899387	-0.208761	0.433472	-0.201072	0.507333	-0.308206	0.0803934	699.886	576.998	681.818	656.17	595.829	668.546	636.872	607.919	644.55	591.286	533.898	586.7	619.251	480.587	520.247	530.488	533.17	652.901	640.182	629.78	562.592	562.179	527.968
ENSG00000065150	IPO5	chr13:97953658-98024296:+	protein_coding	-0.642151	1.58928e-05	-0.0933273	0.807399	-0.492939	0.013666	-0.15929	0.566773	-0.781296	3.42313e-07	763.667	781.676	718.182	446.809	466.733	512.965	762.171	691.453	649.289	487.552	567.797	671.921	652.442	686.799	397.075	439.024	474.201	754.509	475.502	700.971	527.674	670.387	436.767
ENSG00000065154	OAT	chr10:124397303-124418976:-	protein_coding	-0.259506	0.136742	-0.291345	0.169419	-0.193978	0.419491	-0.490379	0.00457342	-0.547549	0.000598242	1425.97	1331.38	1180	1148.09	1098.31	1022.55	1180.37	1049.25	933.649	1153.53	1128.53	973.892	945.472	811.907	813.836	1045.73	828.01	1312.45	1089.65	1054.42	1141.03	910.423	895.859
ENSG00000065183	WDR3	chr1:117929720-117966543:+	protein_coding	-0.620437	0.000415836	-0.111645	0.790021	-0.304805	0.252579	-0.324804	0.158698	-0.686316	0.00016332	449.886	366.472	421.818	272.34	255.214	266.065	376.696	359.247	419.431	315.353	348.87	317.734	335.23	322.692	259.28	246.951	253.071	412.725	264.54	385.125	332.111	325.219	253.101
ENSG00000065243	PKN2	chr1:88684222-88836255:+	protein_coding	0.145046	0.523568	0.0422092	0.935632	0.213349	0.405853	-0.073667	0.855472	0.118769	0.584647	570.615	662.768	687.273	752.34	644.489	729.425	652.035	635.925	694.313	724.066	768.362	605.419	621.147	585.85	747.469	609.756	712.531	640.219	708.751	660.758	746.214	604.139	689.919
ENSG00000065268	WDR18	chr19:984271-998438:+	protein_coding	-0.379169	0.186286	-0.160914	0.753894	-0.134175	0.766636	-0.0542839	0.930485	-0.448113	0.105301	160.592	169.591	124.545	112.34	131.082	94.7012	139.665	138.098	113.744	134.855	137.006	134.975	155.998	141.501	105.737	112.805	108.108	151.576	112.708	130.502	135.93	144.158	108.883
ENSG00000065308	TRAM2	chr6:52497408-52577060:-	protein_coding	-0.0307499	0.928351	0.793715	3.78602e-06	0.475125	0.0425434	0.550442	0.00683319	0.326759	0.1105	372.437	481.481	510	417.021	412.115	499.436	741.421	792.371	954.976	655.602	628.531	597.044	697.961	778.257	623.172	509.146	570.025	454.64	442.858	829.589	642.066	691.088	567.448
ENSG00000065320	NTN1	chr17:9021510-9244000:+	protein_coding	0.533911	0.317211	0.0872724	0.92607	0.401222	0.525031	0.215885	0.738139	1.21578	0.0180921	10.2506	3.89864	3.63636	15.3191	13.9027	10.1466	7.98085	9.17431	4.73934	10.3734	14.1243	6.40394	6.16406	18.1191	16.8729	33.5366	22.113	5.929	13.123	7.298	12.249	10.229	24.174
ENSG00000065328	MCM10	chr10:13161554-13211104:+	protein_coding	-1.16379	1.76521e-07	0.213558	0.597507	-0.741356	0.0108035	0.263158	0.413155	-0.713342	0.00571382	169.134	146.199	163.636	62.9787	70.5065	65.389	193.136	212.941	154.028	95.4357	84.7458	184.236	197.25	212.252	88.3015	121.951	81.0811	159.657	66.291	186.702	90.091	197.913	97.111
ENSG00000065357	DGKA	chr12:55927319-55954027:+	protein_coding	0.110136	0.625474	-0.481307	0.00436695	-0.205995	0.415345	-0.409649	0.0245382	-0.315391	0.0731971	646.925	662.768	725.455	754.043	679.245	770.011	470.87	448.093	516.588	602.697	564.972	495.567	481.271	526.316	591.114	493.902	525.799	678.382	734.433	478.517	583.834	501.051	536.938
ENSG00000065361	ERBB3	chr12:56076799-56103505:+	protein_coding	0.54364	0.00129898	-0.0688578	0.891506	0.374338	0.12268	-0.085375	0.841288	0.469882	0.00986714	357.062	376.218	432.727	571.064	544.191	613.303	351.157	360.695	402.844	540.456	481.638	360.591	349.929	383.952	577.615	466.463	574.939	388.669	576.186	371.565	511.047	364.824	539.672
ENSG00000065413	ANKRD44	chr2:196967017-197311173:-	protein_coding	0.186893	0.744639	-0.107799	0.912878	0.256677	0.684651	-0.184699	0.789108	0.0271009	0.968299	21.0706	27.2904	38.1818	40.8511	21.8471	39.4589	14.3655	20.7629	47.3934	34.2324	39.548	27.5862	20.863	21.5703	28.1215	39.6341	22.113	28.848	34.052	27.507	36.89	23.34	29.956
ENSG00000065427	KARS1	chr16:75627474-75648643:-	protein_coding	-0.173921	0.383542	-0.0272279	0.961567	-0.163263	0.537857	0.0415161	0.928342	-0.0116468	0.962355	1229.5	1042.88	1022.73	1015.32	981.132	917.7	1155.63	1077.26	995.261	924.274	1032.49	1163.05	1211.95	1027.61	1017.44	1112.8	1157.25	1098.37	971.384	1076.05	978.38	1134.2	1095.83
ENSG00000065457	ADAT1	chr16:75596981-75623300:-	protein_coding	0.0435957	0.92081	0.296032	0.39707	0.287557	0.43443	0.299947	0.372565	0.416712	0.121582	109.909	134.503	125.455	140.426	96.3257	142.052	146.848	162.723	151.659	153.527	151.13	168.966	140.351	155.306	148.481	204.268	154.791	123.289	126.268	153.743	152.328	154.874	169.18
ENSG00000065485	PDIA5	chr3:123067025-123225227:+	protein_coding	-0.395204	0.193229	0.0211744	0.979755	-0.406097	0.244032	0.123833	0.789759	-0.299323	0.312162	138.383	161.793	130.909	89.3617	139.027	86.8095	121.309	161.758	151.659	110.996	96.0452	163.054	155.524	150.992	122.047	112.805	103.194	143.695	105.066	144.908	103.521	156.523	112.682
ENSG00000065491	TBC1D22B	chr6:37257772-37332970:+	protein_coding	0.231909	0.400182	0.0028916	0.996668	0.102299	0.809607	0.0565323	0.922623	0.231922	0.389397	166.856	152.047	165.455	172.766	213.505	192.785	150.04	156.446	189.573	164.938	186.441	162.069	156.472	192.407	177.165	189.024	216.216	161.453	193.019	165.353	175.689	170.316	194.135
ENSG00000065518	NDUFB4	chr3:120596328-120602507:+	protein_coding	-0.335681	0.143855	-0.287141	0.30897	-0.533888	0.0345455	-0.32153	0.298729	-0.639488	0.00138715	510.251	348.928	422.727	369.362	346.574	293.123	350.359	365.524	317.536	299.793	278.249	367.488	376.008	255.393	260.967	292.683	267.813	427.302	336.353	344.473	289.021	332.963	273.821
ENSG00000065526	SPEN	chr1:15836095-15940456:+	protein_coding	0.1694	0.79266	0.303998	0.638414	0.409193	0.505341	0.305058	0.616223	0.587663	0.24036	265.945	582.846	800	561.702	546.177	857.948	648.843	831.482	917.062	844.398	881.356	621.675	832.148	999.137	1042.18	750	968.059	549.597	655.276	799.129	862.877	817.653	920.08
ENSG00000065534	MYLK	chr3:123610049-123884331:-	protein_coding	0.337798	0.558613	-0.24123	1	0.362792	0.553311	-0.0584142	0.940987	0.619417	0.327967	1.70843	11.6959	1.81818	3.40426	9.93049	11.274	0.798085	2.41429	0	11.4108	7.06215	4.4335	4.26743	1.72563	7.31159	15.2439	9.82801	5.074	8.203	1.071	9.236	3.476	10.794
ENSG00000065548	ZC3H15	chr2:186486253-186509361:+	protein_coding	-0.224839	0.325885	-0.0633738	0.901363	-0.203251	0.507451	-0.038508	0.942195	-0.250859	0.249037	466.97	421.053	370	365.957	377.358	325.817	403.831	415.741	376.777	332.988	391.243	421.182	420.104	381.363	332.396	329.268	395.577	419.341	356.378	398.783	362.115	407.55	352.414
ENSG00000065559	MAP2K4	chr17:12020829-12143830:+	protein_coding	-0.0142499	0.985482	-0.299215	0.647952	-0.189264	0.799051	-0.409822	0.432499	-0.383548	0.540818	14.8064	21.4425	18.1818	16.1702	14.8957	21.4205	15.9617	10.14	7.109	10.3734	18.3616	13.7931	7.58653	8.62813	8.43645	24.3902	7.37101	18.144	17.495	11.07	14.368	10.003	13.399
ENSG00000065600	PACC1	chr1:212363931-212414901:-	protein_coding	0.614162	0.0894874	0.509886	0.212253	0.393151	0.457677	0.456413	0.264525	0.298808	0.54349	41.0023	29.2398	29.0909	60.4255	55.6107	54.115	62.2506	55.5287	45.0237	44.6058	52.2599	59.1133	47.4158	50.0431	43.3071	57.9268	29.484	33.111	56.717	54.268	48.433	52.191	43.573
ENSG00000065613	SLK	chr10:103967140-104029233:+	protein_coding	-0.100013	0.737252	-0.0741442	0.899327	-0.0235387	0.955108	-0.230624	0.446704	-0.257309	0.2441	661.162	910.331	959.091	731.915	703.078	910.936	675.978	709.802	1016.59	844.398	807.91	665.517	690.849	761.001	795.276	606.707	678.133	843.528	781.976	800.789	826.154	705.789	693.372
ENSG00000065615	CYB5R4	chr6:83859656-83967423:+	protein_coding	-0.0815676	0.842902	-0.0963108	0.883488	-0.0968789	0.846387	-0.418785	0.192502	-0.32938	0.287721	130.979	144.25	106.364	120.851	137.041	96.956	108.54	110.575	137.441	103.734	131.356	100	94.3575	71.6135	101.8	91.4634	100.737	127.198	118.283	118.852	117.545	88.657	98
ENSG00000065618	COL17A1	chr10:104031286-104085880:-	protein_coding	0.0648529	0.793344	-0.220954	0.310208	0.0606525	0.83629	-0.443324	0.0134102	-0.342627	0.0317363	3918.56	4803.12	4794.55	4593.19	4294.94	5263.81	3551.48	3892.32	4054.5	4588.17	4819.21	2887.19	3222.85	3605.69	3740.72	3027.44	3813.27	4505.41	4717.31	3832.77	4703.69	3238.58	3527.14
ENSG00000065621	GSTO2	chr10:104268873-104304950:+	protein_coding	-0.736939	0.00244266	-0.484173	0.0744751	-1.18517	2.06704e-05	-0.430796	0.137104	-1.11247	8.51339e-06	194.761	157.895	154.545	112.34	79.4439	99.2108	107.741	120.232	120.853	62.2407	72.0339	118.227	140.825	100.086	77.0529	76.2195	68.7961	169.067	96.998	116.275	67.137	119.713	74.023
ENSG00000065665	SEC61A2	chr10:12129637-12169961:+	protein_coding	0.396611	0.412501	0.070894	0.951639	0.0929599	0.908476	0.0913127	0.916382	-0.0029073	0.996073	26.7654	21.4425	17.2727	26.383	33.7637	36.0767	23.1445	20.7629	30.8057	20.7469	28.2486	20.6897	30.8203	21.5703	23.622	24.3902	17.199	21.827	32.074	24.904	24.498	24.36	21.737
ENSG00000065675	PRKCQ	chr10:6427143-6580301:-	protein_coding	-0.495513	0.331846	0.317272	0.602545	-0.505824	0.326463	0.346366	0.53067	-0.590834	0.345678	5.12528	9.74659	5.45455	1.70213	3.97219	1.1274	9.57702	14.4858	9.47867	0	2.82486	7.38916	12.8023	15.5306	1.68729	6.09756	0	6.775	2.267	11.18	1.412	11.907	2.595
ENSG00000065717	TLE2	chr19:2997639-3047635:-	protein_coding	0.0993649	0.867263	-0.160936	0.848629	0.687013	0.115073	0.301185	0.573079	0.744886	0.0511099	26.1959	35.0877	36.3636	32.3404	38.7289	33.8219	27.1349	32.8344	16.5877	60.166	57.9096	36.4532	40.3035	53.4944	56.8054	45.7317	71.2531	32.549	34.964	25.519	59.038	43.417	57.93
ENSG00000065802	ASB1	chr2:238426742-238452250:+	protein_coding	-0.0255366	0.948598	-0.19824	0.633291	-0.056416	0.90795	-0.190642	0.628567	-0.110558	0.735341	171.982	167.641	151.818	153.191	176.763	152.198	142.857	138.098	139.81	145.228	169.492	135.468	145.567	142.364	151.294	125	174.447	163.814	160.718	140.255	157.36	141.133	150.247
ENSG00000065809	FAM107B	chr10:14518557-14774897:-	protein_coding	0.397859	0.0376866	0.0641738	0.899387	0.324965	0.20071	-0.183008	0.596798	-0.139468	0.553126	481.777	364.522	420.909	596.596	515.392	594.138	447.725	438.436	457.346	550.83	529.661	386.207	396.396	325.28	395.951	381.098	375.921	422.403	568.709	447.836	540.245	369.295	384.323
ENSG00000065833	ME1	chr6:83210402-83431051:-	protein_coding	-0.552003	0.037928	-0.390766	0.248723	-0.874872	0.00623038	-0.382974	0.214604	-1.06126	0.000209834	117.882	132.554	119.091	76.5957	87.3883	76.6629	95.7702	74.3602	101.896	70.5394	49.435	93.1034	89.6159	86.2813	52.8684	76.2195	39.312	123.175	80.216	90.675	59.987	89.667	56.133
ENSG00000065882	TBC1D1	chr4:37891084-38139175:+	protein_coding	-0.213334	0.48771	-0.0502008	0.947514	-0.263898	0.484021	0.0712459	0.90524	0.00816076	0.982862	147.494	187.135	146.364	131.064	127.11	146.561	142.857	157.412	156.398	123.444	135.593	140.887	191.086	170.837	158.043	173.78	147.42	160.331	134.912	152.222	129.519	167.603	159.748
ENSG00000065883	CDK13	chr7:39950121-40099580:+	protein_coding	0.473473	0.0237051	0.238659	0.45024	0.539488	0.0246762	0.0650587	0.908567	0.425131	0.0367317	273.918	317.739	383.636	447.66	407.15	525.366	375.898	370.835	428.91	485.477	483.051	288.177	331.437	408.11	441.507	405.488	471.744	325.098	460.059	391.881	484.264	342.575	439.58
ENSG00000065911	MTHFD2	chr2:74198610-74217565:+	protein_coding	-0.523812	0.00169229	-0.18732	0.539148	-0.825604	2.55324e-05	-0.203838	0.493138	-0.693055	7.80045e-05	664.579	588.694	544.545	421.277	411.122	401.353	554.669	466.924	552.133	332.988	322.034	542.365	551.446	447.8	352.081	429.878	324.324	599.273	411.251	524.575	327.511	513.87	368.761
ENSG00000065923	SLC9A7	chrX:46599251-46759118:-	protein_coding	0.794686	0.00219003	0.0330551	0.972849	0.467419	0.214792	-0.0288069	0.973002	0.94194	0.000183239	68.9066	68.2261	83.6364	123.404	166.832	119.504	66.241	70.0145	99.5261	109.959	104.52	69.4581	72.0721	75.0647	142.857	155.488	149.877	73.59	136.58	78.594	107.239	72.198	149.407
ENSG00000065970	FOXJ2	chr12:8032716-8055517:+	protein_coding	0.34506	0.316174	0.0863403	0.90484	0.472568	0.190011	0.0815598	0.903499	0.60498	0.0264663	91.6856	126.706	166.364	134.468	146.971	222.097	132.482	142.443	135.071	203.32	166.667	119.212	149.834	140.638	204.724	219.512	174.447	128.252	167.845	136.665	184.993	136.561	199.561
ENSG00000065978	YBX1	chr1:42682418-42703805:+	protein_coding	-0.392397	0.010113	-0.17858	0.469994	-0.352208	0.0817185	-0.0944807	0.788759	-0.422607	0.00273501	6246.58	5448.34	4890	4318.3	4291.96	3917.7	5109.34	4902.46	4537.91	3987.55	4588.98	5402.46	5382.65	4679.9	3956.13	4344.51	4019.66	5528.31	4175.98	4849.9	4288.27	5155	4106.77
ENSG00000065989	PDE4A	chr19:10416773-10469630:+	protein_coding	0.342955	0.407381	0.0273588	0.980162	0.263076	0.640832	-0.0343922	0.972767	0.396214	0.35188	39.2938	50.6823	33.6364	51.0638	57.5968	51.8602	43.0966	37.663	45.0237	54.9793	46.6102	35.468	31.2945	51.7688	62.9921	48.7805	49.14	41.204	53.507	41.928	50.795	39.51	53.638
ENSG00000066027	PPP2R5A	chr1:212285410-212361853:+	protein_coding	0.0293383	0.93339	-0.384419	0.115839	-0.0525583	0.902334	-0.261798	0.3674	-0.117945	0.677755	248.861	290.448	246.364	291.064	232.373	272.83	193.935	194.592	191.943	263.485	235.876	219.704	208.63	209.664	232.283	201.22	282.555	261.891	265.422	193.49	249.681	212.666	238.686
ENSG00000066044	ELAVL1	chr19:7958573-8005659:-	protein_coding	-0.147287	0.583942	0.0806951	0.871663	-0.165737	0.633586	0.154296	0.67016	-0.238772	0.296891	422.551	343.08	325.455	337.021	299.901	348.365	379.888	397.393	388.626	287.344	360.169	398.522	416.785	418.464	313.273	320.122	289.926	363.695	328.429	388.635	323.757	411.257	307.774
ENSG00000066084	DIP2B	chr12:50504985-50748657:+	protein_coding	0.203914	0.401303	0.050476	0.94197	0.259102	0.363203	-0.12896	0.753238	0.17288	0.46341	382.118	461.988	520.909	522.553	472.691	585.118	366.321	484.79	578.199	589.212	508.475	370.936	399.716	465.056	503.937	585.366	457.002	455.005	526.788	476.437	548.843	411.903	515.435
ENSG00000066117	SMARCD1	chr12:50085200-50100707:+	protein_coding	-0.0715734	0.804981	0.115815	0.790539	-0.137103	0.682692	0.0823032	0.851989	-0.140589	0.566661	334.852	421.053	400	360.851	353.525	375.423	369.513	427.33	464.455	356.846	334.746	389.163	393.077	441.76	358.83	298.78	373.464	385.302	363.266	420.433	345.796	408	343.692
ENSG00000066135	KDM4A	chr1:43650149-43705518:+	protein_coding	0.205956	0.383542	0.228606	0.406678	0.207965	0.473225	0.202699	0.488114	0.0445532	0.88966	314.351	341.131	365.455	360	378.352	447.576	419.792	392.564	395.735	396.266	395.48	391.133	411.095	383.952	428.571	259.146	341.523	340.312	395.309	402.697	395.873	395.393	343.08
ENSG00000066136	NFYC	chr1:40691648-40771603:+	protein_coding	-0.305311	0.183468	0.0152139	0.984156	-0.272302	0.387889	0.0839253	0.854944	-0.16233	0.52501	262.528	251.462	232.727	206.809	201.589	188.275	225.06	282.955	244.076	219.917	185.028	267.98	282.124	245.039	228.346	219.512	213.759	248.906	198.891	250.697	202.473	265.048	220.539
ENSG00000066230	SLC9A3	chr5:470456-524449:-	protein_coding	1.11868	0.000171831	1.20997	1.37e-05	2.70927	9.56142e-26	1.22172	7.55518e-07	3.3273	4.34376e-50	29.6128	27.2904	33.6364	68.9362	86.3952	74.4081	90.9816	67.1173	144.55	297.718	228.814	89.1626	97.6766	84.5557	375.703	295.732	398.034	30.18	76.58	100.883	263.266	90.465	356.49
ENSG00000066248	NGEF	chr2:232878701-233013256:-	protein_coding	0.312922	0.598952	0.0800219	0.943667	0.239044	0.744669	0.0268433	0.97998	-0.0857016	0.911374	10.2506	11.6959	12.7273	10.2128	25.8193	13.5287	16.7598	13.0372	7.109	15.5602	15.5367	11.33	16.1214	7.76531	10.1237	9.14634	12.285	11.558	16.52	12.302	15.548	11.739	10.518
ENSG00000066279	ASPM	chr1:197084127-197146694:-	protein_coding	-0.921564	0.0201923	0.054619	0.962582	-0.275773	0.495131	0.17323	0.727623	-0.602513	0.183728	264.237	483.431	600.909	180.426	135.055	245.772	353.551	471.27	609.005	369.295	351.695	486.207	495.021	569.456	321.71	189.024	297.297	449.526	187.084	477.942	360.495	516.895	269.344
ENSG00000066322	ELOVL1	chr1:43363398-43368074:-	protein_coding	-0.00514503	0.987649	-0.00270586	0.996668	-0.280859	0.307687	0.021655	0.971073	-0.452495	0.0295398	607.631	440.546	518.182	542.128	514.399	516.347	572.227	511.83	485.782	411.826	443.503	544.335	533.428	526.316	443.195	353.659	324.324	522.12	524.291	523.28	427.664	534.693	373.726
ENSG00000066379	ZNRD1	chr6:30058899-30064909:+	protein_coding	-0.265992	0.495611	-0.057307	0.948472	-0.166795	0.747542	-0.130476	0.826494	-0.339324	0.345101	145.786	79.922	108.182	106.383	103.277	65.389	110.934	116.369	94.7867	93.361	105.932	117.241	101.47	86.2813	90.5512	67.0732	103.194	111.297	91.683	107.363	99.647	101.664	86.939
ENSG00000066382	MPPED2	chr11:30384493-30586872:-	protein_coding	0.311148	0.57556	-0.540584	0.236257	-0.0755832	0.929889	-0.431766	0.396322	0.18876	0.782645	11.959	15.5945	24.5455	20.4255	25.8193	24.8027	7.18276	9.17431	2.36967	13.4855	18.3616	4.92611	11.3798	11.2166	13.4983	39.6341	14.742	17.366	23.683	6.242	15.924	9.174	22.625
ENSG00000066405	CLDN18	chr3:137998735-138033655:+	protein_coding	0.978623	0.0219585	-0.0138425	1	0.213355	1	-0.0465659	1	0.689717	0.215504	2.2779	0	0	5.10638	11.9166	13.5287	0.798085	0.965717	0	3.11203	2.82486	0	0.474158	0.862813	2.81215	9.14634	4.914	0.759	10.184	0.588	2.968	0.446	5.624
ENSG00000066422	ZBTB11	chr3:101648889-101677132:-	protein_coding	0.132879	0.630381	0.108154	0.835923	0.27924	0.335919	0.111037	0.786016	0.261578	0.283962	239.18	249.513	286.364	278.298	270.109	306.652	256.983	258.329	341.232	324.689	310.734	270.936	284.969	288.179	307.649	250	375.921	258.352	285.02	285.515	317.712	281.362	311.19
ENSG00000066427	ATXN3	chr14:92044496-92106621:-	protein_coding	0.150252	0.642921	-0.118401	0.849332	0.132138	0.777716	-0.113846	0.821243	0.0570685	0.878252	126.993	146.199	132.727	154.043	154.916	140.924	110.934	106.229	161.137	119.295	180.791	119.704	123.281	125.108	125.984	125	174.447	135.306	149.961	126.1	150.043	122.698	141.81
ENSG00000066455	GOLGA5	chr14:92794305-92839947:+	protein_coding	0.126431	0.627377	-0.0183382	0.97852	0.180338	0.566116	-0.0837844	0.852735	-0.0185012	0.951121	346.811	309.942	293.636	348.936	331.678	365.276	312.849	328.344	293.839	381.743	343.22	310.837	312.47	269.198	335.771	298.78	297.297	316.796	348.63	311.677	362.482	297.502	310.616
ENSG00000066468	FGFR2	chr10:121478334-121598458:-	protein_coding	-0.571753	0.00648651	-0.00758603	0.991555	-0.20656	0.544314	0.101485	0.818602	-0.356924	0.14425	269.362	226.121	302.727	189.787	168.818	167.982	254.589	274.264	272.512	225.104	234.463	290.64	280.702	299.396	203.037	167.683	248.157	266.07	175.529	267.121	229.784	290.246	206.292
ENSG00000066557	LRRC40	chr1:70144805-70205579:-	protein_coding	-0.444361	0.089378	0.0492754	0.948472	-0.416145	0.228715	-0.0327964	0.961884	-0.631703	0.0125281	221.526	194.932	154.545	150.638	116.187	142.052	206.704	178.175	215.64	115.145	162.429	200.493	185.396	170.837	127.109	109.756	117.936	190.334	136.292	200.173	138.787	185.575	118.267
ENSG00000066583	ISOC1	chr5:129094749-129114028:+	protein_coding	-0.443537	0.161116	-0.243396	0.602747	-0.330332	0.430005	-0.122286	0.827705	-0.302989	0.420921	102.506	130.604	100	96.1702	59.5829	75.5355	100.559	77.2574	92.4171	70.5394	98.8701	108.867	104.789	81.1044	68.054	137.195	68.7961	111.037	77.096	90.078	84.705	98.253	91.348
ENSG00000066651	TRMT11	chr6:125986479-126203817:+	protein_coding	-0.244417	0.451349	-0.154115	0.773752	-0.270987	0.495551	-0.157979	0.735664	-0.534126	0.0615372	123.576	118.908	124.545	92.766	119.166	93.5738	104.549	99.4689	127.962	99.5851	98.8701	119.212	98.6249	106.126	88.3015	70.122	83.5381	122.343	101.835	110.66	99.228	107.988	80.654
ENSG00000066654	THUMPD1	chr16:20702816-20742084:-	protein_coding	0.0300753	0.925743	-0.216808	0.500354	-0.0584502	0.880228	-0.0720336	0.871606	-0.192613	0.396523	304.1	311.891	326.364	288.511	339.623	335.964	234.637	295.027	267.773	306.017	295.198	284.729	308.203	299.396	277.278	271.341	270.27	314.118	321.366	265.812	300.607	297.443	272.963
ENSG00000066697	MSANTD3	chr9:100427156-100451711:+	protein_coding	-0.117262	0.74512	-0.10006	0.87202	-0.279522	0.471468	-0.131671	0.786016	-0.321664	0.288562	150.342	183.236	124.545	142.979	135.055	135.287	131.684	145.34	139.81	121.369	121.469	130.542	142.248	133.736	107.987	143.293	113.022	152.708	137.774	138.945	121.419	135.508	121.434
ENSG00000066739	ATG2B	chr14:96279195-96363341:-	protein_coding	0.237399	0.536758	0.259506	0.585315	0.434217	0.265307	0.168975	0.76232	0.266497	0.445848	99.0888	159.844	220.909	190.638	153.923	231.116	193.136	180.589	225.118	247.925	201.977	152.217	197.25	202.761	201.912	207.317	171.99	159.947	191.892	199.615	224.951	184.076	193.74
ENSG00000066777	ARFGEF1	chr8:67173511-67343781:-	protein_coding	-0.0506323	0.86876	0.00652268	0.992502	0.0467101	0.907104	-0.173736	0.623497	-0.00818789	0.978558	429.385	524.366	573.636	488.511	462.761	516.347	458.899	487.687	597.156	558.091	491.525	405.419	430.536	500.431	503.937	469.512	538.084	509.129	489.206	514.581	524.808	445.462	503.844
ENSG00000066827	ZFAT	chr8:134477788-134713049:-	protein_coding	0.212288	0.681744	-0.00926321	0.993775	0.420431	0.425679	0.0484778	0.960534	0.449841	0.321677	29.0433	29.2398	30.9091	31.4894	34.7567	41.7136	27.933	31.3858	28.436	47.7178	39.548	31.0345	36.036	25.8844	48.9314	36.5854	39.312	29.731	35.987	29.252	43.633	30.985	41.61
ENSG00000066855	MTFR1	chr8:65644734-65771261:+	protein_coding	-0.298321	0.315042	-0.348721	0.260582	-0.815552	0.00337509	-0.471469	0.0597937	-0.565312	0.0249253	188.497	165.692	164.545	167.66	106.256	140.924	134.078	117.335	151.659	89.2116	96.0452	121.675	125.178	112.166	101.8	131.098	120.393	172.911	138.28	134.357	92.628	119.673	117.763
ENSG00000066926	FECH	chr18:57544389-57586702:-	protein_coding	-0.0982025	0.828267	-0.188522	0.753967	-0.55959	0.17349	-0.193391	0.713242	-0.573409	0.118296	83.1435	77.9727	66.3636	65.5319	73.4856	72.1533	67.0391	69.5316	52.1327	51.8672	42.3729	63.0542	72.0721	56.9456	57.9303	30.4878	49.14	75.827	70.39	62.901	47.12	64.024	45.853
ENSG00000066933	MYO9A	chr15:71822291-72118577:-	protein_coding	-0.109478	0.798896	0.136972	0.842055	-0.0279936	0.963638	-0.0983736	0.88911	-0.136042	0.728505	104.214	185.185	214.545	145.532	149.95	162.345	162.809	156.446	253.555	158.714	166.667	102.463	162.162	194.996	145.669	161.585	144.963	167.982	152.609	190.937	162.69	153.207	150.739
ENSG00000067057	PFKP	chr10:3066333-3137718:+	protein_coding	-0.416907	0.00468732	-0.160469	0.548157	-0.459461	0.0222136	-0.183934	0.463022	-0.592152	3.83282e-05	1164.58	1029.24	1117.27	836.596	825.223	801.578	1029.53	1005.79	905.213	709.544	877.119	952.217	938.834	1008.63	773.903	682.927	712.531	1103.7	821.133	980.179	793.331	966.559	723.12
ENSG00000067064	IDI1	chr10:1039152-1049170:-	protein_coding	-0.383422	0.0578899	-0.113673	0.790539	-0.457244	0.0664829	-0.468385	0.0236946	-0.564769	0.00387352	519.932	380.117	441.818	346.383	349.553	326.945	416.6	404.153	424.171	330.913	310.734	313.793	317.212	316.652	324.522	295.732	272.727	447.289	340.96	414.974	320.824	315.886	297.66
ENSG00000067066	SP100	chr2:230415942-230545606:+	protein_coding	0.275176	0.114673	0.2744	0.175615	0.466479	0.0156072	0.149527	0.625989	0.33375	0.0386298	628.702	604.288	570.909	770.213	714.002	713.641	723.863	750.362	732.227	821.577	865.819	707.882	683.736	622.951	794.151	713.415	769.042	601.3	732.619	735.484	843.698	671.523	758.869
ENSG00000067082	KLF6	chr10:3775996-3785281:-	protein_coding	0.165932	0.378359	-0.259181	0.193151	-0.609019	0.000556425	-0.708817	6.02454e-07	-0.359412	0.0177031	1297.84	1530.21	1367.27	1486.81	1661.37	1563.7	1135.67	1108.16	1227.49	858.921	939.266	810.837	809.862	861.95	1014.06	1164.63	1081.08	1398.44	1570.63	1157.11	899.093	827.55	1086.59
ENSG00000067113	PLPP1	chr5:55424854-55534969:-	protein_coding	0.101636	0.791471	-0.175498	0.738455	0.11543	0.807156	-0.256282	0.511031	0.0631837	0.876644	112.756	101.365	116.364	131.064	105.263	122.886	91.7797	92.226	109.005	117.22	125.706	91.6256	86.771	92.321	93.9258	152.439	115.479	110.161	119.738	97.67	121.463	90.239	120.615
ENSG00000067141	NEO1	chr15:73051710-73305205:+	protein_coding	0.36578	0.279618	0.578376	0.0543897	0.832862	0.00846558	0.472427	0.129194	0.783935	0.005196	75.7403	66.2768	59.0909	95.3191	76.4647	98.0834	93.3759	116.369	123.223	135.892	125.706	97.5369	102.892	100.086	107.424	131.098	132.678	67.036	89.956	110.989	130.799	100.172	123.733
ENSG00000067167	TRAM1	chr8:70573218-70608416:-	protein_coding	0.227627	0.181834	-0.0204559	0.968855	0.0415548	0.890393	-0.204925	0.392082	-0.0225386	0.921845	1844.53	1717.35	1748.18	2317.45	1925.52	2007.89	1893.85	1621.92	1720.38	1765.56	1885.59	1595.07	1607.87	1363.24	1560.74	2018.29	1675.68	1770.02	2083.62	1745.38	1825.58	1522.06	1751.57
ENSG00000067177	PHKA1	chrX:72578814-72714319:-	protein_coding	-0.1511	0.664532	-0.130671	0.812305	-0.0881329	0.850471	0.0897592	0.866363	0.175776	0.586966	131.549	159.844	149.091	149.787	109.235	129.651	133.28	125.06	137.441	128.631	144.068	141.379	155.05	173.425	135.546	161.585	211.302	146.828	129.558	131.927	136.349	156.618	169.478
ENSG00000067182	TNFRSF1A	chr12:6328757-6342114:-	protein_coding	0.224368	0.195688	-0.100052	0.765154	0.0614198	0.843228	-0.056193	0.889444	0.135723	0.442839	908.314	906.433	843.636	1081.7	1063.56	972.943	829.21	837.76	798.578	869.295	984.463	830.049	818.872	902.502	983.127	981.707	958.231	886.128	1039.4	821.849	926.879	850.474	974.355
ENSG00000067191	CACNB1	chr17:39173453-39197703:-	protein_coding	0.746812	0.0143865	-0.0503199	0.96198	0.950071	0.0032904	0.30888	0.492929	1.36988	1.98622e-07	54.1002	46.7836	57.2727	72.3404	125.124	94.7012	44.6927	62.7716	40.2844	122.407	107.345	63.0542	61.1664	88.0069	151.856	112.805	179.361	52.719	97.389	49.25	114.876	70.743	148.007
ENSG00000067208	EVI5	chr1:92508696-92792404:-	protein_coding	0.335489	0.229944	0.068405	0.922089	0.131934	0.782643	-0.0585191	0.928254	0.218057	0.512149	104.214	116.959	125.455	140.426	139.027	165.727	118.117	125.06	120.853	145.228	108.757	97.0443	106.211	127.696	147.919	94.5122	154.791	115.543	148.393	121.343	126.993	110.317	132.407
ENSG00000067221	STOML1	chr15:73978926-73994622:-	protein_coding	0.265297	0.53493	0.717366	0.0133234	0.806582	0.0200873	0.725322	0.00672899	0.877544	0.00395027	55.2392	44.8343	53.6364	61.2766	48.6594	84.5547	81.4046	102.849	109.005	104.772	96.0452	101.478	92.935	94.9094	114.736	76.2195	105.651	51.237	64.83	97.753	100.408	96.441	98.869
ENSG00000067225	PKM	chr15:72199029-72231822:-	protein_coding	-0.293622	0.0445911	-0.171909	0.462492	-0.259828	0.187551	-0.228269	0.275523	-0.526813	1.5096e-05	16866.2	14951.3	14136.4	12895.3	12105.3	12293.1	14527.5	13555.3	12462.1	12151.5	13278.2	13585.7	12679.5	12619.5	10539.4	10838.4	10351.4	15317.9	12431.2	13515	12714.9	12961.6	10576.4
ENSG00000067248	DHX29	chr5:55256055-55307694:-	protein_coding	-0.0842782	0.798896	0.0363463	0.957367	0.248826	0.4159	0.0594155	0.90797	0.0968952	0.731385	244.305	306.043	245.455	235.745	218.471	287.486	276.137	261.709	272.512	309.129	323.446	280.788	278.331	264.021	278.403	253.049	312.039	265.268	247.234	270.119	316.287	274.38	281.164
ENSG00000067334	DNTTIP2	chr1:93866284-93879918:-	protein_coding	0.0648746	0.801839	-0.0344086	0.955181	-0.0224904	0.952429	-0.0410468	0.932093	-0.0851454	0.718742	547.267	538.012	516.364	600.851	526.316	550.169	586.592	488.17	481.043	488.589	563.559	524.631	561.878	464.193	532.621	423.78	538.084	533.881	559.112	518.602	526.074	516.9	498.162
ENSG00000067365	METTL22	chr16:8621683-8649654:+	protein_coding	0.144399	0.728863	-0.0835811	0.914085	-0.15499	0.773563	0.056689	0.938236	0.202928	0.586815	85.4214	81.8713	70	102.979	88.3813	73.2807	71.0295	69.0488	85.3081	77.8008	60.7345	69.9507	91.5126	88.0069	87.739	79.2683	110.565	79.098	88.214	75.129	69.268	83.157	92.524
ENSG00000067369	TP53BP1	chr15:43403061-43510728:-	protein_coding	0.247291	0.242681	0.173284	0.595195	0.455662	0.0455054	0.170053	0.616223	0.214433	0.303943	337.699	362.573	393.636	441.702	400.199	465.614	388.667	415.741	445.498	474.066	545.198	372.906	411.569	460.742	426.884	396.341	447.174	364.636	435.838	416.635	509.632	415.073	423.467
ENSG00000067533	RRP15	chr1:218285293-218337983:+	protein_coding	-0.409155	0.177464	0.22236	0.62831	-0.371726	0.351423	-0.0265519	0.973862	-0.313339	0.356961	148.633	109.162	104.545	81.7021	88.3813	98.0834	135.674	138.58	172.986	81.9502	100.282	122.66	132.29	102.675	109.674	73.1707	98.2801	120.78	89.389	149.08	91.116	119.208	93.708
ENSG00000067560	RHOA	chr3:49359145-49412998:-	protein_coding	-0.209874	0.22975	-0.143423	0.565502	-0.419078	0.016552	-0.160424	0.574558	-0.406489	0.0123195	2337.7	2101.36	2090.91	1987.23	1947.37	1688.84	2011.97	1945.44	1931.28	1633.82	1590.4	2088.18	2017.07	1694.56	1519.12	1966.46	1429.98	2176.66	1874.48	1962.9	1612.11	1933.27	1638.52
ENSG00000067596	DHX8	chr17:43483865-43610338:+	protein_coding	0.185368	0.505525	0.165668	0.666296	0.291952	0.328683	0.188151	0.603293	0.259156	0.264818	255.125	253.411	327.273	368.511	279.047	312.289	312.051	303.718	341.232	321.577	374.294	287.685	343.765	338.223	347.019	298.78	358.722	278.603	319.949	319	347.935	323.224	334.841
ENSG00000067601	PMS2P4	chr7:67287541-67302419:-	transcribed_unprocessed_pseudogene	-0.0222438	0.977536	-0.0792763	0.942459	-0.0471627	0.958181	-0.058702	0.953929	-0.463055	0.487694	11.3895	11.6959	7.27273	5.95745	7.94439	15.7835	9.57702	10.14	4.73934	11.4108	7.06215	11.33	8.06069	7.76531	8.43645	3.04878	2.457	10.119	9.895	8.152	9.236	9.052	4.647
ENSG00000067606	PRKCZ	chr1:2050411-2185395:+	protein_coding	-0.0635314	0.872604	0.0720482	0.913333	0.0953296	0.839657	0.203365	0.597326	-0.0142119	0.973707	133.257	128.655	147.273	116.596	149.95	125.141	131.684	158.86	142.18	165.975	127.119	159.606	165.481	156.169	151.856	155.488	93.3661	136.395	130.562	144.242	146.547	160.419	133.57
ENSG00000067704	IARS2	chr1:220094132-220148041:+	protein_coding	-0.378221	0.0248621	-0.186287	0.504527	-0.346256	0.123216	-0.105712	0.774703	-0.396931	0.0159864	574.601	578.947	610.909	433.191	439.921	472.379	466.081	524.384	554.502	436.722	478.814	598.03	539.592	490.94	446.007	445.122	439.803	588.153	448.497	514.989	457.768	542.854	443.644
ENSG00000067715	SYT1	chr12:78863993-79452008:+	protein_coding	0.0509398	0.947818	-0.300475	0.5738	-0.262751	0.689032	-0.144327	0.842659	0.199548	0.792751	5.12528	11.6959	5.45455	9.3617	2.97915	10.1466	2.39425	3.86287	2.36967	1.03734	7.06215	3.44828	4.26743	7.76531	9.5613	9.14634	7.37101	7.425	7.496	2.876	4.05	5.16	8.693
ENSG00000067798	NAV3	chr12:77324641-78213010:+	protein_coding	0.307773	0.530229	0.0948164	1	0.383867	0.432579	0.107497	1	0.522241	0.383139	2.2779	1.94932	0	5.95745	0.993049	4.50958	0.798085	6.27716	0	6.22407	4.23729	1.97044	3.79327	1.72563	5.06187	6.09756	2.457	1.409	3.82	2.358	5.231	2.496	4.539
ENSG00000067829	IDH3G	chrX:153785766-153794523:-	protein_coding	-0.318981	0.175216	-0.107452	0.82944	-0.496211	0.0655271	-0.15812	0.677348	-0.370143	0.10552	261.959	237.817	230	211.915	176.763	189.402	243.416	218.735	208.531	168.05	168.079	224.138	200.095	225.194	191.789	167.683	196.56	243.259	192.693	223.561	168.064	216.476	185.344
ENSG00000067836	ROGDI	chr16:4796968-4802950:-	protein_coding	-0.319366	0.258867	-0.548547	0.0417604	-0.52911	0.114867	-0.495366	0.0617126	-0.621074	0.0196212	165.718	153.996	129.091	111.489	118.173	124.014	93.3759	90.7774	109.005	113.071	83.3333	106.404	98.6249	96.635	91.1136	88.4146	105.651	149.602	117.892	97.719	98.202	100.555	95.06
ENSG00000067900	ROCK1	chr18:20946906-21111813:-	protein_coding	0.0882812	0.789406	0.160066	0.743379	0.285282	0.343393	-0.0259197	0.968856	0.27794	0.226272	276.765	411.306	366.364	394.894	314.796	404.735	330.407	346.692	528.436	422.199	439.266	310.837	353.248	359.793	416.198	396.341	461.916	351.478	371.475	401.845	430.732	341.293	424.819
ENSG00000067955	CBFB	chr16:67028984-67101058:+	protein_coding	-0.0512514	0.845242	0.141436	0.637028	-0.00481884	0.988601	-0.0681756	0.861608	-0.117946	0.564364	640.091	594.542	648.182	611.915	564.052	643.743	697.526	673.105	729.858	653.527	598.87	597.044	603.604	593.615	540.495	615.854	592.138	627.605	606.57	700.163	626.199	598.088	582.829
ENSG00000067992	PDK3	chrX:24465221-24550466:+	protein_coding	0.358307	0.316446	-0.047635	0.96198	0.358344	0.425124	-0.313804	0.492929	0.0775854	0.871925	55.8087	70.1754	94.5455	91.0638	85.4022	116.122	69.4334	76.2916	61.6114	109.959	86.1582	53.6946	48.3642	64.711	64.117	82.3171	93.3661	73.51	97.529	69.112	98.058	55.59	79.933
ENSG00000068001	HYAL2	chr3:50317790-50322782:-	protein_coding	0.0586497	0.858823	0.0152088	0.983494	0.109358	0.769523	0.0166678	0.977744	0.170821	0.512149	255.695	245.614	240	292.766	238.332	242.39	276.935	241.429	227.488	284.232	251.412	258.621	248.459	244.176	248.031	259.146	341.523	247.103	257.829	248.618	267.822	250.419	282.9
ENSG00000068024	HDAC4	chr2:239048168-239401654:-	protein_coding	0.0129039	0.98645	0.148223	0.863178	0.332889	0.565006	0.0948116	0.911611	0.436739	0.350908	21.6401	37.037	34.5455	20.4255	19.861	52.9876	23.1445	33.3172	56.872	40.4564	42.3729	22.6601	31.7686	47.4547	42.1822	54.878	34.398	31.074	31.091	37.778	41.415	33.961	43.819
ENSG00000068028	RASSF1	chr3:50329782-50340980:-	protein_coding	-0.129956	0.791471	-0.0223452	0.982386	-0.235963	0.666353	0.117562	0.849117	0.0640622	0.897226	76.3098	58.4795	63.6364	57.0213	80.4369	42.841	66.241	70.9802	56.872	68.4647	39.548	70.936	76.3395	75.9275	59.6175	51.8293	103.194	66.142	60.1	64.698	54.006	74.401	71.547
ENSG00000068078	FGFR3	chr4:1793293-1808872:+	protein_coding	-0.491505	0.00273432	-0.244945	0.302538	-0.0732084	0.816609	0.449172	0.0124768	0.0695921	0.779454	617.882	666.667	704.545	432.34	503.476	458.85	553.871	592.467	500	627.593	628.531	876.847	871.503	1031.06	733.408	557.927	783.784	663.031	464.889	548.779	628.062	926.471	691.706
ENSG00000068079	IFI35	chr17:43006725-43014456:+	protein_coding	0.191476	0.577041	0.905671	5.49135e-06	0.577474	0.0427545	0.751075	0.000299577	0.510575	0.032157	186.788	144.25	133.636	162.553	227.408	152.198	345.571	336.552	263.033	252.075	233.051	308.374	285.443	252.804	228.346	210.366	240.786	154.891	180.72	315.052	242.563	282.207	226.5
ENSG00000068097	HEATR6	chr17:60041008-60078922:-	protein_coding	-0.134721	0.774232	-0.117109	0.878378	-0.314428	0.524264	-0.136643	0.826329	-0.106021	0.82036	59.2255	79.922	60.9091	68.9362	57.5968	48.478	60.6544	64.2202	47.3934	50.8299	49.435	53.202	55.9507	65.5738	58.4927	73.1707	51.5971	66.686	58.337	57.423	50.132	58.242	61.087
ENSG00000068120	COASY	chr17:42561467-42566277:+	protein_coding	0.136399	0.556028	-0.131258	0.740734	0.109174	0.738473	-0.037761	0.940987	0.217033	0.310311	403.189	409.357	384.545	440.851	459.782	418.264	393.456	375.664	300.948	413.9	450.565	378.818	367.947	417.601	400.45	512.195	503.686	399.03	439.632	356.689	432.233	388.122	472.11
ENSG00000068137	PLEKHH3	chr17:42667914-42676994:-	protein_coding	0.0413936	0.925698	-0.697021	0.00654044	-0.356953	0.321065	-0.450216	0.136442	-0.435355	0.108666	150.911	142.3	195.455	137.021	221.45	148.816	88.5874	107.677	73.4597	136.929	110.169	95.5665	103.367	143.227	118.11	115.854	122.85	162.889	169.096	89.908	123.549	114.053	118.938
ENSG00000068305	MEF2A	chr15:99565417-99716466:+	protein_coding	0.112637	0.668298	0.0817889	0.854789	0.152376	0.612724	0.145329	0.682538	0.229466	0.250952	433.941	500.975	540.909	503.83	496.524	598.647	525.938	528.247	507.109	560.166	536.723	497.537	540.541	607.42	620.36	548.78	552.826	491.942	533	520.431	548.445	548.499	573.989
ENSG00000068308	OTUD5	chrX:48922028-48958386:-	protein_coding	0.0340007	0.922015	-0.187969	0.642028	0.0803334	0.84435	-0.110078	0.81879	0.222443	0.363641	219.818	292.398	260.909	257.021	265.144	261.556	219.473	245.292	187.204	284.232	257.062	209.852	218.587	276.963	304.274	323.171	270.27	257.708	261.24	217.323	270.647	235.134	299.238
ENSG00000068323	TFE3	chrX:49028726-49043410:-	protein_coding	0.580978	0.00122208	0.0515702	0.93175	0.318157	0.245297	0.0542561	0.921508	0.349138	0.09642	236.902	243.665	260	348.936	404.171	377.678	234.637	269.435	267.773	311.203	313.559	225.123	247.985	301.984	290.214	353.659	319.41	246.856	376.928	257.281	312.381	258.364	321.094
ENSG00000068354	TBC1D25	chrX:48539714-48562609:+	protein_coding	0.289717	0.421599	-0.148773	0.834993	0.022974	0.972857	0.056071	0.940987	0.293871	0.424216	59.2255	64.3275	70	77.4468	80.4369	84.5547	55.8659	59.3916	52.1327	72.6141	57.9096	67.9803	62.5889	72.4763	77.0529	85.3659	81.0811	64.518	80.813	55.797	65.262	67.682	81.167
ENSG00000068366	ACSL4	chrX:109624244-109733403:-	protein_coding	-0.134108	0.508895	-0.0857528	0.819544	-0.141657	0.590331	-0.425607	0.0121917	-0.466663	0.00232873	894.647	847.953	960.909	842.553	800.397	817.362	889.066	819.411	834.123	809.129	820.621	674.384	668.089	634.167	681.665	591.463	660.934	901.17	820.104	847.533	814.875	658.88	644.687
ENSG00000068383	INPP5A	chr10:132537787-132783480:+	protein_coding	-0.210331	0.472819	0.0957125	0.860991	-0.1439	0.721108	-0.0504513	0.927857	-0.20811	0.4584	183.941	169.591	190.909	134.468	160.874	173.619	183.559	188.798	225.118	172.199	153.955	176.847	177.335	171.7	145.669	155.488	174.447	181.48	156.32	199.159	163.077	175.294	158.535
ENSG00000068394	GPKOW	chrX:49113407-49123735:-	protein_coding	0.0888121	0.830816	-0.118052	0.856033	-0.223724	0.629661	-0.00245865	0.997728	-0.192564	0.599149	104.214	89.6686	98.1818	121.702	101.291	91.3191	86.9912	81.6031	104.265	92.3237	70.6215	108.374	94.3575	90.5953	91.1136	70.122	88.4521	97.355	104.771	90.953	81.473	97.776	83.229
ENSG00000068400	GRIPAP1	chrX:48973720-49002264:-	protein_coding	0.471543	0.0532265	0.238929	0.5564	0.541926	0.056228	0.249534	0.458223	0.661013	0.00256905	152.05	136.452	151.818	170.213	246.276	215.333	144.453	179.141	222.749	197.095	250	167.98	183.973	187.23	255.906	195.122	255.528	146.774	210.607	182.114	223.548	179.728	235.519
ENSG00000068438	FTSJ1	chrX:48476021-48486364:+	protein_coding	0.013908	0.969508	-0.272573	0.403743	-0.214653	0.522753	-0.203738	0.552405	-0.107723	0.699668	308.656	272.904	238.182	294.468	266.137	269.448	257.781	211.009	189.573	242.739	223.164	241.379	223.803	238.136	244.657	262.195	257.985	273.247	276.684	219.455	232.951	234.439	254.946
ENSG00000068489	PRR11	chr17:59155499-59204705:+	protein_coding	-1.19719	4.95083e-09	-0.42582	0.0924302	-0.789593	0.00181095	-0.336031	0.209517	-0.946839	2.41298e-05	235.194	220.273	212.727	80.8511	107.249	84.5547	160.415	173.829	139.81	122.407	122.881	162.069	184.448	169.974	115.298	131.098	88.4521	222.731	90.885	158.018	122.644	172.164	111.616
ENSG00000068650	ATP11A	chr13:112690329-112887168:+	protein_coding	-0.0625581	0.86955	0.443994	0.0605624	0.143728	0.698029	0.311483	0.333885	0.11765	0.68253	365.034	567.251	563.636	428.085	402.185	590.755	624.102	711.733	760.664	566.39	536.723	506.404	650.545	749.784	549.494	454.268	609.337	498.641	473.675	698.833	551.557	635.578	537.7
ENSG00000068654	POLR1A	chr2:86020216-86106155:-	protein_coding	-0.0562776	0.885968	0.384503	0.16719	0.346107	0.300974	0.435587	0.140975	0.378735	0.120884	190.205	255.361	311.818	222.979	224.429	276.212	335.994	327.378	357.82	368.257	285.311	285.714	341.394	450.388	332.396	353.659	307.125	252.461	241.207	340.397	326.784	359.166	331.06
ENSG00000068697	LAPTM4A	chr2:20032650-20051628:-	protein_coding	0.0905841	0.727241	-0.290635	0.250032	-0.24294	0.349649	-0.269731	0.327008	-0.128072	0.570943	665.718	549.708	570	654.468	685.204	573.844	533.121	500.724	390.995	515.56	484.463	545.813	506.401	403.796	507.312	634.146	508.6	595.142	637.839	474.947	500.012	485.337	550.019
ENSG00000068724	TTC7A	chr2:46916157-47076137:+	protein_coding	0.170978	0.551218	0.0351923	0.96197	0.304039	0.330151	-0.0369889	0.954124	0.311539	0.191934	187.358	253.411	217.273	241.702	226.415	269.448	218.675	217.286	234.597	288.382	255.65	191.626	212.423	228.645	282.34	237.805	287.469	219.347	245.855	223.52	272.016	210.898	269.205
ENSG00000068745	IP6K2	chr3:48688003-48740353:-	protein_coding	-0.0656474	0.835823	-0.316393	0.278165	-0.106192	0.784815	-0.184518	0.622004	-0.190713	0.460047	280.182	231.969	301.818	263.83	266.137	252.537	225.06	231.289	175.355	241.701	264.124	266.995	228.07	214.84	219.348	237.805	265.356	271.323	260.834	210.568	252.913	236.635	240.836
ENSG00000068784	SRBD1	chr2:45388680-45612165:-	protein_coding	0.00521701	0.991363	0.315226	0.419796	0.0113215	0.985058	0.0614948	0.92672	-0.169962	0.67811	79.1572	81.8713	89.0909	81.7021	79.4439	90.1917	117.318	98.986	109.005	86.0996	81.9209	82.266	91.9867	88.8697	86.0517	64.0244	61.4251	83.373	83.779	108.436	84.01	87.707	70.5
ENSG00000068796	KIF2A	chr5:62306162-62537249:+	protein_coding	-0.0855228	0.789419	0.0730306	0.896052	0.0668331	0.872838	-0.100869	0.826329	0.0480519	0.876644	255.695	276.803	342.727	272.34	250.248	299.887	296.089	297.441	338.863	312.241	300.847	287.192	255.097	267.472	283.465	280.488	346.437	291.742	274.159	310.798	306.544	269.92	303.463
ENSG00000068878	PSME4	chr2:53864069-53970993:-	protein_coding	-0.00137967	0.997099	0.00679047	0.992502	-0.0536915	0.898025	-0.141442	0.726067	-0.107666	0.699536	373.007	428.85	532.727	435.745	392.254	505.073	398.244	448.093	502.37	404.564	450.565	363.547	388.336	446.074	383.015	365.854	488.943	444.861	444.357	449.569	427.565	399.319	412.604
ENSG00000068885	IFT80	chr3:160256986-160399880:-	protein_coding	-0.271076	0.34971	-0.326982	0.315746	-0.356449	0.296383	-0.353822	0.233305	-0.559488	0.0309684	147.494	194.932	176.364	152.34	121.152	144.307	135.674	123.129	139.81	132.78	127.119	127.586	134.187	125.108	104.612	106.707	132.678	172.93	139.266	132.871	129.949	128.96	114.666
ENSG00000068903	SIRT2	chr19:38878555-38899862:-	protein_coding	0.547946	0.00778295	0.130615	0.773056	0.559042	0.0226512	0.44265	0.04294	0.718493	0.000160246	185.08	196.881	194.545	314.894	301.887	242.39	213.089	209.561	213.27	295.643	285.311	276.355	258.89	270.923	298.088	353.659	321.867	192.169	286.39	211.973	290.477	268.723	324.538
ENSG00000068912	ERLEC1	chr2:53787044-53818819:+	protein_coding	-0.0581708	0.84082	-0.261532	0.340595	-0.100076	0.775252	-0.275801	0.331718	-0.200541	0.36913	361.048	362.573	325.455	337.872	321.748	344.983	307.263	260.744	296.209	336.1	312.147	306.404	303.461	235.548	317.21	304.878	280.098	349.692	334.868	288.072	324.123	281.804	300.729
ENSG00000068971	PPP2R5B	chr11:64917553-64934475:+	protein_coding	0.911801	0.000139892	0.24071	0.633874	0.825788	0.00609896	0.0794627	0.90524	0.961781	0.000135537	78.5877	76.0234	68.1818	152.34	168.818	126.268	79.0104	107.677	82.9384	143.154	141.243	81.2808	76.8137	80.2416	164.229	131.098	152.334	74.264	149.142	89.875	142.198	79.445	149.22
ENSG00000069011	PITX1	chr5:135027734-135034813:-	protein_coding	-0.386636	0.035489	-0.638371	9.32344e-05	-0.702719	0.000433398	-0.268802	0.262639	-0.541151	0.000944501	750	666.667	640	518.298	582.92	455.468	436.552	459.681	372.038	372.407	450.565	580.788	505.927	600.518	435.883	475.61	501.229	685.556	518.895	422.757	411.486	562.411	470.907
ENSG00000069020	MAST4	chr5:66596361-67169595:+	protein_coding	0.421512	0.169061	0.359464	0.337406	0.616318	0.064318	0.421866	0.229912	0.918243	0.00027886	143.508	269.006	338.182	311.489	332.671	390.079	324.82	315.307	369.668	402.49	406.78	300	340.92	429.681	498.313	442.073	528.256	250.232	344.747	336.598	404.635	356.867	489.547
ENSG00000069122	ADGRF5	chr6:46852522-46954943:-	protein_coding	1.23249	0.00322088	0.1065	1	0.595296	0.176313	0.0349088	1	0.674524	0.221466	1.13895	0	0.909091	15.3191	9.93049	10.1466	2.39425	2.89715	0	7.26141	5.64972	0.985222	1.42248	0.862813	5.06187	3.04878	4.914	0.683	11.799	1.764	6.456	1.09	4.342
ENSG00000069248	NUP133	chr1:229440259-229508341:-	protein_coding	-0.337956	0.110836	0.188774	0.562856	-0.0149075	0.972857	0.128696	0.727122	-0.265209	0.233803	306.948	280.702	335.455	232.34	239.325	253.664	341.58	350.072	383.886	310.166	300.847	336.453	340.92	345.125	266.029	250	245.7	307.701	241.776	358.513	305.507	340.833	253.91
ENSG00000069275	NUCKS1	chr1:205712822-205750182:-	protein_coding	-0.885146	2.0561e-12	-0.358636	0.0236371	-0.804525	6.629e-07	-0.437929	0.00547832	-0.958037	2.25303e-14	2460.14	2409.36	2819.09	1415.32	1322.74	1351.75	1926.58	1931.92	2075.83	1344.4	1528.25	1881.77	1901.38	1793.79	1344.77	1304.88	1257.99	2562.86	1363.27	1978.11	1436.32	1858.98	1302.54
ENSG00000069329	VPS35	chr16:46656132-46689518:-	protein_coding	-0.272976	0.123046	-0.223737	0.329618	-0.411219	0.0313235	-0.302117	0.128013	-0.642484	8.73459e-06	1543.28	1292.4	1406.36	1281.7	1056.6	1155.58	1324.82	1156.93	1118.48	1070.54	1035.31	1171.43	1166.9	1061.26	855.456	1000	855.037	1414.01	1164.63	1200.08	1052.92	1133.2	903.497
ENSG00000069345	DNAJA2	chr16:46955362-46973674:-	protein_coding	0.0411708	0.887784	-0.160108	0.624247	-0.145995	0.632762	-0.150865	0.657851	-0.184683	0.367446	952.733	713.45	750	872.34	803.376	825.254	719.074	728.151	706.161	700.207	754.237	744.335	737.79	683.348	714.848	695.122	717.445	805.395	833.657	717.795	727.222	721.824	709.138
ENSG00000069399	BCL3	chr19:44747705-44760044:+	protein_coding	0.612603	0.00159071	0.359859	0.152183	0.740303	0.000750753	0.393028	0.193119	0.993906	2.74882e-09	227.79	280.702	282.727	349.787	439.921	444.194	304.868	376.63	353.081	479.253	426.554	366.01	258.416	459.879	517.435	548.78	535.627	263.74	411.301	344.86	452.903	361.435	533.947
ENSG00000069424	KCNAB2	chr1:5990927-6101193:+	protein_coding	0.270683	0.391421	0.587398	0.0185644	0.454073	0.174923	0.564047	0.0219319	0.703128	0.00280581	97.9499	128.655	124.545	121.702	140.02	165.727	162.011	192.178	203.791	149.378	180.791	164.039	181.603	199.31	194.038	201.22	184.275	117.05	142.483	185.993	165.084	181.651	193.178
ENSG00000069482	GAL	chr11:68683779-68691175:+	protein_coding	0.106825	1	0.160506	1	0.133097	1	0.277822	0.559298	0.662805	0.272061	1.70843	1.94932	1.81818	0	6.95134	1.1274	0.798085	5.7943	4.73934	3.11203	2.82486	3.94089	5.21574	5.17688	3.37458	15.2439	2.457	1.825	2.693	3.777	2.968	4.778	7.025
ENSG00000069493	CLEC2D	chr12:9664969-9699553:+	protein_coding	0.854411	0.0197822	-0.16425	0.849026	0.513115	0.330151	0.0740955	0.935522	0.46998	0.346871	22.2096	17.5439	39.0909	48.5106	50.6455	73.2807	19.9521	23.1772	23.6967	40.4564	48.0226	17.2414	31.7686	39.6894	47.2441	45.7317	24.57	26.281	57.479	22.275	44.24	29.566	39.182
ENSG00000069509	FUNDC1	chrX:44523639-44542859:-	protein_coding	-0.114834	0.81771	-0.272241	0.629243	-0.399749	0.429242	-0.173852	0.779258	-0.302762	0.494281	75.7403	48.7329	56.3636	55.3191	63.5551	49.6054	45.4908	56.0116	37.9147	53.9419	31.0734	64.532	55.4765	35.3753	38.8076	67.0732	46.683	60.279	56.16	46.472	42.508	51.795	50.855
ENSG00000069535	MAOB	chrX:43766610-43882450:-	protein_coding	0.0592194	0.925094	0.30091	0.541832	0.323961	0.566865	0.420246	0.324315	0.652417	0.290205	0	5.84795	3.63636	5.10638	4.96524	0	7.98085	8.69145	4.73934	4.14938	9.88701	10.8374	10.9056	5.17688	6.18673	15.2439	4.914	3.161	3.357	7.137	7.018	8.973	8.782
ENSG00000069667	RORA	chr15:60488284-61229302:-	protein_coding	1.06203	0.000232517	0.630477	0.0636493	1.23487	0.000162823	0.324173	0.49033	1.46205	1.66545e-07	37.5854	33.1384	56.3636	94.4681	87.3883	124.014	72.6257	69.5316	92.4171	126.556	112.994	57.1429	61.1664	55.22	127.672	125	140.049	42.362	101.957	78.191	119.775	57.843	130.907
ENSG00000069702	TGFBR3	chr1:91680343-91906335:-	protein_coding	0.242812	0.359702	0.028731	0.970249	0.584319	0.0230535	0.0629445	0.912738	0.551106	0.0117847	172.551	175.439	220.909	241.702	221.45	218.715	192.338	189.763	203.791	291.494	298.023	187.192	185.396	228.645	249.719	304.878	307.125	189.633	227.289	195.298	294.758	200.411	287.241
ENSG00000069812	HES2	chr1:6412418-6424670:-	protein_coding	0.446461	0.0744222	-0.94633	0.000212231	-0.511709	0.153585	-0.670029	0.0107256	0.169872	0.628491	117.312	136.452	106.364	172.766	170.804	153.326	51.0774	43.9401	71.09	88.1743	69.209	65.5172	59.2698	81.1044	149.044	91.4634	154.791	120.043	165.632	55.369	78.692	68.63	131.766
ENSG00000069849	ATP1B3	chr3:141876124-141926549:+	protein_coding	-0.14338	0.485674	0.0159595	0.97733	-0.361629	0.0798466	-0.0898634	0.814016	-0.395402	0.00810461	1253.42	1101.36	1079.09	1016.17	1111.22	976.325	1249	1163.69	1056.87	932.573	830.508	1178.33	1092.46	942.192	863.892	847.561	889.435	1144.62	1034.57	1156.52	881.541	1070.99	866.963
ENSG00000069869	NEDD4	chr15:55826922-55993746:-	protein_coding	-0.0701871	0.791332	0.0378794	0.945255	0.145779	0.607888	-0.146655	0.636347	0.0667193	0.771933	518.223	575.049	547.273	566.809	470.705	516.347	545.092	539.353	606.635	637.967	573.446	486.207	489.806	490.94	564.117	533.537	616.708	546.848	517.954	563.693	605.707	488.984	571.454
ENSG00000069943	PIGB	chr15:55318960-55355648:+	protein_coding	-0.199572	0.631418	-0.179481	0.775809	-0.296119	0.543205	0.042937	0.956029	-0.44466	0.250271	102.506	60.4288	92.7273	80.8511	83.4161	58.6246	88.5874	73.3945	56.872	79.8755	55.0847	98.0296	84.8743	89.7325	46.6817	91.4634	56.5111	85.221	74.297	72.951	67.48	90.879	64.885
ENSG00000069956	MAPK6	chr15:51952106-52067375:+	protein_coding	-0.229202	0.204739	-0.252615	0.243192	-0.421983	0.0345455	-0.368801	0.0503282	-0.523618	0.000625307	811.503	744.639	761.818	663.83	620.655	686.584	652.035	596.813	689.573	560.166	580.508	622.167	600.284	541.846	517.435	579.268	513.514	772.654	657.023	646.141	570.337	588.099	536.739
ENSG00000069966	GNB5	chr15:52115105-52191369:-	protein_coding	-0.25326	0.352937	-0.0490689	0.944845	-0.378745	0.252434	-0.249703	0.458591	-0.608703	0.0109222	221.526	191.033	177.273	149.787	171.797	170.237	195.531	181.072	196.682	168.05	125.706	166.995	168.8	150.992	118.673	128.049	137.592	196.611	163.94	191.095	146.878	162.263	128.105
ENSG00000069974	RAB27A	chr15:55202966-55319113:-	protein_coding	-0.0857428	0.832651	0.239043	0.579716	0.0989601	0.846803	0.206368	0.640851	0.182274	0.588521	140.661	93.5673	130	122.553	108.242	117.249	134.876	165.62	149.289	113.071	155.367	158.128	154.576	125.108	127.672	167.683	137.592	121.409	116.015	149.929	134.219	145.937	144.316
ENSG00000069998	HDHD5	chr22:17137511-17165287:-	protein_coding	-0.423568	0.145404	-0.154615	0.783356	-0.510684	0.147691	0.143777	0.767969	-0.597088	0.0369352	157.745	132.554	109.091	88.5106	109.235	92.4464	122.107	127.958	97.1564	88.1743	90.3955	156.158	149.36	144.953	87.1766	85.3659	83.5381	133.13	96.731	115.74	89.285	150.157	85.36
ENSG00000070010	UFD1	chr22:19449911-19479202:-	protein_coding	0.0645961	0.832651	-0.0959629	0.84665	0.0134204	0.976181	-0.120135	0.771549	0.0062214	0.984052	312.642	288.499	267.273	302.128	326.713	282.976	295.291	262.192	246.445	280.083	306.497	273.399	281.176	237.274	264.342	292.683	326.781	289.471	303.939	267.976	293.29	263.949	294.602
ENSG00000070018	LRP6	chr12:12116025-12267044:-	protein_coding	0.223759	0.515723	0.13811	0.819008	0.406087	0.233064	0.165827	0.729106	0.37146	0.183921	124.146	187.135	194.545	193.191	155.909	245.772	151.636	183.486	234.597	252.075	203.39	165.517	185.87	222.606	231.159	173.78	245.7	168.609	198.291	189.906	227.732	191.331	216.88
ENSG00000070047	PHRF1	chr11:576470-612222:+	protein_coding	0.246917	0.534115	0.35121	0.405282	0.288108	0.546329	0.281018	0.543285	0.551152	0.0814662	63.7813	134.503	82.7273	95.3191	111.221	124.014	112.53	118.783	139.81	103.734	127.119	97.0443	128.971	120.794	132.733	134.146	144.963	93.671	110.185	123.708	115.427	115.603	137.281
ENSG00000070061	ELP1	chr9:108867517-108934124:-	protein_coding	-0.254708	0.290065	0.0236099	0.974276	-0.203605	0.541743	0.0513937	0.922726	-0.279365	0.251634	292.711	399.61	314.545	266.383	271.102	288.613	309.657	314.824	402.844	302.905	266.949	333.498	363.205	338.223	271.654	320.122	226.044	335.622	275.366	342.441	284.927	344.975	272.607
ENSG00000070081	NUCB2	chr11:17208153-17349980:+	protein_coding	0.261534	0.351265	-0.157527	0.750737	0.0737119	0.874072	-0.0358525	0.959955	0.031814	0.931409	184.51	218.324	152.727	237.447	242.304	187.148	181.963	144.858	158.768	192.946	194.915	182.266	204.836	144.953	206.412	152.439	194.103	185.187	222.299	161.863	193.931	177.352	184.318
ENSG00000070087	PFN2	chr3:149964904-150050788:-	protein_coding	-0.646946	4.51026e-05	-0.268313	0.233108	-0.741547	0.000126302	-0.324803	0.14175	-0.950875	8.20119e-08	667.995	635.478	574.545	417.021	396.226	363.021	541.899	506.036	488.152	378.631	348.87	543.35	477.952	449.525	267.154	387.195	316.953	626.006	392.09	512.029	363.75	490.276	323.768
ENSG00000070159	PTPN3	chr9:109375466-109498313:-	protein_coding	-0.294038	0.198334	-0.142274	0.723741	-0.350868	0.199978	-0.129393	0.738139	-0.400046	0.0642188	309.795	323.587	382.727	280.851	240.318	298.76	289.705	290.681	341.232	248.963	274.011	291.626	304.884	326.143	275.028	210.366	265.356	338.703	273.31	307.206	261.487	307.551	250.25
ENSG00000070190	DAPP1	chr4:99816827-99870190:+	protein_coding	0.441251	0.0361891	0.246129	0.436547	0.490893	0.0610049	0.186306	0.603293	0.573035	0.00344089	187.927	204.678	219.091	284.255	303.873	254.791	256.983	234.186	246.445	270.747	317.797	222.167	247.985	233.822	305.399	317.073	299.754	203.899	280.973	245.872	294.272	234.658	307.409
ENSG00000070214	SLC44A1	chr9:105244622-105439171:+	protein_coding	-0.201226	0.337559	0.0597023	0.89667	-0.0114959	0.976197	-0.107405	0.77319	-0.173705	0.407888	720.387	847.953	908.182	736.17	650.447	750.846	879.489	857.074	843.602	808.091	826.271	749.261	709.815	823.986	655.793	838.415	707.617	825.507	712.488	860.055	817.181	761.021	733.941
ENSG00000070269	TMEM260	chr14:56488354-56650606:+	protein_coding	0.159294	0.666773	0.184605	0.733368	0.000887306	0.998521	0.159009	0.746299	-0.0152324	0.973827	94.533	97.4659	87.2727	105.532	95.3327	113.867	128.492	102.849	87.6777	91.2863	94.6328	98.5222	109.056	109.577	104.612	76.2195	85.9951	93.091	104.911	106.339	92.96	105.719	88.942
ENSG00000070366	SMG6	chr17:2059839-2303785:-	protein_coding	0.32565	0.29107	0.216635	0.646052	0.538862	0.10608	0.291587	0.450512	0.702124	0.00431123	98.5194	163.743	120.909	145.532	149.95	184.893	148.444	160.309	132.701	214.73	165.254	138.424	154.101	184.642	205.287	204.268	216.216	127.724	160.125	147.151	189.992	159.056	208.59
ENSG00000070367	EXOC5	chr14:57200507-57268905:-	protein_coding	-0.11547	0.679331	0.0346804	0.956379	-0.00702824	0.985878	-0.0828113	0.84504	-0.249825	0.228328	401.481	465.887	499.091	477.447	362.463	411.499	442.937	479.961	476.303	449.17	454.802	412.315	448.08	419.327	379.078	353.659	405.405	455.486	417.136	466.401	451.986	426.574	379.381
ENSG00000070371	CLTCL1	chr22:19179473-19291719:-	protein_coding	0.188565	0.780873	0.178778	0.830607	0.482569	0.429483	0.18376	0.798166	0.689433	0.234265	6.83371	7.79727	9.09091	10.2128	10.9235	9.01917	8.77893	14.9686	7.109	20.7469	9.88701	9.35961	11.3798	11.2166	15.748	24.3902	9.82801	7.907	10.052	10.286	15.317	10.652	16.655
ENSG00000070404	FSTL3	chr19:676392-683392:+	protein_coding	0.190678	0.53844	-0.481769	0.0984099	0.0966721	0.831413	-0.62078	0.0173277	0.0127014	0.97438	147.494	163.743	129.091	153.191	189.672	161.218	101.357	107.195	80.5687	164.938	148.305	76.8473	78.7103	109.577	162.542	143.293	127.764	146.776	168.027	96.373	156.621	88.378	144.533
ENSG00000070413	DGCR2	chr22:19036282-19122454:-	protein_coding	0.0338144	0.908112	0.101497	0.798158	0.279979	0.248298	0.199985	0.481846	0.285661	0.113102	453.303	489.279	534.545	465.532	542.205	505.073	511.572	538.387	542.654	604.772	601.695	524.138	597.914	592.752	584.364	585.366	641.278	492.376	504.27	530.871	603.233	571.601	603.669
ENSG00000070423	RNF126	chr19:647526-663233:-	protein_coding	-0.22528	0.415112	-0.151277	0.761505	-0.381836	0.225447	-0.11122	0.81028	-0.317742	0.21559	235.763	224.172	179.091	174.468	184.707	181.511	217.079	192.661	146.919	162.863	155.367	187.685	201.517	196.721	164.792	161.585	181.818	213.009	180.229	185.553	159.115	195.308	169.398
ENSG00000070444	MNT	chr17:2384073-2401104:-	protein_coding	0.416951	0.192261	-0.156272	0.814714	0.273836	0.531254	-0.297487	0.536108	0.270576	0.427627	85.4214	144.25	151.818	131.064	181.728	209.696	86.1931	104.297	146.919	174.274	137.006	75.3695	73.9687	141.501	169.854	149.39	135.135	127.163	174.162	112.47	155.64	96.946	151.46
ENSG00000070476	ZXDC	chr3:126437601-126475891:-	protein_coding	0.317839	0.29354	0.162021	0.76479	0.27272	0.513629	-0.0353792	0.962775	0.324681	0.298228	132.688	128.655	215.455	195.745	188.679	227.734	182.761	169.966	199.052	164.938	233.051	142.365	153.153	171.7	229.471	152.439	218.673	158.932	204.053	183.927	198.994	155.739	200.195
ENSG00000070495	JMJD6	chr17:76712832-76726799:-	protein_coding	0.34397	0.27408	-0.124555	0.855916	0.05908	0.919437	0.104574	0.855472	0.296406	0.366143	92.2551	79.922	90	117.447	133.069	93.5738	87.7893	85.466	56.872	95.4357	88.9831	95.5665	100.047	92.321	98.4252	131.098	108.108	87.392	114.696	76.709	92.209	95.978	112.544
ENSG00000070501	POLB	chr8:42338454-42371808:+	protein_coding	0.241054	0.370202	-0.28248	0.416892	-0.0428254	0.931732	-0.245314	0.559298	-0.0303688	0.934333	203.872	152.047	173.636	217.872	216.485	207.441	143.655	146.306	137.441	168.05	177.966	172.906	157.895	103.538	176.603	204.268	144.963	176.519	213.933	142.467	173.008	144.78	175.278
ENSG00000070526	ST6GALNAC1	chr17:76624761-76643786:-	protein_coding	-0.476414	0.293017	0.0818846	0.934215	-0.0217914	0.978237	0.411462	0.327008	0.866785	0.0110905	41.5718	27.2904	40	32.3404	18.8679	20.2931	41.5004	46.8373	28.436	42.5311	29.661	51.2315	58.7956	54.3572	75.928	67.0732	76.1671	36.287	23.834	38.925	36.096	54.795	73.056
ENSG00000070540	WIPI1	chr17:68420948-68457513:-	protein_coding	0.77749	0.00280225	-0.022956	0.982001	0.837963	0.00882415	-0.0212986	0.980461	0.884024	0.00114434	77.4487	54.5809	64.5455	119.149	122.145	126.268	65.4429	63.7373	68.7204	132.78	128.531	67.9803	72.5462	55.22	122.61	143.293	127.764	65.525	122.521	65.967	130.656	65.249	131.222
ENSG00000070610	GBA2	chr9:35736866-35749228:-	protein_coding	-0.0553864	0.86604	0.140035	0.732533	-0.134979	0.708681	0.136748	0.723569	0.110759	0.672681	264.237	235.867	261.818	221.277	257.2	258.174	297.686	291.164	255.924	231.328	230.226	272.414	267.425	312.338	268.279	274.39	289.926	253.974	245.55	281.591	230.777	284.059	277.532
ENSG00000070614	NDST1	chr5:150485818-150558211:+	protein_coding	-0.0746359	0.83661	-0.0273311	0.972849	0.0357784	0.941429	-0.138245	0.779258	-0.0432514	0.897934	297.836	423.002	521.818	350.638	396.226	425.028	356.744	371.801	495.261	414.938	433.616	294.581	384.068	431.406	437.57	347.561	405.405	414.219	390.631	407.935	424.277	370.019	396.846
ENSG00000070669	ASNS	chr7:97851677-97872542:-	protein_coding	-0.433897	0.0416826	-0.635522	0.00188438	-1.12784	4.0736e-07	-0.695434	0.000496063	-0.804836	0.000132416	445.33	341.131	345.455	259.574	311.817	257.046	251.397	201.835	251.185	157.676	168.079	255.172	207.207	200.173	210.349	262.195	167.076	377.305	276.146	234.805	162.878	220.851	213.207
ENSG00000070718	AP3M2	chr8:42152946-42171673:+	protein_coding	-0.199428	0.546158	-0.142739	0.799749	-0.293116	0.456575	-0.136127	0.779469	-0.397795	0.18877	116.173	118.908	121.818	102.979	104.27	99.2108	96.5682	106.712	118.483	94.3983	94.6328	114.778	99.5733	105.263	82.6772	109.756	78.6241	118.967	102.153	107.254	94.516	106.538	90.352
ENSG00000070731	ST6GALNAC2	chr17:76565377-76586956:-	protein_coding	-0.105825	0.66854	-0.581	0.000786358	-0.346066	0.156499	-0.301822	0.184961	-0.278202	0.152124	397.494	409.357	414.545	371.064	374.379	385.569	262.57	264.606	263.033	321.577	309.322	315.271	337.127	320.966	322.835	341.463	341.523	407.132	377.004	263.403	315.449	324.455	335.274
ENSG00000070756	PABPC1	chr8:100685816-100722809:-	protein_coding	-0.0615101	0.77122	-0.321879	0.034602	-0.185827	0.372679	-0.364198	0.0218044	-0.29436	0.0230867	5940.21	6142.3	6797.27	6283.4	6080.44	5706.88	4802.08	5006.28	5156.4	5537.34	5481.64	4714.29	4812.23	4948.23	5023.62	5152.44	5179.36	6293.26	6023.57	4988.25	5509.49	4824.92	5118.47
ENSG00000070759	TESK2	chr1:45343883-45491163:-	protein_coding	0.573664	0.0827862	-0.168411	0.817409	0.143133	0.812074	-0.0470866	0.956589	0.385797	0.33437	54.6697	38.9864	62.7273	85.1064	102.284	66.5163	45.4908	47.3201	42.654	67.4274	52.2599	59.6059	45.045	48.3175	75.3656	91.4634	49.14	52.128	84.636	45.155	59.844	50.989	71.99
ENSG00000070761	CFAP20	chr16:58113592-58129381:-	protein_coding	-0.187901	0.57299	0.0117785	0.988674	-0.259354	0.443818	-0.100309	0.848843	-0.495989	0.0325706	305.809	216.374	245.455	250.213	262.165	157.835	275.339	278.609	220.379	201.245	224.576	279.803	241.347	192.407	170.416	192.073	184.275	255.879	223.404	258.109	212.911	237.852	182.255
ENSG00000070770	CSNK2A2	chr16:58157907-58198106:-	protein_coding	0.149379	0.543408	0.102155	0.81643	-0.0396414	0.920934	-0.00924351	0.987416	0.0889637	0.721504	456.15	571.15	600	550.638	636.544	620.068	560.255	560.599	637.441	517.635	532.486	465.517	568.042	578.085	613.611	515.244	587.224	542.433	602.417	586.098	525.06	537.215	572.026
ENSG00000070778	PTPN21	chr14:88465778-88555007:-	protein_coding	0.204325	0.57299	0.21189	0.660346	0.307914	0.443747	0.190952	0.680766	0.283053	0.385511	87.6993	109.162	83.6364	111.489	90.3674	121.759	116.52	100.435	113.744	115.145	120.056	105.419	103.841	113.891	111.924	128.049	103.194	93.499	107.872	110.233	117.601	107.717	114.389
ENSG00000070785	EIF2B3	chr1:44850522-44986722:-	protein_coding	-0.376597	0.228325	0.122778	0.850696	-0.372139	0.346608	0.213305	0.632138	-0.524928	0.133946	131.549	107.212	98.1818	95.3191	84.4091	73.2807	148.444	128.44	90.0474	86.0996	81.9209	142.857	148.412	111.303	102.362	64.0244	46.683	112.314	84.336	122.31	84.01	134.191	71.023
ENSG00000070814	TCOF1	chr5:150357629-150400308:+	protein_coding	-0.653016	9.86147e-05	0.223542	0.380848	-0.17863	0.53459	0.36073	0.115635	-0.172114	0.43926	425.968	473.684	483.636	303.83	285.998	268.32	515.563	549.976	566.351	408.714	398.305	506.404	634.898	675.582	439.258	344.512	422.604	461.096	286.049	543.963	403.509	605.628	402.125
ENSG00000070831	CDC42	chr1:22025511-22101360:+	protein_coding	-0.308153	0.059348	-0.368163	0.0337043	-0.607083	0.000432374	-0.450216	0.00799578	-0.831927	2.90203e-08	2763.1	2333.33	2306.36	2142.98	1930.49	1869.22	2065.44	1847.9	1734.6	1526.97	1662.43	1900.99	1787.58	1619.5	1365.02	1591.46	1154.79	2467.6	1980.9	1882.65	1594.7	1769.35	1370.42
ENSG00000070882	OSBPL3	chr7:24796540-24981634:-	protein_coding	-0.0173051	0.957913	-0.112628	0.775738	-0.168231	0.555205	-0.494535	0.00642505	-0.456171	0.0114261	567.768	699.805	677.273	571.064	625.621	718.151	561.852	561.082	670.616	589.212	552.26	440.394	429.587	468.507	518.56	445.122	420.147	648.282	638.279	597.85	570.736	446.163	461.277
ENSG00000070950	RAD18	chr3:8775402-8963773:-	protein_coding	-0.394992	0.191684	-0.109632	0.862009	-0.519112	0.145141	-0.219953	0.607221	-0.446542	0.133443	123.576	118.908	176.364	94.4681	94.3396	122.886	136.472	123.129	125.592	101.66	83.3333	118.719	115.695	118.205	97.8628	94.5122	110.565	139.616	103.898	128.398	92.497	117.54	100.98
ENSG00000070961	ATP2B1	chr12:89588049-89709300:-	protein_coding	0.173765	0.499161	0.114818	0.827295	0.0292831	0.946682	-0.0666375	0.894804	-0.394171	0.0774843	242.597	296.296	274.545	287.66	327.706	301.015	241.022	289.232	367.299	284.232	265.537	250.739	248.933	268.335	204.162	222.561	181.818	271.146	305.46	299.184	274.885	256.002	202.847
ENSG00000071051	NCK2	chr2:105744912-105894274:+	protein_coding	0.020943	0.95826	0.255791	0.43285	0.360362	0.219865	0.365228	0.150356	0.37618	0.0886961	255.125	251.462	191.818	270.638	220.457	215.333	254.589	299.855	296.209	286.307	323.446	289.655	316.738	317.515	311.586	307.927	292.383	232.802	235.476	283.551	304.877	307.969	303.965
ENSG00000071054	MAP4K4	chr2:101696850-101894689:+	protein_coding	0.391311	0.0251667	0.132122	0.702267	0.501454	0.012754	-0.00024899	0.999416	0.655355	1.28938e-05	638.952	771.93	818.182	941.277	942.403	1065.39	782.921	809.754	864.929	1080.91	1053.67	708.867	741.11	773.943	1216.54	1185.98	1130.22	743.021	983.023	819.201	1067.29	741.307	1177.58
ENSG00000071073	MGAT4A	chr2:98619106-98731132:-	protein_coding	1.32721	1.09872e-05	0.125039	0.890562	1.38818	9.94328e-05	0.255046	0.674327	1.63448	3.22593e-07	21.6401	23.3918	27.2727	62.9787	78.4508	78.9177	23.9425	28.9715	30.8057	75.7261	87.5706	31.0345	27.5012	36.2381	95.613	82.3171	78.6241	24.102	73.449	27.907	81.648	31.591	85.518
ENSG00000071082	RPL31	chr2:101002229-101024032:+	protein_coding	-0.242979	0.31074	-0.455066	0.0338872	-0.516581	0.0272183	-0.492818	0.0321788	-0.656265	0.000355327	2414.01	1594.54	1617.27	1683.4	1659.38	1375.42	1434.16	1359.73	1189.57	1297.72	1268.36	1515.27	1203.89	1123.38	1174.92	1304.88	1046.68	1875.28	1572.74	1327.82	1283.04	1280.85	1175.49
ENSG00000071127	WDR1	chr4:10074339-10116949:-	protein_coding	-0.200934	0.241326	0.050832	0.903557	-0.135315	0.597992	0.0111963	0.98144	-0.253765	0.0922274	1850.8	1600.39	1620.91	1483.4	1469.71	1448.7	1835.59	1774.02	1654.03	1458.51	1614.41	1653.2	1684.68	1785.16	1416.2	1442.07	1390.66	1690.7	1467.27	1754.55	1536.46	1707.68	1416.31
ENSG00000071189	SNX13	chr7:17790761-17940501:-	protein_coding	-0.236627	0.330053	-0.14097	0.726904	-0.00148396	0.996625	-0.195959	0.564692	-0.448978	0.0306596	303.531	389.864	316.364	286.809	252.234	302.142	310.455	301.787	281.991	337.137	329.096	303.941	297.297	257.981	248.594	246.951	226.044	336.586	280.395	298.077	333.116	286.406	240.53
ENSG00000071205	ARHGAP10	chr4:147732063-148072776:+	protein_coding	-0.193225	0.734395	-0.198862	0.795358	0.0301825	0.970503	-0.0451453	0.963152	-0.569647	0.26067	29.6128	31.1891	26.3636	27.234	26.8123	18.0383	23.1445	23.1772	23.6967	31.1203	28.2486	23.1527	35.5619	23.2959	15.748	21.3415	17.199	29.055	24.028	23.339	29.684	27.337	18.096
ENSG00000071242	RPS6KA2	chr6:166409364-166906451:-	protein_coding	-0.572809	0.0288968	0.419943	0.133557	0.175427	0.675862	0.4977	0.0564186	-0.0831409	0.825816	113.895	144.25	139.091	82.5532	82.423	89.0643	176.377	196.041	170.616	150.415	149.718	173.892	181.603	232.097	137.795	97.561	125.307	132.412	84.68	181.011	150.066	195.864	120.221
ENSG00000071243	ING3	chr7:120950763-120977216:+	protein_coding	-0.549955	0.0607438	-0.0686622	0.927751	-0.456168	0.24471	-0.144664	0.789108	-0.877931	0.00750253	92.8246	120.858	92.7273	68.0851	61.569	66.5163	98.9625	97.0546	85.3081	62.2407	77.6836	106.404	83.4519	75.9275	48.9314	79.2683	29.484	102.137	65.39	93.775	69.962	88.594	52.561
ENSG00000071246	VASH1	chr14:76761468-76783015:+	protein_coding	0.222978	0.732023	-0.042463	0.972183	0.201048	0.788182	-0.0538647	0.958086	0.348719	0.592643	10.2506	35.0877	7.27273	8.51064	20.854	34.9493	14.3655	15.9343	14.218	25.9336	15.5367	15.7635	14.2248	13.805	17.4353	9.14634	44.226	17.537	21.438	14.839	20.735	14.598	23.603
ENSG00000071282	LMCD1	chr3:8501807-8574668:+	protein_coding	-0.295617	0.574868	-0.294163	0.641927	-0.599346	0.248403	-0.0287317	0.975695	-0.691838	0.14877	32.4601	37.037	30	36.5957	14.8957	22.5479	22.3464	30.4201	14.218	18.6722	16.9492	27.5862	30.8203	37.9638	20.8099	18.2927	12.285	33.166	24.68	22.328	17.811	32.123	17.129
ENSG00000071462	BUD23	chr7:73683025-73705161:+	protein_coding	0.0932838	0.753436	-0.00202107	0.997016	-0.182478	0.5793	0.102189	0.821192	0.0399976	0.88966	480.068	387.914	357.273	481.702	445.879	388.952	451.716	388.218	386.256	336.1	381.356	489.163	457.089	382.226	408.324	469.512	395.577	408.418	438.844	408.73	358.728	442.826	424.471
ENSG00000071537	SEL1L	chr14:81471547-81533853:-	protein_coding	0.0598452	0.831704	-0.107675	0.769093	0.218732	0.377344	-0.195765	0.466685	0.0589542	0.802589	681.093	793.372	829.091	845.106	685.204	870.349	725.459	679.382	720.379	917.012	878.531	666.502	662.873	657.463	820.585	710.366	857.494	767.852	800.22	708.407	897.772	662.28	796.148
ENSG00000071539	TRIP13	chr5:892884-919357:+	protein_coding	-1.0825	1.95007e-08	0.0344682	0.962253	-0.740301	0.00300741	0.115797	0.781318	-0.732022	0.000573039	329.157	325.536	246.364	137.872	129.096	135.287	345.571	308.064	260.664	168.05	175.141	332.02	338.075	311.475	174.916	161.585	191.646	300.352	134.085	304.766	171.596	327.19	176.049
ENSG00000071553	ATP6AP1	chrX:154428645-154436516:+	protein_coding	0.121152	0.553057	0.157277	0.561781	0.0984885	0.728054	0.221113	0.322753	0.141028	0.427627	804.67	785.575	769.091	849.362	897.716	826.381	856.345	940.608	843.602	839.212	850.282	933.498	905.642	937.877	859.393	881.098	869.779	786.445	857.82	880.185	844.747	925.673	870.09
ENSG00000071564	TCF3	chr19:1609290-1652615:-	protein_coding	-0.334438	0.163472	-0.175233	0.630415	-0.265066	0.38417	0.0843502	0.854466	-0.378435	0.1142	255.695	294.347	268.182	180.426	204.568	252.537	233.839	243.844	232.227	211.618	234.463	266.502	279.753	323.555	215.411	149.39	245.7	272.741	212.51	236.637	223.041	289.937	203.5
ENSG00000071575	TRIB2	chr2:12716889-12742734:+	protein_coding	0.874625	0.000164379	0.41548	0.221291	0.988136	0.000547509	0.760167	0.00137273	1.58055	1.50369e-13	76.8793	68.2261	79.0909	150.638	143.992	145.434	108.54	112.023	94.7867	147.303	180.791	123.153	142.722	157.032	245.219	210.366	260.442	74.732	146.688	105.116	164.047	140.969	238.676
ENSG00000071626	DAZAP1	chr19:1407569-1435687:+	protein_coding	-0.245586	0.20585	-0.233888	0.42336	-0.384344	0.0916328	-0.0252709	0.962099	-0.283744	0.123321	679.954	600.39	599.091	486.809	562.066	531.003	549.082	598.262	412.322	434.647	515.537	659.113	566.619	623.814	554.556	457.317	513.514	626.478	526.626	519.889	475.092	616.515	508.462
ENSG00000071655	MBD3	chr19:1573596-1592865:-	protein_coding	-0.180578	0.499349	0.0816576	0.868331	-0.105231	0.770245	0.133661	0.720342	-0.0445147	0.879242	302.392	300.195	281.818	223.83	300.894	250.282	308.859	290.681	350.711	268.672	276.836	311.823	309.625	358.93	308.774	237.805	297.297	294.802	258.335	316.75	272.754	326.793	281.292
ENSG00000071794	HLTF	chr3:149030127-149086554:-	protein_coding	-0.531258	0.00550845	-0.052018	0.931	-0.292688	0.291879	-0.151296	0.671755	-0.359086	0.0785862	325.74	362.573	398.182	242.553	227.408	266.065	302.474	340.415	412.322	287.344	295.198	306.897	322.902	338.223	271.654	274.39	294.84	362.165	245.342	351.737	291.271	322.674	280.295
ENSG00000071859	FAM50A	chrX:154444141-154450654:+	protein_coding	-0.102071	0.740999	0.012725	0.986659	-0.0388393	0.930276	-0.0554554	0.916221	-0.184668	0.456458	519.362	395.712	366.364	384.681	452.83	357.384	459.697	434.09	402.844	384.855	450.565	403.448	421.053	410.699	405.512	347.561	366.093	427.146	398.298	432.21	417.71	411.733	373.055
ENSG00000071889	FAM3A	chrX:154506159-154516242:-	protein_coding	-0.163357	0.582274	-0.0443255	0.948472	-0.171898	0.640484	0.000213118	0.999451	-0.256728	0.335162	220.957	214.425	195.455	175.319	215.492	167.982	201.117	208.112	199.052	195.021	173.729	195.567	220.958	214.84	183.352	198.171	140.049	210.279	186.264	202.76	184.375	210.455	173.857
ENSG00000071894	CPSF1	chr8:144393229-144409335:-	protein_coding	-0.0183123	0.95826	0.0809416	0.868175	0.0843812	0.812245	0.212549	0.542948	0.197619	0.367427	358.77	395.712	455.455	354.043	435.948	403.608	389.465	455.336	440.758	429.461	427.966	385.222	475.581	567.731	482.565	417.683	484.029	403.312	397.866	428.52	428.713	476.178	461.426
ENSG00000071967	CYBRD1	chr2:171522247-171558129:+	protein_coding	0.357009	0.127745	-0.0340632	0.96151	0.423826	0.108189	-0.132506	0.751322	0.476862	0.0162547	280.752	216.374	267.273	382.128	276.068	346.11	256.185	257.846	234.597	330.913	375.706	249.754	218.113	229.508	353.768	393.293	346.437	254.8	334.769	249.543	353.31	232.458	364.499
ENSG00000071994	PDCD2	chr6:170575295-170584692:-	protein_coding	-0.195401	0.461031	-0.0940167	0.845758	-0.446914	0.0854186	-0.100561	0.820783	-0.160089	0.516212	345.672	311.891	283.636	308.936	274.081	232.244	304.07	292.129	279.621	220.954	230.226	323.645	266.477	283.003	267.154	310.976	270.27	313.733	271.754	291.94	225.59	291.042	282.8
ENSG00000072042	RDH11	chr14:67676800-67695793:-	protein_coding	-0.32259	0.092729	-0.174847	0.569515	-0.618568	0.00263247	-0.248788	0.403264	-0.705711	0.000305685	686.219	563.353	575.455	526.809	467.726	455.468	572.227	523.901	509.479	387.967	388.418	551.724	551.446	407.248	381.327	451.22	270.27	608.342	483.334	535.202	388.192	503.473	367.606
ENSG00000072062	PRKACA	chr19:14091688-14118084:-	protein_coding	0.232149	0.437895	0.181094	0.708299	0.194008	0.640832	0.113488	0.835563	0.399296	0.123848	142.938	109.162	134.545	160.851	152.929	153.326	135.674	173.346	139.81	139.004	165.254	134.483	124.229	173.425	179.415	158.537	184.275	128.882	155.702	149.61	152.129	144.046	174.076
ENSG00000072110	ACTN1	chr14:68874143-68979440:-	protein_coding	-0.22093	0.220981	-0.0427866	0.92596	0.0594223	0.845138	-0.0697948	0.866784	-0.0100094	0.965372	2338.84	2693.96	2975.45	2259.57	2161.87	2411.5	2490.02	2638.34	2630.33	2755.19	2814.97	2263.55	2505.45	2832.61	2699.66	2536.59	2705.16	2669.42	2277.65	2586.23	2785.08	2533.87	2647.14
ENSG00000072121	ZFYVE26	chr14:67727374-67816590:-	protein_coding	0.248387	0.464857	0.722649	0.00339576	0.944048	0.000652768	0.677239	0.0067504	0.883382	0.000424324	101.936	167.641	181.818	177.872	160.874	200.676	227.454	277.161	303.318	292.531	326.271	226.601	259.365	291.631	329.021	225.61	289.926	150.465	179.808	269.311	309.401	259.199	281.519
ENSG00000072134	EPN2	chr17:19215615-19336715:+	protein_coding	-0.0119009	0.975867	-0.0883285	0.88143	-0.11643	0.784573	0.0172767	0.97998	0.0412256	0.900046	193.622	288.499	240.909	244.255	232.373	228.861	239.425	195.558	234.597	235.477	199.153	235.468	219.061	270.06	246.907	237.805	248.157	241.01	235.163	223.193	217.315	241.53	244.29
ENSG00000072135	PTPN18	chr2:130356045-130375405:+	protein_coding	-0.196081	0.578298	-0.150797	0.810348	-0.284595	0.488612	0.0674395	0.912738	-0.220097	0.509264	107.062	144.25	141.818	114.043	127.11	92.4464	86.1931	111.057	156.398	92.3237	115.819	132.512	127.549	150.992	119.798	106.707	98.2801	131.043	111.2	117.883	104.071	137.018	108.262
ENSG00000072195	SPEG	chr2:219434843-219493629:+	protein_coding	0.41066	0.419087	-0.21128	0.786759	0.1574	0.830375	-0.0530106	0.95809	0.278121	0.637999	16.5148	27.2904	19.0909	20.4255	24.8262	46.2232	15.9617	13.0372	18.9573	23.8589	24.0113	21.6749	16.1214	18.9819	32.6209	21.3415	19.656	20.965	30.492	15.985	23.935	18.926	24.539
ENSG00000072201	LNX1	chr4:53459301-53701405:-	protein_coding	0.272563	0.521359	-0.339474	0.535546	0.148395	0.809578	-0.226457	0.697745	0.284221	0.518823	41.5718	40.9357	48.1818	55.3191	55.6107	52.9876	21.5483	38.1458	33.1754	53.9419	45.1977	35.468	40.7776	28.4728	45.5568	54.878	68.7961	43.563	54.639	30.956	49.57	34.906	56.41
ENSG00000072210	ALDH3A2	chr17:19648136-19685760:+	protein_coding	-0.503373	0.00207171	-0.299308	0.159252	-0.47493	0.0222136	-0.119092	0.721561	-0.35558	0.0414152	584.852	592.593	620	450.213	382.324	417.136	484.437	513.279	431.28	448.133	398.305	581.773	515.884	547.886	457.818	524.39	420.147	599.148	416.558	476.332	423.219	548.515	467.452
ENSG00000072274	TFRC	chr3:196027183-196082096:-	protein_coding	-0.413724	0.00323389	0.854217	1.22543e-12	0.775451	2.58598e-07	0.223783	0.28313	0.0548934	0.778516	1530.75	1699.81	1539.09	1199.15	1143.99	1201.8	2932.96	2802.51	3127.96	2789.42	2747.18	1869.95	1864.86	1874.03	1574.24	1649.39	1734.64	1589.88	1181.65	2954.48	2768.3	1869.62	1652.76
ENSG00000072310	SREBF1	chr17:17810399-17837011:-	protein_coding	-0.254017	0.260456	-0.477975	0.0153421	-0.537924	0.0196331	-0.591366	0.00935828	-0.401102	0.0330064	761.959	1009.75	1104.55	714.043	884.806	785.795	624.102	692.419	687.204	698.133	586.158	520.69	506.401	779.12	709.224	667.683	776.413	958.75	794.881	667.908	642.145	602.07	717.773
ENSG00000072364	AFF4	chr5:132875395-132963634:-	protein_coding	0.350805	0.139383	0.223713	0.538987	0.435153	0.0993161	-0.070362	0.89989	0.364072	0.111313	408.314	580.897	655.455	684.255	620.655	819.617	608.14	577.016	777.251	743.776	766.949	452.217	528.212	572.045	721.035	579.268	825.553	548.222	708.176	654.136	755.363	517.491	708.619
ENSG00000072401	UBE2D1	chr10:58334979-58370751:+	protein_coding	0.463457	0.0389945	-0.177102	0.715617	0.27972	0.427702	-0.327089	0.310808	0.178501	0.561861	145.216	157.895	140.909	219.574	193.644	208.568	118.117	114.92	161.137	202.282	161.017	108.867	127.549	102.675	140.045	176.829	199.017	148.007	207.262	131.391	181.65	113.03	171.964
ENSG00000072415	MPP5	chr14:67241342-67336061:+	protein_coding	0.0297156	0.926246	-0.0886668	0.862473	-0.183726	0.568443	-0.21506	0.480662	-0.112579	0.670151	290.433	282.651	318.182	316.596	295.929	299.887	274.541	246.258	327.014	253.112	266.949	238.424	257.942	263.158	265.467	317.073	248.157	297.089	304.137	282.604	260.031	253.175	276.899
ENSG00000072422	RHOBTB1	chr10:60869438-61001440:-	protein_coding	-0.122788	0.828915	-0.513363	0.238725	-0.489126	0.345216	-0.14622	0.83403	-0.486536	0.292018	39.8633	52.6316	34.5455	42.5532	44.6872	23.6753	28.731	20.7629	23.6967	28.0083	24.0113	33.0049	31.7686	44.0035	29.8088	24.3902	27.027	42.347	36.972	24.397	26.01	36.259	27.075
ENSG00000072501	SMC1A	chrX:53374149-53422728:-	protein_coding	-0.475938	0.0248632	0.19509	0.609359	-0.158691	0.646043	-0.00991963	0.987448	-0.258671	0.259405	343.964	428.85	494.545	270.638	288.977	331.454	427.773	456.784	599.526	366.183	382.768	354.187	416.785	485.764	347.582	368.902	334.152	422.453	297.023	494.695	374.475	418.912	350.212
ENSG00000072506	HSD17B10	chrX:53431258-53434370:-	protein_coding	-0.371544	0.226774	0.155176	0.784296	-0.317747	0.430581	0.197026	0.668986	-0.194058	0.575041	224.374	175.439	121.818	137.872	137.041	118.377	213.887	212.941	161.137	130.705	141.243	215.764	206.259	193.27	140.045	176.829	142.506	173.877	131.097	195.988	135.974	205.097	153.127
ENSG00000072518	MARK2	chr11:63838928-63911019:+	protein_coding	0.359789	0.10431	0.204137	0.54864	0.400547	0.125299	0.287203	0.334841	0.68431	0.000132643	333.144	493.177	436.364	480	605.76	544.532	466.879	516.659	473.934	574.689	548.023	473.399	490.754	602.243	671.541	689.024	680.59	420.895	543.431	485.824	561.356	522.132	680.385
ENSG00000072571	HMMR	chr5:163460203-163491941:+	protein_coding	-1.31075	1.71962e-13	-0.175713	0.607942	-0.162157	0.612784	0.0145233	0.983069	-0.640951	0.000972681	318.337	321.637	303.636	125.106	107.249	126.268	288.907	277.644	253.555	278.008	279.661	381.281	334.756	233.822	196.288	219.512	181.818	314.537	119.541	273.368	278.835	316.62	199.206
ENSG00000072609	CHFR	chr12:132822187-132956304:-	protein_coding	0.079269	0.821866	0.244476	0.507621	0.0703794	0.881171	0.289079	0.344575	0.21207	0.452387	149.772	152.047	144.545	155.745	165.839	151.071	189.944	191.695	149.289	165.975	146.893	185.222	196.776	175.151	186.727	161.585	164.619	148.788	157.552	176.976	156.434	185.716	170.977
ENSG00000072682	P4HA2	chr5:132191838-132295315:-	protein_coding	0.279516	0.201926	0.348435	0.13685	0.388605	0.132274	0.0771269	0.870663	0.461222	0.0158237	280.752	241.715	250	320.851	329.692	302.142	332.003	328.344	355.45	353.734	336.158	298.03	269.322	255.393	358.83	378.049	346.437	257.489	317.562	338.599	344.946	274.248	361.105
ENSG00000072736	NFATC3	chr16:68084751-68229259:+	protein_coding	0.10034	0.779635	0.177529	0.693144	0.321102	0.344221	0.248946	0.510882	0.0949664	0.782233	160.592	202.729	253.636	229.787	201.589	231.116	237.031	231.289	239.336	271.784	251.412	216.749	244.192	291.631	224.409	179.878	250.614	205.653	220.831	235.886	261.598	250.857	218.301
ENSG00000072756	TRNT1	chr3:3126933-3150879:+	protein_coding	-0.0109852	0.982644	0.142021	0.814714	0.14123	0.77483	-0.0425938	0.954887	-0.0586856	0.891687	108.2	97.4659	85.4545	80	124.131	85.6821	117.318	98.0203	116.114	98.5477	120.056	106.404	92.4609	81.9672	106.862	94.5122	71.2531	97.04	96.604	110.484	109.302	93.611	90.876
ENSG00000072778	ACADVL	chr17:7217125-7225266:+	protein_coding	0.544992	0.000135418	-0.138345	0.660012	0.446737	0.0173439	-0.124931	0.702332	0.384604	0.0164165	747.153	762.183	691.818	1022.98	1144.99	1080.05	680.766	701.593	590.047	994.813	1029.66	666.01	618.303	722.174	1060.18	853.659	953.317	733.718	1082.67	657.469	1012.24	668.829	955.718
ENSG00000072786	STK10	chr5:172042079-172188224:-	protein_coding	0.192443	0.474817	0.368786	0.124948	0.648938	0.00460104	0.419414	0.0647389	0.585407	0.00344089	226.082	249.513	291.818	259.574	306.852	317.926	324.022	349.107	341.232	425.311	401.13	327.586	360.36	369.284	439.258	365.854	348.894	255.804	294.784	338.12	413.221	352.41	384.669
ENSG00000072803	FBXW11	chr5:171861549-172006873:-	protein_coding	-0.0957667	0.733103	-0.164119	0.646011	-0.104156	0.77175	-0.217723	0.460334	-0.179518	0.442339	338.838	415.205	346.364	352.34	313.803	351.747	333.599	300.821	334.123	319.502	355.932	305.419	312.47	308.024	306.524	353.659	307.125	366.802	339.297	322.848	337.717	308.638	322.436
ENSG00000072818	ACAP1	chr17:7336529-7351477:+	protein_coding	0.381088	0.434053	-0.0625172	1	-0.142506	1	-0.0913062	1	0.510196	0.396019	2.84738	0	0.909091	4.25532	6.95134	2.25479	0	0.482859	2.36967	0	0	0.492611	0.474158	0.862813	2.24972	3.04878	9.82801	1.252	4.487	0.951	0	0.61	5.042
ENSG00000072849	DERL2	chr17:5471254-5486811:-	protein_coding	0.326609	0.211399	0.151071	0.768676	0.147219	0.736849	0.169214	0.698733	0.254504	0.389397	182.232	124.756	160	205.106	194.638	207.441	196.329	181.072	151.659	162.863	192.09	197.044	182.077	163.072	172.103	237.805	171.99	155.663	202.395	176.353	177.477	180.731	193.966
ENSG00000072858	SIDT1	chr3:113532296-113629578:+	protein_coding	0.59834	0.0399348	0.725678	0.00835754	0.899813	0.00441335	0.658804	0.0213515	0.813287	0.00560023	62.0729	50.6823	72.7273	107.234	93.3466	100.338	114.126	131.338	97.1564	129.668	128.531	87.6847	113.798	132.01	112.486	146.341	93.3661	61.827	100.306	114.207	129.1	111.164	117.398
ENSG00000072864	NDE1	chr16:15643267-15726353:+	protein_coding	-0.801342	0.000105779	-0.239345	0.462278	-0.310794	0.30814	-0.232225	0.460739	-0.535843	0.0159483	253.986	247.563	220.909	131.915	113.208	153.326	212.291	201.352	182.464	181.535	200.565	193.103	211	200.173	152.418	155.488	186.732	240.82	132.816	198.702	191.05	201.425	164.879
ENSG00000072954	TMEM38A	chr19:16661139-16690023:+	protein_coding	0.995233	0.00547154	-0.175566	0.839266	0.546363	0.307687	-0.147655	0.851171	1.1771	0.00238941	15.9453	21.4425	21.8182	50.2128	49.6524	40.5862	13.5674	14.0029	21.327	32.1577	35.3107	20.197	17.0697	10.3538	51.1811	42.6829	58.9681	19.735	46.817	16.299	33.734	15.873	50.944
ENSG00000072958	AP1M1	chr19:16197578-16245907:+	protein_coding	-0.106288	0.765773	-0.088249	0.886431	-0.248393	0.527007	0.103816	0.842788	-0.130571	0.723857	130.979	142.3	134.545	120.851	131.082	122.886	122.905	127.958	127.962	118.257	104.52	127.586	146.989	168.248	92.8009	146.341	144.963	135.942	124.94	126.275	111.389	147.608	128.035
ENSG00000073008	PVR	chr19:44643798-44666162:+	protein_coding	-0.0348913	0.896075	0.0180641	0.975687	-0.0891302	0.76944	-0.0911112	0.800534	-0.0903099	0.666125	976.651	847.953	1036.36	908.085	910.626	981.962	979.25	1023.66	895.735	874.481	919.492	846.798	919.867	916.307	940.945	829.268	911.548	953.656	933.557	966.215	896.986	894.324	893.92
ENSG00000073050	XRCC1	chr19:43543040-43580473:-	protein_coding	-0.0699486	0.819325	0.0112085	0.988269	0.11007	0.761754	0.164711	0.637264	0.228055	0.365467	281.891	282.651	250.909	261.277	244.29	268.32	293.695	259.295	267.773	292.531	296.61	309.36	291.607	322.692	291.339	268.293	405.405	271.817	257.962	273.588	294.571	307.886	321.679
ENSG00000073060	SCARB1	chr12:124776856-124882668:-	protein_coding	-0.0199462	0.959396	0.427293	0.0725685	0.458114	0.099188	0.35339	0.168318	0.722738	0.000148739	181.663	233.918	212.727	191.489	220.457	200.676	264.964	291.647	310.427	322.614	261.299	266.01	261.735	289.042	339.145	356.707	351.351	209.436	204.208	289.012	291.957	272.263	349.068
ENSG00000073067	CYP2W1	chr7:983181-989640:+	protein_coding	0.386275	0.486043	-0.26874	1	-0.0732398	0.915688	0.0156602	0.98456	0.124358	0.869061	3.41686	3.89864	1.81818	4.25532	4.96524	10.1466	0	0	0	3.11203	1.41243	1.97044	3.31911	4.31406	6.74916	3.04878	0	3.045	6.456	0	2.262	3.201	3.266
ENSG00000073111	MCM2	chr3:127598410-127622436:+	protein_coding	-0.676843	4.78171e-06	0.137837	0.640696	-0.217078	0.375491	0.0913614	0.797298	-0.39012	0.0190143	695.9	645.224	662.727	428.085	395.233	410.372	750.998	746.499	720.379	586.1	556.497	669.458	719.298	761.001	466.254	536.585	533.17	667.95	411.23	739.292	571.298	716.586	512.003
ENSG00000073150	PANX2	chr22:50170731-50180295:+	protein_coding	0.790655	0.0132406	-0.340982	0.535911	0.438595	0.365304	-0.427339	0.34603	0.404046	0.344537	31.3212	46.7836	50	72.3404	95.3327	72.1533	25.5387	28.4887	37.9147	56.0166	67.7966	22.6601	27.9753	31.9241	62.9921	42.6829	63.8821	42.702	79.942	30.647	61.907	27.52	56.519
ENSG00000073169	SELENOO	chr22:50200979-50217616:+	protein_coding	-0.047294	0.904962	-0.1965	0.660012	-0.132214	0.773154	0.0291807	0.967219	-0.162292	0.60909	248.861	152.047	212.727	196.596	226.415	179.256	195.531	175.278	158.768	158.714	217.514	216.749	201.517	221.743	202.475	161.585	181.818	204.545	200.756	176.525	188.114	213.336	181.959
ENSG00000073282	TP63	chr3:189631389-189897276:+	protein_coding	-0.65002	2.12024e-05	-0.209239	0.35771	-0.694047	6.54152e-05	-0.0479447	0.911512	-0.925699	1.29425e-11	1473.23	1421.05	1727.27	1041.7	841.112	1013.53	1293.7	1349.59	1327.01	956.432	909.605	1422.66	1464.68	1579.81	813.273	798.78	788.698	1540.52	965.448	1323.43	933.018	1489.05	800.251
ENSG00000073331	ALPK1	chr4:112285509-112442621:+	protein_coding	0.109326	0.839911	-0.257498	0.664022	0.231972	0.678149	-0.087542	0.909359	0.0106548	0.984441	44.9886	42.885	58.1818	51.9149	36.7428	73.2807	33.5196	41.5258	40.2844	48.7552	72.0339	41.8719	39.8293	55.22	55.1181	39.6341	49.14	48.685	53.979	38.443	60.395	45.64	47.964
ENSG00000073350	LLGL2	chr17:75525080-75575208:+	protein_coding	0.284609	0.186517	-0.321846	0.196324	-0.198848	0.52035	-0.106427	0.784734	0.159621	0.513162	304.1	313.84	292.727	351.489	424.032	342.728	221.868	249.155	241.706	264.523	258.475	275.369	283.073	280.414	378.515	280.488	343.98	303.556	372.75	237.576	261.499	279.619	334.328
ENSG00000073417	PDE8A	chr15:84980440-85139145:+	protein_coding	-0.0597248	0.878401	0.244218	0.516583	0.0396441	0.938298	-0.0155655	0.981824	0.0790382	0.817873	162.87	261.209	232.727	191.489	204.568	223.224	261.772	244.809	281.991	216.805	228.814	212.808	201.043	226.057	203.6	234.756	255.528	218.935	206.427	262.857	222.809	213.303	231.295
ENSG00000073464	CLCN4	chrX:10156945-10237660:+	protein_coding	0.0426913	0.943601	-0.00452205	0.996668	0.124963	0.849757	-0.246296	0.673037	0.184187	0.732922	41.5718	33.1384	40	39.1489	47.6663	33.8219	38.3081	30.9029	52.1327	40.4564	46.6102	28.0788	28.9237	35.3753	36.5579	27.439	73.7101	38.237	40.212	40.448	43.533	30.793	45.902
ENSG00000073536	NLE1	chr17:35128730-35142304:-	protein_coding	-0.179703	0.680301	-0.0385821	0.969085	-0.252823	0.637486	0.0907456	0.899894	-0.217739	0.612291	58.0866	72.1248	61.8182	57.8723	51.6385	54.115	67.0391	59.3916	54.5024	39.4191	63.5593	59.6059	84.8743	59.5341	47.8065	51.8293	63.8821	64.01	54.542	60.311	51.489	68.005	54.506
ENSG00000073578	SDHA	chr5:218241-257082:+	protein_coding	-0.0659762	0.77035	0.153412	0.535911	0.133264	0.589824	0.405718	0.0104317	0.285585	0.0468358	1345.1	1233.92	1291.82	1165.96	1320.75	1211.95	1508.38	1398.36	1426.54	1386.93	1457.63	1668.47	1742.53	1807.59	1595.05	1487.8	1653.56	1290.28	1232.89	1444.43	1422.28	1739.53	1578.81
ENSG00000073584	SMARCE1	chr17:40624962-40648654:-	protein_coding	-0.233747	0.314735	-0.00431475	0.994897	-0.0887132	0.809636	-0.0496615	0.92672	-0.244964	0.279428	359.909	333.333	294.545	287.66	283.019	262.683	347.167	307.098	334.123	298.755	319.209	350.739	330.014	268.335	266.029	301.829	267.813	329.263	277.787	329.463	308.982	316.363	278.557
ENSG00000073605	GSDMB	chr17:39904595-39919854:-	protein_coding	0.787235	0.00304297	0.146463	0.838054	0.860676	0.00782472	0.130492	0.834796	0.989295	0.000255047	53.5308	60.4288	70.9091	108.085	112.214	119.504	77.4142	74.3602	52.1327	117.22	128.531	77.3399	69.2271	58.6713	137.233	121.951	122.85	61.623	113.268	67.969	122.875	68.413	127.345
ENSG00000073614	KDM5A	chr12:280057-389320:-	protein_coding	0.254345	0.257683	0.263036	0.323687	0.405125	0.0894663	0.149875	0.691468	0.445398	0.0148694	367.882	430.799	483.636	502.979	462.761	574.972	498.803	493.964	575.829	577.801	570.621	434.483	458.985	543.572	588.864	536.585	628.993	427.439	513.57	522.866	574.211	479.013	584.814
ENSG00000073711	PPP2R3A	chr3:135965728-136147894:+	protein_coding	-0.258633	0.528165	-0.436259	0.241246	-0.161255	0.765443	-0.443193	0.214604	-0.20192	0.615954	72.8929	85.77	110	88.5106	48.6594	80.0451	62.2506	58.4259	63.981	89.2116	66.3842	68.4729	51.2091	62.9853	69.7413	64.0244	98.2801	89.554	72.405	61.553	77.798	60.889	77.349
ENSG00000073712	FERMT2	chr14:52857268-52952435:-	protein_coding	-0.0901272	0.788962	-0.0696016	0.909279	-0.0310307	0.948641	-0.242741	0.48246	-0.0392341	0.908665	167.995	173.489	191.818	158.298	171.797	169.109	155.626	178.658	170.616	167.012	180.791	146.305	158.843	134.599	161.98	158.537	201.474	177.768	166.402	168.3	173.902	146.582	173.997
ENSG00000073734	ABCB11	chr2:168915498-169031324:-	protein_coding	0.39133	0.495076	0.0354158	0.972849	0.189214	0.787601	0.209035	0.731768	0.373312	0.588973	2.84738	3.89864	6.36364	6.80851	4.96524	13.5287	4.78851	4.82859	4.73934	7.26141	5.64972	13.3005	3.31911	5.17688	7.87402	9.14634	4.914	4.37	8.434	4.785	6.456	7.265	7.311
ENSG00000073737	DHRS9	chr2:169064789-169096167:+	protein_coding	0.213696	0.299577	-0.0426096	0.948472	-0.433257	0.0595311	0.177353	0.586335	-0.0933556	0.703679	607.062	508.772	496.364	649.362	614.697	624.577	624.9	493.964	436.019	396.266	388.418	671.429	634.424	540.984	478.065	582.317	464.373	537.399	629.545	518.294	392.342	615.612	508.252
ENSG00000073756	PTGS2	chr1:186671791-186680423:-	protein_coding	-0.0330735	0.887323	-0.0800337	0.796528	-0.205457	0.287078	-0.498463	0.000183003	-0.215945	0.101431	6637.81	7154	7041.82	7154.89	6137.04	7051.86	6773.34	6699.18	6175.36	5918.05	6073.45	4913.3	4776.2	4810.18	5715.41	6149.39	6044.23	6944.54	6781.27	6549.29	5995.75	4833.23	5969.68
ENSG00000073792	IGF2BP2	chr3:185643739-185825056:-	protein_coding	0.00384051	0.990557	-0.389246	0.0843907	-0.32274	0.232948	-0.357096	0.132091	-0.251402	0.243787	447.039	506.823	610	525.957	506.455	534.386	362.33	384.355	424.171	383.817	437.853	378.325	382.646	431.406	455.006	390.244	452.088	521.287	522.266	390.285	410.835	397.459	432.446
ENSG00000073803	MAP3K13	chr3:185282941-185489094:+	protein_coding	0.317384	0.337242	-0.00733938	0.994094	0.639806	0.0612653	0.0284428	0.973213	1.16495	5.77271e-07	133.257	70.1754	133.636	160.851	150.943	130.778	120.511	110.092	113.744	161.826	223.164	109.36	130.394	114.754	272.216	295.732	253.071	112.356	147.524	114.782	192.495	118.169	273.673
ENSG00000073849	ST6GAL1	chr3:186930502-187078553:+	protein_coding	0.235922	0.571957	0.372625	0.37903	0.413277	0.365448	0.341006	0.42311	0.655674	0.0406026	45.5581	60.4288	73.6364	68.9362	78.4508	67.6437	80.6065	80.1545	87.6777	99.5851	67.7966	70.936	77.2878	93.1838	92.2385	97.561	105.651	59.874	71.677	82.813	83.691	80.469	98.484
ENSG00000073910	FRY	chr13:31846713-32299125:+	protein_coding	0.922949	0.0138947	0.192775	0.814714	1.06359	0.0134051	-0.0798745	0.930485	0.960001	0.0312946	17.6538	13.6452	21.8182	38.2979	40.715	47.3506	20.7502	24.1429	23.6967	40.4564	62.1469	14.7783	16.5955	18.1191	56.243	24.3902	36.855	17.706	42.121	22.863	51.302	16.498	39.163
ENSG00000073921	PICALM	chr11:85957175-86069882:-	protein_coding	0.205025	0.288766	-0.00717004	0.989516	0.149873	0.538833	-0.194536	0.416449	0.187035	0.239216	1263.67	1319.69	1447.27	1555.74	1373.39	1741.83	1385.47	1253.02	1376.78	1466.8	1526.84	1193.6	1153.63	1145.82	1505.06	1554.88	1543	1343.54	1556.99	1338.42	1496.82	1164.35	1534.31
ENSG00000073969	NSF	chr17:46590669-46757464:+	protein_coding	0.279191	0.425708	-0.0513183	0.958236	0.158202	0.76582	0.19375	0.696562	0.061149	0.892545	69.4761	66.2768	77.2727	83.4043	88.3813	94.7012	78.2123	76.7745	40.2844	88.1743	73.4463	77.3399	87.7193	87.1441	66.3667	82.3171	81.0811	71.009	88.829	65.09	80.81	84.068	76.588
ENSG00000074047	GLI2	chr2:120735623-120992653:+	protein_coding	-0.135116	0.825183	0.165593	0.842324	-0.142356	0.842989	0.559635	0.154371	0.316575	0.545795	19.3622	48.7329	44.5455	23.8298	30.7845	41.7136	32.7215	42.0087	59.2417	33.195	29.661	57.1429	52.1574	82.83	56.243	24.3902	56.5111	37.547	32.109	44.657	31.428	64.043	45.715
ENSG00000074054	CLASP1	chr2:121337776-121649587:-	protein_coding	0.0361838	0.927557	-0.190541	0.624697	-0.0495907	0.914118	-0.125831	0.790351	-0.0898431	0.76712	219.818	296.296	288.182	228.085	250.248	343.856	217.079	231.772	241.706	268.672	242.938	200.493	233.286	291.631	240.157	225.61	282.555	268.099	274.063	230.186	255.805	241.803	249.441
ENSG00000074071	MRPS34	chr16:1771890-1773155:-	protein_coding	-0.356905	0.141295	-0.211698	0.612836	-0.44879	0.123589	-0.0720427	0.892161	-0.529476	0.0195571	480.068	436.647	309.091	330.213	337.637	271.702	411.014	356.832	255.924	324.689	255.65	390.148	394.026	374.461	305.399	228.659	289.926	408.602	313.184	341.257	290.169	386.211	274.661
ENSG00000074181	NOTCH3	chr19:15159038-15200995:-	protein_coding	0.65194	0.187929	0.505256	0.293603	0.699391	0.201022	0.547935	0.21789	0.955313	0.0714645	4.55581	17.5439	7.27273	22.1277	12.9096	22.5479	12.7694	21.7286	26.0664	25.9336	18.3616	16.7488	14.2248	31.9241	28.6839	21.3415	17.199	9.791	19.195	20.188	22.148	20.966	22.408
ENSG00000074201	CLNS1A	chr11:77514936-77637794:-	protein_coding	-0.366649	0.0441912	-0.250637	0.296749	-0.490108	0.0191705	-0.278437	0.236154	-0.42962	0.0153961	591.686	578.947	524.545	462.979	447.865	387.824	478.053	435.056	502.37	397.303	392.655	490.64	466.572	416.739	398.2	478.659	380.835	565.059	432.889	471.826	394.979	457.984	419.231
ENSG00000074211	PPP2R2C	chr4:6320578-6563600:-	protein_coding	0.487317	0.286181	0.445721	0.386027	0.735913	0.129763	0.543376	0.185022	1.02926	0.0108984	17.6538	31.1891	19.0909	31.4894	40.715	29.3123	19.9521	31.8687	68.7204	58.0913	31.0734	35.468	36.5102	42.2778	56.243	33.5366	58.9681	22.645	33.839	40.18	44.582	38.085	49.583
ENSG00000074219	TEAD2	chr19:49340595-49362457:-	protein_coding	-0.455304	0.0858219	-0.417554	0.157761	-0.315756	0.373182	-0.104265	0.838925	-0.642269	0.0143013	176.538	167.641	141.818	100.426	137.041	107.103	116.52	126.026	99.5261	124.481	129.944	156.65	157.421	132.01	107.987	112.805	78.6241	161.999	114.856	114.024	127.212	148.694	99.805
ENSG00000074266	EED	chr11:86244753-86278813:+	protein_coding	-0.251437	0.28616	0.196981	0.541131	-0.219048	0.494131	0.0437656	0.937769	-0.394888	0.0688723	255.125	245.614	264.545	211.915	205.561	220.97	297.686	295.992	296.209	216.805	217.514	288.177	274.538	227.783	194.601	192.073	189.189	255.095	212.815	296.629	217.16	263.499	191.954
ENSG00000074319	TSG101	chr11:18468336-18526951:-	protein_coding	-0.104982	0.75491	-0.407796	0.101305	-0.682557	0.00839511	-0.454075	0.0618154	-0.634582	0.00382676	255.125	237.817	219.091	231.489	255.214	171.364	178.771	177.209	161.137	151.452	131.356	185.222	171.645	141.501	141.17	170.732	144.963	237.344	219.356	172.372	141.404	166.123	152.288
ENSG00000074356	NCBP3	chr17:3802158-3846246:-	protein_coding	-0.140668	0.631405	0.0740601	0.897534	-0.114332	0.776331	0.13068	0.768076	-0.0135771	0.969078	222.665	187.135	230	199.149	187.686	195.039	221.069	217.769	251.185	203.32	190.678	209.36	232.812	274.374	226.659	182.927	221.13	213.267	193.958	230.008	196.999	238.849	210.239
ENSG00000074370	ATP2A3	chr17:3923870-3964464:-	protein_coding	0.324422	0.58599	0.06367	0.949735	0.595337	0.289926	0.353769	0.496648	0.635965	0.311897	2.84738	3.89864	7.27273	4.25532	10.9235	9.01917	2.39425	3.38001	14.218	11.4108	14.1243	6.40394	10.9056	12.0794	8.43645	24.3902	2.457	4.673	8.066	6.664	12.768	9.796	11.761
ENSG00000074410	CA12	chr15:63321378-63381846:-	protein_coding	0.24104	0.53916	0.937661	4.31247e-05	1.34643	3.08075e-07	1.7668	2.67245e-22	1.77573	6.1953e-17	63.7813	76.0234	86.3636	82.5532	73.4856	117.249	177.973	163.206	137.441	233.402	193.503	279.803	316.738	317.515	281.777	243.902	292.383	75.389	91.096	159.54	213.453	304.685	272.688
ENSG00000074416	MGLL	chr3:127689062-128052190:-	protein_coding	0.443921	0.00621747	0.151517	0.643472	0.580889	0.0026448	0.265684	0.278011	0.767552	1.52718e-06	460.137	522.417	540	697.872	684.211	706.877	607.342	559.15	526.066	762.448	782.486	561.084	639.165	654.012	837.458	774.39	1012.29	507.518	696.32	564.186	772.467	618.087	874.711
ENSG00000074527	NTN4	chr12:95657807-95791152:-	protein_coding	0.105268	0.688988	-0.712565	2.63079e-05	-0.233219	0.402733	-0.942079	7.20997e-09	-0.466833	0.0118686	427.677	403.509	490.909	483.404	428.004	520.857	259.377	253.501	265.403	378.631	365.819	204.433	220.484	225.194	325.084	295.732	324.324	440.698	477.422	259.427	372.225	216.704	315.047
ENSG00000074582	BCS1L	chr2:218658764-218663443:+	protein_coding	-0.699227	0.0147828	-0.308667	0.464841	-0.752549	0.0411776	-0.0145983	0.984098	-0.464295	0.165636	98.5194	107.212	84.5455	57.8723	48.6594	59.752	76.6161	79.1888	61.6114	63.278	38.1356	95.0739	99.0991	89.7325	59.6175	91.4634	58.9681	96.759	55.428	72.472	50.707	94.635	70.016
ENSG00000074590	NUAK1	chr12:106063340-106140033:-	protein_coding	-0.105982	0.72102	0.565516	0.00266963	0.30734	0.277077	0.389295	0.0939016	0.190307	0.444258	254.556	323.587	302.727	247.66	285.005	276.212	427.773	428.296	490.521	343.361	389.831	354.68	394.5	428.818	361.642	353.659	280.098	293.623	269.625	448.863	366.596	392.666	331.8
ENSG00000074603	DPP8	chr15:65442463-65517704:-	protein_coding	0.285663	0.202325	0.107551	0.816268	0.125733	0.722116	0.00276869	0.996659	0.223142	0.324338	268.793	263.158	306.364	365.957	300.894	368.658	309.657	283.438	324.645	312.241	302.26	290.64	267.899	283.865	312.148	362.805	319.41	279.438	345.17	305.913	307.25	280.802	331.455
ENSG00000074621	SLC24A1	chr15:65611366-65660995:+	protein_coding	0.0758755	0.90347	0.125228	0.885212	0.239016	0.700475	0.249301	0.671457	0.177415	0.738904	25.6264	44.8343	52.7273	31.4894	33.7637	65.389	36.7119	56.0116	42.654	63.278	36.7232	45.3202	45.9934	63.8481	39.9325	51.8293	51.5971	41.063	43.547	45.126	50.001	51.721	47.786
ENSG00000074657	ZNF532	chr18:58862600-58986480:+	protein_coding	0.0759516	0.834997	0.357165	0.184456	0.565433	0.0272183	0.386954	0.126648	0.495983	0.0240284	169.704	200.78	217.273	195.745	177.756	246.9	237.829	267.986	265.403	293.568	302.26	241.379	277.857	270.06	275.028	243.902	316.953	195.919	206.8	257.073	297.914	263.099	278.628
ENSG00000074695	LMAN1	chr18:59327823-59359265:-	protein_coding	-0.152701	0.458432	-0.27148	0.175971	-0.160898	0.501723	-0.38399	0.0208302	-0.318373	0.0296025	1187.36	1169.59	1280	1176.17	955.313	1129.65	936.951	947.851	1113.74	1095.44	1064.97	926.601	922.712	895.6	941.507	981.707	990.172	1212.32	1087.05	999.516	1080.2	914.971	971.129
ENSG00000074696	HACD3	chr15:65530418-65578349:+	protein_coding	-0.392388	0.0167514	-0.177908	0.515159	-0.549093	0.00476435	-0.112113	0.748046	-0.589423	0.00014676	776.196	732.943	674.545	566.809	553.128	527.621	657.622	656.205	594.787	484.44	492.938	704.926	692.745	610.009	482.002	496.951	459.459	727.895	549.186	636.204	488.689	669.227	479.471
ENSG00000074706	IPCEF1	chr6:154154496-154356792:-	protein_coding	-0.0719211	0.908677	-0.163406	0.842055	-0.16301	0.807156	0.0031493	0.9977	-0.191424	0.726284	40.4328	25.3411	67.2727	37.4468	27.8054	63.1342	44.6927	39.1115	28.436	38.3817	39.548	45.3202	47.89	44.0035	35.9955	45.7317	36.855	44.349	42.795	37.413	38.965	45.738	39.527
ENSG00000074755	ZZEF1	chr17:4004445-4143030:-	protein_coding	0.300734	0.362381	0.583094	0.0302267	0.405251	0.252617	0.407419	0.224447	0.904258	8.48564e-05	117.882	183.236	212.727	192.34	179.742	271.702	233.041	268.469	324.645	244.813	220.339	191.626	231.863	294.219	335.208	332.317	316.953	171.282	214.595	275.385	232.576	239.236	328.159
ENSG00000074800	ENO1	chr1:8861000-8879190:-	protein_coding	-0.523781	0.00028021	-0.173926	0.516952	-0.561834	0.00104286	-0.25133	0.267891	-0.737664	1.33756e-08	14432.2	11994.2	11344.5	9109.79	8824.23	8032.69	12052.7	11314.3	9864.93	8297.72	8505.65	11091.6	10715	9553.06	7144.54	7810.98	7503.69	12590.3	8655.57	11077.3	8401.68	10453.2	7486.4
ENSG00000074842	MYDGF	chr19:4641374-4670362:-	protein_coding	-0.0351983	0.917333	-0.00186989	0.997144	-0.158263	0.639722	0.0652346	0.900931	-0.110855	0.674998	534.738	456.14	374.545	445.957	494.538	392.334	536.313	471.27	343.602	396.266	415.254	496.059	515.884	424.504	394.263	408.537	466.83	455.141	444.276	450.395	405.76	478.816	423.21
ENSG00000074855	ANO8	chr19:17323223-17334855:-	protein_coding	0.214757	0.616954	-0.0742684	0.936033	0.329465	0.497359	0.125061	0.858189	0.503099	0.15585	45.5581	87.7193	62.7273	70.6383	78.4508	75.5355	57.4621	58.4259	61.6114	90.249	76.2712	53.6946	63.5372	98.3607	104.612	82.3171	85.9951	65.335	74.875	59.166	83.26	71.864	90.975
ENSG00000074935	TUBE1	chr6:112070663-112087529:-	protein_coding	-0.229665	0.501286	0.0233774	0.979142	-0.295397	0.470176	-0.0749982	0.904548	-0.30482	0.349644	115.034	105.263	133.636	99.5745	114.201	84.5547	148.444	113.472	94.7867	103.734	83.3333	125.123	112.85	95.7722	86.0517	118.902	85.9951	117.978	99.443	118.901	93.534	111.248	96.983
ENSG00000074964	ARHGEF10L	chr1:17539698-17697874:+	protein_coding	0.57768	0.0293646	-0.461094	0.209089	0.3043	0.468466	-0.444667	0.19302	0.76071	0.00336824	88.2688	93.5673	71.8182	117.447	142.999	131.905	47.087	56.9773	68.7204	112.033	101.695	60.5911	59.2698	51.7688	147.919	128.049	164.619	84.551	130.784	57.595	106.864	57.21	146.862
ENSG00000074966	TXK	chr4:48066393-48134250:-	protein_coding	0.142323	0.840109	0.305595	0.633291	0.00970588	0.990301	0.251964	0.696562	0.219411	0.768925	8.54214	7.79727	6.36364	8.51064	6.95134	12.4014	11.9713	11.1057	16.5877	8.29876	7.06215	10.8374	7.58653	17.2563	13.4983	6.09756	7.37101	7.568	9.288	13.222	7.68	11.893	8.989
ENSG00000075035	WSCD2	chr12:108129288-108250537:+	protein_coding	-0.46188	0.313736	-0.0665205	0.945057	-0.246466	0.682692	-0.0512861	0.954095	-0.76649	0.141242	2.84738	1.94932	10	2.55319	0.993049	0	3.19234	3.38001	7.109	2.07469	2.82486	3.44828	3.31911	6.9025	0.56243	0	0	4.932	1.182	4.56	2.45	4.557	0.187
ENSG00000075089	ACTR6	chr12:100199122-100241865:+	protein_coding	-0.231434	0.464425	-0.0753262	0.914586	-0.368225	0.314255	-0.273664	0.480662	-0.679435	0.0152276	139.522	134.503	122.727	119.149	115.194	98.0834	145.251	101.4	130.332	89.2116	110.169	129.064	94.8317	92.321	91.676	67.0732	71.2531	132.251	110.809	125.661	99.691	105.406	76.667
ENSG00000075131	TIPIN	chr15:66336191-66386746:-	protein_coding	-0.699111	0.0475934	-0.197615	0.758479	-0.318446	0.531917	-0.245955	0.639579	-0.58647	0.148832	69.4761	56.5302	52.7273	28.0851	42.7011	29.3123	46.2889	56.9773	45.0237	43.5685	48.0226	51.7241	40.3035	53.4944	42.1822	48.7805	19.656	59.578	33.366	49.43	45.796	48.507	36.873
ENSG00000075142	SRI	chr7:88205118-88226993:-	protein_coding	-0.441857	0.0175364	-0.580862	0.00164732	-0.756413	0.00023054	-0.62623	0.000611251	-0.84224	2.8935e-06	686.788	573.099	536.364	473.191	435.948	396.843	419.792	400.29	331.754	337.137	351.695	417.734	358.938	341.674	307.649	393.293	294.84	598.75	435.328	383.945	344.416	372.782	331.927
ENSG00000075151	EIF4G3	chr1:20806292-21176888:-	protein_coding	0.015667	0.966057	0.125378	0.750349	0.208141	0.474447	0.117238	0.777912	0.132087	0.586815	423.121	536.062	555.455	490.213	442.9	594.138	528.332	580.396	545.024	557.054	615.819	478.325	544.808	629.853	625.984	490.854	523.342	504.879	509.083	551.251	586.437	550.995	546.726
ENSG00000075188	NUP37	chr12:102073103-102120120:-	protein_coding	-0.352075	0.220682	-0.105985	0.865946	-0.558394	0.0785536	-0.0189858	0.980463	-0.687611	0.00823469	292.141	187.135	186.364	193.191	172.79	148.816	238.627	206.181	165.877	145.228	145.48	260.099	238.028	161.346	140.607	112.805	147.42	221.88	171.599	203.562	145.354	219.824	133.611
ENSG00000075213	SEMA3A	chr7:83955777-84492724:-	protein_coding	-1.01131	6.28543e-10	-0.212486	0.431406	-0.935676	1.54275e-06	-0.615246	0.000193943	-1.52486	2.27745e-16	474.943	520.468	531.818	214.468	243.297	273.957	458.101	403.67	443.128	244.813	266.949	325.616	322.902	313.201	193.476	121.951	174.447	509.076	243.907	434.966	255.881	320.573	163.291
ENSG00000075218	GTSE1	chr22:46296870-46330810:+	protein_coding	-1.3597	5.09502e-08	-0.0210286	0.980159	-0.919022	0.00376732	0.0928846	0.871167	-0.668187	0.026826	124.146	159.844	114.545	39.1489	46.6733	49.6054	123.703	134.718	125.592	53.9419	72.0339	138.916	122.807	163.072	79.865	48.7805	105.651	132.845	45.143	128.004	62.988	141.598	78.099
ENSG00000075223	SEMA3C	chr7:80742538-80922359:-	protein_coding	-0.108874	0.643358	-0.0447201	0.92607	0.280664	0.194625	-0.390773	0.0283409	-0.230704	0.214431	861.048	890.838	1000	939.574	759.682	844.419	839.585	857.557	978.673	1153.53	1093.22	687.192	677.098	698.016	696.85	893.293	766.585	917.295	847.892	891.938	1123.37	687.435	785.576
ENSG00000075234	TTC38	chr22:46267961-46294008:+	protein_coding	0.105575	0.828656	0.19529	0.749948	0.258839	0.612065	0.0512474	0.950129	0.151267	0.743525	52.9613	50.6823	57.2727	54.4681	56.6038	65.389	65.4429	61.323	66.3507	72.6141	60.7345	50.7389	55.4765	63.8481	50.0562	67.0732	71.2531	53.639	58.82	64.372	66.674	56.688	62.794
ENSG00000075239	ACAT1	chr11:108116695-108147603:+	protein_coding	-0.745159	0.0172449	0.0383726	0.967279	-0.668564	0.0790576	0.0017469	0.998527	-0.36446	0.326498	120.729	74.0741	93.6364	44.2553	70.5065	46.2232	110.934	100.917	90.0474	62.2407	49.435	100.985	106.686	87.1441	68.054	103.659	56.5111	96.146	53.662	100.633	55.838	98.272	76.075
ENSG00000075240	GRAMD4	chr22:46576012-46679790:+	protein_coding	0.196086	0.58475	0.0296295	0.974276	0.189635	0.680353	0.209243	0.649446	0.180722	0.608982	86.5604	111.111	131.818	114.043	127.11	139.797	97.3663	122.163	116.114	131.743	121.469	116.256	127.074	146.678	131.046	125	115.479	109.83	126.983	111.881	126.606	130.003	123.842
ENSG00000075275	CELSR1	chr22:46360834-46537170:-	protein_coding	0.0517059	0.935433	-0.0559843	0.95959	0.123589	0.854845	0.0748885	0.934401	0.173752	0.741675	555.239	1037.04	1190.91	830.638	866.931	1214.21	724.661	871.077	1035.55	1081.95	994.35	738.424	915.6	1377.05	1213.72	804.878	1179.36	927.728	970.592	877.094	1038.15	1010.36	1065.99
ENSG00000075292	ZNF638	chr2:71276561-71435069:+	protein_coding	0.0694935	0.839048	0.099751	0.863911	0.106299	0.787909	-0.0512253	0.92672	0.0460901	0.886044	270.501	374.269	400.909	340.426	338.63	416.009	293.695	375.181	469.194	386.929	362.994	344.828	321.479	332.183	379.64	295.732	390.663	348.56	365.021	379.357	374.962	332.83	355.345
ENSG00000075303	SLC25A40	chr7:87833568-87876360:-	protein_coding	-0.524979	0.0217794	-0.126968	0.791534	-0.488508	0.097673	-0.221879	0.546675	-0.328281	0.212631	200.456	194.932	184.545	140.426	114.201	137.542	175.579	169	184.834	144.191	121.469	189.655	145.092	151.855	134.421	143.293	186.732	193.311	130.723	176.471	132.83	162.201	154.815
ENSG00000075336	TIMM21	chr18:74148523-74160531:+	protein_coding	-0.500059	0.0606921	-0.194206	0.688742	-0.225876	0.589567	0.054091	0.930973	-0.349411	0.288562	159.453	122.807	128.182	97.0213	96.3257	90.1917	126.895	125.543	94.7867	106.846	125.706	155.665	142.722	134.599	99.5501	152.439	73.7101	136.814	94.513	115.742	116.276	144.328	108.566
ENSG00000075391	RASAL2	chr1:178094141-178484147:+	protein_coding	-0.138011	0.715165	-0.249352	0.564407	-0.00827152	0.987535	-0.419	0.18869	-0.324502	0.285641	212.984	343.08	439.091	293.617	261.172	337.091	245.012	270.884	296.209	338.174	317.797	214.778	230.441	257.118	265.467	210.366	299.754	331.718	297.293	270.701	327.985	234.112	258.529
ENSG00000075399	VPS9D1	chr16:89707134-89720898:-	protein_coding	0.357083	0.252984	-0.338481	0.426144	-0.13989	0.789005	-0.210849	0.671457	-0.066619	0.878252	80.8656	91.6179	84.5455	91.9149	123.138	121.759	57.4621	74.3602	54.5024	80.9129	70.6215	62.069	66.8563	86.2813	88.8639	64.0244	83.5381	85.676	112.271	62.108	75.767	71.736	78.809
ENSG00000075407	ZNF37A	chr10:38094334-38150293:+	protein_coding	-0.184107	0.72666	-0.0805043	0.935445	0.0409774	0.954736	-0.148758	0.826539	0.0730058	0.88966	40.4328	107.212	76.3636	51.0638	45.6802	89.0643	43.8947	62.2887	101.896	78.8382	70.6215	61.0837	56.899	69.8878	73.6783	67.0732	88.4521	74.67	61.936	69.36	74.73	62.624	76.401
ENSG00000075413	MARK3	chr14:103385392-103503831:+	protein_coding	-0.0686201	0.793321	-0.170813	0.563295	-0.12262	0.689032	-0.122994	0.714672	-0.21259	0.271699	502.847	565.302	546.364	540.426	517.378	472.379	462.091	492.516	459.716	461.618	521.186	498.522	479.374	490.94	482.002	457.317	437.346	538.171	510.061	471.441	491.402	489.612	458.889
ENSG00000075415	SLC25A3	chr12:98593591-98606379:+	protein_coding	-0.536697	0.000175532	-0.279377	0.142374	-0.732654	1.12859e-05	-0.307108	0.13726	-0.764328	1.37377e-08	1991.46	1653.02	1761.82	1199.15	1309.83	1180.38	1556.26	1460.16	1393.36	1043.57	1084.75	1517.24	1509.72	1282.14	1042.18	1103.66	1014.74	1802.1	1229.79	1469.93	1064.16	1436.37	1053.53
ENSG00000075420	FNDC3B	chr3:172039578-172401669:+	protein_coding	0.286425	0.19744	0.488371	0.0156133	0.66939	0.00177407	0.245628	0.416014	0.696192	4.79433e-05	650.911	955.166	950.909	1007.66	974.181	1157.84	1130.89	1210.04	1350.71	1352.7	1427.97	950.246	1009.01	1115.62	1340.83	1378.05	1469.29	852.329	1046.56	1230.55	1390.33	1024.96	1396.06
ENSG00000075426	FOSL2	chr2:28392448-28417317:+	protein_coding	0.289877	0.142372	0.290953	0.192131	0.403499	0.0651217	0.212873	0.520309	0.585923	0.000180518	866.743	1118.91	1172.73	1214.47	1235.35	1437.43	1269.75	1268.95	1376.78	1411.83	1406.78	1059.61	1150.78	1505.61	1653.54	1506.1	1606.88	1052.79	1295.75	1305.16	1409.3	1238.67	1588.84
ENSG00000075461	CACNG4	chr17:66964707-67033398:+	protein_coding	-0.632989	0.178485	-0.644348	0.129079	-0.783836	0.130375	-0.599883	0.150537	-0.830388	0.107153	17.6538	33.1384	28.1818	14.4681	16.8818	7.89177	7.98085	10.14	16.5877	11.4108	8.47458	11.8227	11.3798	13.805	9.5613	9.14634	17.199	26.325	13.081	11.57	9.943	12.336	11.969
ENSG00000075539	FRYL	chr4:48497357-48780322:-	protein_coding	0.166611	0.616673	0.015507	0.986276	0.521977	0.0717161	-0.114977	0.827705	0.281659	0.281679	265.945	413.255	480.909	409.362	378.352	521.984	336.792	376.63	464.455	622.407	521.186	304.926	350.403	398.619	494.938	439.024	476.658	386.703	436.566	392.625	571.797	351.316	470.207
ENSG00000075568	TMEM131	chr2:97756333-97995948:-	protein_coding	0.287348	0.318753	0.472397	0.0876693	0.550766	0.0595039	0.337921	0.296594	0.289816	0.334502	136.105	163.743	206.364	183.83	211.519	232.244	202.713	259.295	279.621	267.635	244.35	191.133	220.484	251.941	249.719	198.171	164.619	168.737	209.198	247.21	255.993	221.186	204.17
ENSG00000075618	FSCN1	chr7:5592816-5606655:+	protein_coding	-0.340409	0.0286351	-0.00129159	0.997144	-0.226679	0.276149	0.184752	0.492267	-0.173053	0.264966	2604.21	3033.14	2715.45	1976.17	2354.52	2210.82	2631.28	2909.71	2791.47	2334.02	2392.66	2890.15	3056.42	3626.4	2452.19	2371.95	2557.74	2784.27	2180.5	2777.49	2363.34	3190.99	2460.63
ENSG00000075624	ACTB	chr7:5527148-5563784:-	protein_coding	-0.539675	7.25632e-06	-0.192869	0.269816	-0.618803	8.90076e-06	-0.163022	0.458649	-0.5554	1.4939e-07	27014.2	26111.1	27216.4	18367.7	19439.9	16971.8	23885.9	23628.7	22426.5	17020.7	17442.1	23143.8	23496	24745.5	18103.5	18128	18196.6	26780.6	18259.8	23313.7	17231.4	23795.1	18142.7
ENSG00000075643	MOCOS	chr18:36187497-36272157:+	protein_coding	-0.561813	0.0135842	-0.0966829	0.855807	-0.705132	0.00847559	-0.118929	0.779258	-0.547141	0.0162877	216.401	192.982	214.545	142.979	114.201	155.581	209.098	178.658	196.682	131.743	111.582	182.266	195.827	194.996	140.607	146.341	135.135	207.976	137.587	194.813	121.662	191.03	140.695
ENSG00000075651	PLD1	chr3:171600404-171810950:-	protein_coding	-0.00508613	0.990143	-0.238641	0.541824	0.137412	0.742799	-0.28331	0.395117	-0.139556	0.662884	149.203	148.148	172.727	183.83	130.089	154.453	137.271	120.232	135.071	167.012	182.203	130.049	118.54	128.559	138.358	125	162.162	156.693	156.124	130.858	174.608	125.716	141.84
ENSG00000075702	WDR62	chr19:36054881-36105108:+	protein_coding	-0.384122	0.263111	0.214584	0.683961	-0.151267	0.771554	0.260251	0.559207	0.0722572	0.86978	78.5877	101.365	85.4545	61.2766	78.4508	52.9876	92.5778	90.2945	142.18	81.9502	72.0339	85.7143	106.211	136.324	73.1159	97.561	115.479	88.469	64.238	108.351	76.992	109.417	95.385
ENSG00000075711	DLG1	chr3:197042560-197299330:-	protein_coding	-0.256448	0.209489	-0.0238783	0.967389	-0.0161035	0.966778	-0.0401807	0.933023	0.0450625	0.849085	612.187	711.501	738.182	611.915	496.524	599.775	648.045	667.31	710.9	703.32	651.13	662.562	702.229	629.853	732.283	725.61	660.934	687.29	569.405	675.419	677.225	664.881	706.276
ENSG00000075785	RAB7A	chr3:128726183-128814798:+	protein_coding	0.0722463	0.749377	-0.0049583	0.99258	0.123432	0.629886	0.0068418	0.988026	0.140119	0.410841	1462.41	1504.87	1300.91	1558.3	1526.32	1403.61	1479.65	1396.91	1367.3	1551.87	1555.08	1464.04	1439.07	1381.36	1563.55	1621.95	1523.34	1422.73	1496.07	1414.62	1553.48	1428.16	1569.62
ENSG00000075790	BCAP29	chr7:107579977-107629170:+	protein_coding	-0.338135	0.141756	0.0385141	0.956869	-0.388152	0.158855	-0.354866	0.179032	-0.46497	0.0313768	335.421	307.992	265.455	259.574	243.297	205.186	293.695	288.749	367.299	224.066	230.226	230.542	259.365	199.31	198.538	216.463	243.243	302.956	236.019	316.581	227.146	229.739	219.415
ENSG00000075826	SEC31B	chr10:100486646-100519864:-	protein_coding	0.651873	0.186086	-0.109859	0.906069	0.350428	0.59841	0.0594317	0.952847	0.813285	0.127672	3.98633	17.5439	14.5455	22.1277	12.9096	38.3315	9.57702	5.7943	14.218	16.5975	19.774	16.7488	9.00901	11.2166	25.3093	27.439	22.113	12.025	24.456	9.863	18.186	12.325	24.954
ENSG00000075856	SART3	chr12:108522214-108561400:-	protein_coding	-0.141022	0.62287	0.00746261	0.991644	-0.226481	0.497246	0.141302	0.734227	-0.221447	0.428502	250	249.513	320	243.404	236.346	261.556	267.358	294.061	260.664	229.253	233.051	281.281	285.917	352.028	276.153	176.829	228.501	273.171	247.102	274.028	231.152	306.409	227.161
ENSG00000075914	EXOSC7	chr3:44975241-45036066:+	protein_coding	-0.366258	0.164623	-0.232353	0.56097	-0.691825	0.0190588	-0.226047	0.590883	-0.713344	0.00758512	216.97	161.793	165.455	138.723	132.075	147.689	164.405	147.272	144.55	101.66	112.994	172.414	165.955	116.48	116.423	131.098	73.7101	181.406	139.496	152.076	107.327	151.616	107.077
ENSG00000075945	KIFAP3	chr1:169921326-170085208:-	protein_coding	-0.014845	0.974305	0.0148341	0.988238	-0.144954	0.767661	-0.282184	0.49707	-0.470129	0.133946	107.631	97.4659	100.909	100.426	100.298	103.72	107.741	113.472	82.9384	87.1369	96.0452	100	67.8046	74.2019	78.1777	64.0244	68.7961	102.002	101.481	101.384	91.591	80.669	70.333
ENSG00000075975	MKRN2	chr3:12557087-12583713:+	protein_coding	-0.346724	0.197584	-0.0708141	0.911304	-0.309721	0.382721	-0.117228	0.811963	-0.297225	0.296891	185.08	165.692	145.455	130.213	116.187	137.542	159.617	154.998	156.398	132.78	128.531	137.931	167.852	147.541	128.796	155.488	120.393	165.409	127.981	157.004	130.656	151.108	134.892
ENSG00000076003	MCM6	chr2:135839626-135876443:-	protein_coding	-0.746241	1.94881e-05	-0.235975	0.390949	-0.672561	0.00223773	-0.151242	0.665111	-0.864173	8.81642e-06	442.483	463.938	375.455	258.723	256.207	225.479	363.128	346.692	362.559	267.635	250	363.054	403.035	373.598	241.282	265.244	176.904	427.292	246.803	357.46	258.817	379.896	227.81
ENSG00000076043	REXO2	chr11:114439386-114450279:+	protein_coding	-0.29055	0.187948	-0.121585	0.782441	-0.128351	0.724255	-0.0297111	0.963152	-0.389813	0.0635945	884.396	692.008	589.091	562.553	611.718	582.864	690.343	693.385	587.678	582.988	734.463	825.123	717.402	575.496	560.742	618.902	461.916	721.832	585.712	657.135	658.725	706.007	547.187
ENSG00000076053	RBM7	chr11:114400030-114414203:+	protein_coding	-0.0999676	0.696199	-0.0970081	0.822922	-0.102279	0.761754	-0.228016	0.412081	-0.196316	0.383734	413.44	436.647	387.273	382.128	403.178	361.894	407.821	375.181	360.19	399.378	362.994	349.261	370.792	317.515	319.46	420.732	348.894	412.453	382.4	381.064	381.186	345.856	363.029
ENSG00000076067	RBMS2	chr12:56521820-56596193:+	protein_coding	0.185775	0.411411	0.289918	0.22387	0.337178	0.15109	0.180319	0.609331	0.48787	0.00265856	603.075	717.349	800	743.83	792.453	886.133	826.816	822.308	992.891	924.274	879.944	689.163	784.258	960.311	1021.37	963.415	1002.46	706.808	807.472	880.672	902.109	811.244	995.748
ENSG00000076108	BAZ2A	chr12:56595596-56636816:-	protein_coding	0.588996	0.00584224	0.294187	0.352101	0.745597	0.00140593	0.211039	0.596798	0.820948	4.9342e-05	485.763	703.704	833.636	946.383	956.306	1220.97	735.834	818.445	992.891	1145.23	1201.98	674.384	751.541	962.899	1300.9	972.561	1368.55	674.368	1041.22	849.057	1173.6	796.275	1214
ENSG00000076201	PTPN23	chr3:47381011-47413435:+	protein_coding	0.141169	0.714524	0.226803	0.626056	0.426719	0.218883	0.226444	0.634712	0.518478	0.049911	126.424	204.678	235.455	176.17	213.505	236.753	195.531	223.563	263.033	251.037	271.186	212.315	179.706	290.768	278.403	240.854	299.754	188.852	208.81	227.376	261.112	227.596	273.004
ENSG00000076242	MLH1	chr3:36993350-37050846:+	protein_coding	-0.459583	0.0718483	0.171494	0.723552	-0.620261	0.0484708	-0.17875	0.667076	-0.874769	0.000611184	160.592	146.199	144.545	106.383	97.3188	117.249	185.156	138.58	206.161	79.8755	107.345	133.005	132.764	127.696	76.4904	70.122	90.9091	150.446	106.984	176.632	93.61	131.155	79.174
ENSG00000076248	UNG	chr12:109097574-109110992:+	protein_coding	-0.672721	0.000292033	0.198274	0.528348	-0.726989	0.00250804	0.174591	0.636347	-0.581999	0.003804	320.615	309.942	280	180.426	184.707	191.657	370.311	350.555	331.754	195.021	155.367	377.833	373.637	286.454	186.727	213.415	206.388	303.519	185.597	350.873	175.194	345.974	202.176
ENSG00000076258	FMO4	chr1:171314183-171342084:+	protein_coding	0.131093	0.851761	0.0303166	0.976686	0.315964	0.627459	0.0242901	0.979265	0.00465326	0.995213	7.97267	3.89864	2.72727	8.51064	4.96524	5.63698	9.57702	5.31144	0	7.26141	11.2994	3.94089	1.89663	11.2166	6.18673	6.09756	2.457	4.866	6.371	4.963	9.28	5.685	4.914
ENSG00000076321	KLHL20	chr1:173714941-173786692:+	protein_coding	-0.283504	0.391421	0.250447	0.51938	-0.175766	0.709939	-0.0582095	0.924492	-0.222685	0.504534	132.688	109.162	120	100.426	76.4647	117.249	158.021	146.306	139.81	126.556	83.3333	119.212	114.272	115.617	107.424	82.3171	115.479	120.617	98.046	148.046	104.945	116.367	101.74
ENSG00000076344	RGS11	chr16:268301-275980:-	protein_coding	0.310179	0.541952	-0.139611	1	-0.137305	1	-0.102156	1	0.701484	0.230801	0.569476	5.84795	0	4.25532	3.97219	4.50958	0	0	0	1.03734	0	0.492611	1.42248	0	3.37458	18.2927	2.457	2.139	4.246	0	0.519	0.638	8.041
ENSG00000076351	SLC46A1	chr17:28394642-28407197:-	protein_coding	0.47773	0.0446778	0.374727	0.21659	0.428757	0.172258	0.201841	0.638726	0.629279	0.00577661	123.007	150.097	163.636	200.851	192.651	226.607	188.348	175.278	229.858	192.946	209.04	140.394	183.973	187.23	209.224	240.854	243.243	145.58	206.703	197.828	200.993	170.533	231.107
ENSG00000076356	PLXNA2	chr1:208022242-208244384:-	protein_coding	0.135646	0.688454	0.672653	0.00195486	0.831617	0.000769986	0.579015	0.028559	1.14617	6.72966e-09	400.342	658.869	750.909	601.702	618.669	776.776	942.538	988.894	1127.96	1103.73	1149.72	729.557	969.654	1199.31	1465.13	1228.66	1429.98	603.373	665.716	1019.8	1126.73	966.173	1374.59
ENSG00000076382	SPAG5	chr17:28577565-28599025:-	protein_coding	-0.933689	4.4133e-06	0.0717714	0.904611	-0.541097	0.0515047	0.184074	0.596045	-0.248087	0.399049	219.248	198.83	230.909	113.191	113.208	98.0834	196.329	225.495	279.621	153.527	134.181	254.187	250.83	245.902	164.229	253.049	137.592	216.329	108.161	233.815	143.854	250.306	184.957
ENSG00000076513	ANKRD13A	chr12:109999186-110039763:+	protein_coding	0.286326	0.245003	0.137394	0.753012	0.371047	0.1749	0.166178	0.649298	0.415848	0.0433605	219.818	222.222	202.727	297.021	221.45	276.212	233.041	224.529	265.403	273.859	292.373	233.498	243.717	254.53	294.713	301.829	270.27	214.922	264.894	240.991	283.116	243.915	288.938
ENSG00000076554	TPD52	chr8:80034745-80231232:-	protein_coding	-0.112016	0.71053	0.0891432	0.862473	-0.475837	0.0843211	-0.11207	0.821243	-0.381263	0.0971819	285.877	226.121	273.636	259.574	251.241	218.715	296.089	257.846	300.948	196.058	172.316	271.429	264.58	185.505	187.289	228.659	194.103	261.878	243.177	284.961	184.187	240.505	203.35
ENSG00000076604	TRAF4	chr17:28744005-28750956:+	protein_coding	0.142043	0.526298	-0.437437	0.0174455	-0.402547	0.0645585	-0.454595	0.0132915	-0.305521	0.0835827	728.929	608.187	652.727	728.511	801.39	683.202	505.986	496.379	431.28	500	492.938	476.847	444.286	503.02	547.807	500	555.283	663.281	737.701	477.881	496.469	474.718	534.363
ENSG00000076641	PAG1	chr8:80967810-81112068:-	protein_coding	0.743084	0.0205416	1.06781	4.02765e-05	1.33546	3.09151e-05	0.508971	0.166128	1.37694	2.44542e-06	30.7517	52.6316	45.4545	74.8936	74.4786	78.9177	111.732	96.5717	113.744	129.668	121.469	64.532	59.2698	75.9275	113.048	106.707	137.592	42.946	76.097	107.349	125.568	66.576	119.116
ENSG00000076650	GPATCH1	chr19:33080899-33130542:+	protein_coding	0.0125935	0.975132	0.0876859	0.882012	0.206844	0.582349	0.065234	0.909846	0.138422	0.65692	158.314	157.895	143.636	149.787	162.86	151.071	160.415	153.549	184.834	190.871	166.667	177.833	164.059	139.776	179.415	137.195	184.275	153.282	154.573	166.266	178.769	160.556	166.962
ENSG00000076662	ICAM3	chr19:10333776-10339661:-	protein_coding	-0.0902294	0.886756	-0.219829	0.762492	-0.0572557	0.941429	-0.00542683	0.995923	-0.227756	0.691166	34.1686	35.0877	26.3636	26.383	41.708	19.1657	27.1349	26.5572	18.9573	29.0456	31.0734	34.4828	34.1394	25.0216	18.5602	33.5366	31.941	31.873	29.086	24.216	30.06	31.215	28.013
ENSG00000076685	NT5C2	chr10:103088017-103193306:-	protein_coding	0.433557	0.00449143	-0.165432	0.570348	0.2755	0.214392	-0.194371	0.475422	0.375594	0.0188412	671.982	651.072	622.727	942.128	859.98	852.311	616.121	533.076	575.829	773.859	810.734	601.97	513.514	569.456	814.398	948.171	788.698	648.594	884.806	575.009	792.297	561.647	850.422
ENSG00000076706	MCAM	chr11:119308529-119321521:-	protein_coding	0.349221	0.421488	0.975211	0.000151417	1.07664	0.00092001	1.15971	2.75163e-07	1.28616	2.56635e-06	48.4055	58.4795	40.9091	54.4681	97.3188	43.9684	94.174	112.506	137.441	128.631	104.52	132.02	131.816	119.931	137.233	131.098	110.565	49.265	65.252	114.707	116.575	127.922	126.299
ENSG00000076716	GPC4	chrX:133300103-133415489:-	protein_coding	0.10821	0.825274	1.35838	3.29711e-10	1.41	5.25748e-07	0.769802	0.00376477	1.08164	0.00010891	45.5581	64.3275	56.3636	56.1702	59.5829	62.0068	172.386	170.449	151.659	161.826	170.904	91.133	107.16	116.48	107.424	134.146	132.678	55.416	59.253	164.831	166.365	104.924	124.75
ENSG00000076770	MBNL3	chrX:132369317-132489968:-	protein_coding	-0.466916	0.174416	-0.00338419	0.99668	-0.385329	0.380003	-0.15121	0.796653	-0.604311	0.104004	85.4214	126.706	186.364	89.3617	75.4717	108.23	116.52	151.135	125.592	92.3237	100.282	100.493	116.169	132.01	85.4893	39.6341	117.936	132.83	91.021	131.082	96.303	116.224	81.02
ENSG00000076826	CAMSAP3	chr19:7595902-7618304:+	protein_coding	0.486218	0.120891	0.0933556	0.899387	0.472129	0.199595	0.248563	0.583227	0.471923	0.120362	79.7267	107.212	70.9091	91.0638	152.929	127.396	84.597	98.986	87.6777	122.407	122.881	95.0739	94.3575	123.382	127.672	103.659	122.85	85.949	123.796	90.42	122.644	104.271	118.06
ENSG00000076864	RAP1GAP	chr1:21596215-21669363:-	protein_coding	0.638565	0.0741421	0.126084	0.882632	0.94301	0.0132549	0.229495	0.696562	1.27204	0.000139732	26.1959	42.885	49.0909	73.1915	57.5968	66.5163	39.9042	40.5601	54.5024	81.9502	93.2203	46.3054	50.2608	47.4547	78.1777	97.561	147.42	39.391	65.768	44.989	87.585	48.007	107.72
ENSG00000076924	XAB2	chr19:7619525-7629545:-	protein_coding	0.0688929	0.838781	-0.0569809	0.9326	0.0556748	0.904096	0.0587463	0.913631	0.188769	0.468346	250.569	255.361	192.727	227.234	263.158	242.39	246.608	229.358	180.095	219.917	265.537	234.483	244.192	250.216	262.092	256.098	280.098	232.886	244.261	218.687	242.727	242.963	266.096
ENSG00000076928	ARHGEF1	chr19:41883161-41930150:+	protein_coding	0.0791505	0.759255	0.0535634	0.912648	0.102354	0.748524	0.263344	0.284515	0.246079	0.198792	457.859	477.583	440.909	447.66	500.497	507.328	498.803	478.513	445.498	484.44	502.825	505.419	552.869	617.774	566.929	472.561	587.224	458.784	485.161	474.271	493.632	558.687	542.238
ENSG00000076944	STXBP2	chr19:7636881-7647873:+	protein_coding	0.156947	0.531898	-0.133888	0.738334	0.105421	0.764441	-0.0663856	0.887792	0.146363	0.533578	325.74	337.232	297.273	397.447	336.643	338.219	298.484	297.441	263.033	330.913	360.169	322.66	285.443	302.847	359.955	387.195	316.953	320.082	357.436	286.319	345.541	303.65	354.701
ENSG00000076984	MAP2K7	chr19:7903843-7914478:+	protein_coding	-0.0741391	0.83501	-0.223422	0.570989	-0.0938078	0.832814	-0.303803	0.352918	-0.0487924	0.88795	173.69	191.033	158.182	162.553	179.742	148.816	146.049	132.786	163.507	177.386	144.068	134.975	118.54	157.032	170.416	189.024	142.506	174.302	163.704	147.448	160.727	136.849	167.316
ENSG00000077044	DGKD	chr2:233354507-233472104:+	protein_coding	0.181891	0.609354	0.164504	0.775809	0.347173	0.358917	0.167807	0.741064	0.634255	0.0131703	86.5604	120.858	113.636	114.894	133.069	114.994	102.155	113.955	156.398	141.079	135.593	100	122.807	142.364	158.605	161.585	186.732	107.018	120.986	124.169	138.336	121.724	168.974
ENSG00000077092	RARB	chr3:25174332-25597932:+	protein_coding	-0.0431793	0.946694	-0.500087	0.271421	-0.428056	0.442539	-0.263966	0.653137	-0.457327	0.486337	54.6697	27.2904	35.4545	50.2128	35.7498	30.4397	24.7406	22.6944	23.6967	30.083	22.5989	34.9754	26.5529	31.9241	36.5579	0	14.742	39.138	38.801	23.711	26.341	31.151	17.1
ENSG00000077097	TOP2B	chr3:25597905-25664907:-	protein_coding	-0.0725673	0.81883	0.105374	0.835923	0.0978741	0.792656	0.042533	0.93924	-0.00939867	0.976245	396.925	415.205	553.636	396.596	419.067	482.525	458.101	454.853	582.938	461.618	519.774	461.576	447.131	505.608	469.066	429.878	454.545	455.255	432.729	498.631	490.696	471.439	451.163
ENSG00000077147	TM9SF3	chr10:96518110-96587452:-	protein_coding	0.10586	0.583942	0.133408	0.622917	-0.0289429	0.928049	-0.0983226	0.756581	-0.0230215	0.916101	1214.12	1183.24	1221.82	1291.06	1320.75	1293.12	1318.44	1267.99	1414.69	1171.16	1193.5	1161.58	1128.02	1078.52	1095.61	1192.07	1289.93	1206.39	1301.65	1333.7	1182.33	1122.7	1192.54
ENSG00000077150	NFKB2	chr10:102394110-102402524:+	protein_coding	0.510272	0.00235293	0.227809	0.41828	0.523954	0.0113621	0.152451	0.650013	0.524386	0.00156511	376.993	356.725	355.455	484.255	561.072	533.258	440.543	468.373	372.038	540.456	525.424	374.384	414.889	435.72	528.684	490.854	562.654	363.058	526.195	426.984	532.94	408.331	527.397
ENSG00000077152	UBE2T	chr1:202331657-202341980:-	protein_coding	-1.05425	3.73863e-06	-0.0994656	0.863253	-0.9611	0.00078159	-0.0541793	0.930485	-0.926565	0.00111232	234.624	157.895	189.091	95.3191	92.3535	75.5355	173.184	186.866	187.204	79.8755	105.932	206.404	194.879	162.209	87.1766	152.439	61.4251	193.87	87.736	182.418	92.904	187.831	100.347
ENSG00000077157	PPP1R12B	chr1:202348699-202592706:+	protein_coding	-0.235628	0.428082	-0.0147026	0.986389	-0.0507032	0.917015	-0.138819	0.779258	0.222919	0.41559	502.847	768.031	981.818	570.213	608.739	705.75	690.343	739.256	796.209	714.73	727.401	579.31	627.786	805.004	980.877	774.39	877.15	750.899	628.234	741.936	721.066	670.7	877.473
ENSG00000077232	DNAJC10	chr2:182716041-182794464:+	protein_coding	-0.307209	0.130112	0.210777	0.428721	0.0540746	0.881171	0.00548219	0.991968	-0.317402	0.0971151	498.861	508.772	430	380.426	344.588	423.901	541.101	553.839	587.678	488.589	507.062	499.015	503.082	436.583	401.012	353.659	380.835	479.211	382.971	560.873	497.826	479.56	378.502
ENSG00000077235	GTF3C1	chr16:27459555-27549913:-	protein_coding	0.235721	0.360673	0.306195	0.262501	0.552677	0.0240502	0.300278	0.338985	0.639857	0.00155724	326.31	430.799	502.727	467.234	465.74	561.443	511.572	542.733	530.806	616.183	646.893	432.02	555.714	603.969	688.976	542.683	751.843	419.945	498.139	528.37	631.538	530.567	661.167
ENSG00000077238	IL4R	chr16:27313668-27364778:+	protein_coding	0.301107	0.0581468	0.304592	0.0984099	0.492827	0.00622643	0.375067	0.0307885	0.539942	8.63443e-05	735.194	771.93	739.091	934.468	897.716	949.267	940.144	976.34	876.777	1037.34	1097.46	936.453	1003.79	1017.26	1133.3	1045.73	1095.82	748.738	927.15	931.087	1067.4	985.834	1091.62
ENSG00000077254	USP33	chr1:77695987-77759852:-	protein_coding	0.0185988	0.950844	-0.0576501	0.901148	-0.0947371	0.780307	-0.115431	0.737548	-0.203714	0.31036	480.068	463.938	490	520	448.858	485.908	455.706	464.51	454.976	493.776	396.893	442.365	450.925	423.641	394.263	457.317	400.491	478.002	484.922	458.398	445.334	438.977	417.357
ENSG00000077312	SNRPA	chr19:40750637-40765389:+	protein_coding	-1.11178	7.36465e-11	-0.378287	0.0992038	-0.897676	2.59613e-05	-0.264033	0.311782	-1.30563	3.75455e-12	403.189	413.255	362.727	193.191	165.839	161.218	304.868	320.135	246.445	216.805	185.028	333.99	295.875	335.634	169.291	146.341	132.678	393.057	173.416	290.483	200.917	321.833	149.437
ENSG00000077348	EXOSC5	chr19:41386374-41397359:-	protein_coding	-0.193211	0.594948	-0.210069	0.668771	-0.1839	0.676649	0.067902	0.915019	-0.255255	0.430165	169.134	126.706	121.818	148.085	117.18	96.956	135.674	123.129	87.6777	118.257	125.706	174.384	145.092	125.108	127.672	112.805	103.194	139.219	120.74	115.494	121.982	148.195	114.557
ENSG00000077380	DYNC1I2	chr2:171687409-171748420:+	protein_coding	-0.449856	0.0108779	-0.276755	0.275551	-0.459091	0.0461555	-0.279475	0.309677	-0.758451	2.60685e-05	561.503	485.38	477.273	385.532	365.442	352.875	468.476	381.941	388.626	336.1	392.655	436.946	455.666	339.085	298.088	344.512	248.157	508.052	367.95	413.014	364.377	410.566	296.919
ENSG00000077454	LRCH4	chr7:100574011-100586129:-	protein_coding	0.479742	0.0098614	-0.152814	0.68031	0.398209	0.0993161	-0.0593859	0.912738	0.466563	0.00982086	345.672	450.292	425.455	513.191	603.774	603.157	362.33	372.284	341.232	553.942	529.661	335.961	362.257	465.056	534.308	597.561	567.568	407.14	573.374	358.616	541.801	387.758	566.479
ENSG00000077458	FAM76B	chr11:95768953-95790409:-	protein_coding	-0.0540418	0.898558	-0.0628195	0.932654	0.0158453	0.97811	-0.275435	0.474677	-0.206779	0.534374	111.048	111.111	125.455	115.745	125.124	92.4464	108.54	102.366	125.592	120.332	114.407	101.97	95.3058	79.3788	104.612	97.561	93.3661	115.871	111.105	112.166	117.369	92.218	98.513
ENSG00000077463	SIRT6	chr19:4174109-4182566:-	protein_coding	0.470047	0.101738	-0.109279	0.883864	0.417343	0.261438	0.0811312	0.902198	0.427834	0.152655	76.8793	91.6179	84.5455	123.404	136.048	99.2108	80.6065	90.2945	47.3934	115.145	117.232	101.478	84.4002	81.1044	105.174	118.902	125.307	84.348	119.554	72.765	116.188	88.994	116.461
ENSG00000077514	POLD3	chr11:74493851-74669117:+	protein_coding	-0.5252	0.0234094	-0.094618	0.867169	-0.517818	0.0893006	-0.0217974	0.975519	-0.603252	0.0116854	236.902	175.439	198.182	136.17	144.985	136.415	201.117	195.075	172.986	153.527	121.469	212.315	216.216	176.877	128.234	131.098	140.049	203.507	139.19	189.726	137.498	201.803	133.127
ENSG00000077522	ACTN2	chr1:236664141-236764631:+	protein_coding	0.141519	1	-0.0601332	1	0.0276094	1	-0.0332027	1	0.176518	0.763462	1.70843	0	0.909091	1.70213	2.97915	1.1274	0	0.482859	0	1.03734	1.41243	1.47783	0.474158	0	1.12486	0	4.914	0.873	1.936	0.161	1.225	0.651	2.013
ENSG00000077549	CAPZB	chr1:19338775-19485539:-	protein_coding	-0.206359	0.255485	-0.179083	0.466325	-0.310735	0.13292	-0.218715	0.425994	-0.347555	0.0238085	1332	1173.49	1167.27	1102.98	1084.41	985.344	1097.37	1110.09	1011.85	1000	959.04	1181.77	1055	880.932	925.197	1045.73	916.462	1224.26	1057.58	1073.1	979.52	1039.24	962.463
ENSG00000077585	GPR137B	chr1:236142505-236221865:+	protein_coding	0.469252	0.103984	-0.182091	0.767973	0.544472	0.124302	-0.168388	0.759826	0.584328	0.042434	77.4487	68.2261	72.7273	102.979	105.263	108.23	62.2506	70.4973	49.763	117.22	108.757	57.6355	70.6496	62.1225	106.299	109.756	127.764	72.801	105.491	60.837	112.988	63.469	114.606
ENSG00000077616	NAALAD2	chr11:90131515-90192894:+	protein_coding	-0.16673	1	0.101752	1	0.0335476	1	0.206223	1	-0.224469	0.605342	1.13895	3.89864	0	0	0	1.1274	2.39425	2.89715	2.36967	2.07469	1.41243	2.46305	4.26743	4.31406	0	0	0	1.679	0.376	2.554	1.744	3.682	0
ENSG00000077684	JADE1	chr4:128809700-128875224:+	protein_coding	-0.314765	0.378167	-0.0112767	0.990668	-0.423954	0.310757	-0.0239424	0.975642	-0.503294	0.146218	75.1708	89.6686	109.091	63.8298	80.4369	68.7711	86.9912	68.5659	125.592	62.2407	66.3842	87.1921	81.0811	100.086	70.3037	60.9756	49.14	91.31	71.013	93.717	64.312	89.453	60.14
ENSG00000077713	SLC25A43	chrX:119399336-119454478:+	protein_coding	-0.417551	0.102354	0.110083	0.838054	-0.548155	0.0707032	0.0578333	0.923002	-0.298775	0.317835	196.469	179.337	156.364	147.234	123.138	118.377	190.742	191.212	201.422	122.407	110.169	214.778	163.585	179.465	111.924	176.829	154.791	177.39	129.583	194.459	116.288	185.943	147.848
ENSG00000077721	UBE2A	chrX:119574536-119591083:+	protein_coding	-0.316066	0.0909797	0.170361	0.58224	-0.250593	0.326219	-0.0562777	0.900088	-0.409707	0.0492764	585.991	534.113	522.727	474.894	407.15	427.283	646.449	551.424	682.464	484.44	427.966	544.335	495.021	540.121	350.956	536.585	358.722	547.61	436.442	626.779	456.203	526.492	415.421
ENSG00000077782	FGFR1	chr8:38400215-38468834:-	protein_coding	0.0772767	0.901024	0.721756	0.0407911	0.480324	0.348535	0.653223	0.0596139	0.613108	0.143309	26.1959	54.5809	26.3636	33.1915	41.708	33.8219	55.0678	62.7716	97.1564	54.9793	50.8475	57.1429	69.7013	62.1225	57.9303	45.7317	61.4251	35.713	36.24	71.665	52.913	62.989	55.029
ENSG00000077935	SMC1B	chr22:45344063-45413619:-	protein_coding	-0.240418	0.546641	0.21844	0.684531	0.122107	0.826627	0.294	0.479519	0.0322984	0.948066	62.0729	97.4659	101.818	68.9362	75.4717	67.6437	90.1836	112.989	106.635	81.9502	108.757	110.837	111.427	106.126	98.4252	57.9268	100.737	87.119	70.684	103.269	95.354	109.464	85.696
ENSG00000077942	FBLN1	chr22:45502238-45601135:+	protein_coding	0.473293	0.00314247	-0.3354	0.109351	0.447156	0.0306636	-0.205542	0.446555	0.552803	0.000275193	498.292	499.025	552.727	777.021	726.912	675.31	395.052	428.296	379.147	755.187	675.141	436.453	429.113	466.782	790.214	716.463	781.327	516.681	726.414	400.831	715.164	444.116	762.668
ENSG00000078018	MAP2	chr2:209424058-209734118:+	protein_coding	-0.512762	0.164973	-0.126583	0.878378	-0.767228	0.069003	-0.679107	0.0426407	-0.486867	0.241886	50.1139	58.4795	77.2727	34.8936	43.6941	42.841	40.7023	45.8716	87.6777	31.1203	31.0734	27.5862	28.9237	42.2778	31.4961	57.9268	44.226	61.955	40.476	58.084	31.097	32.929	44.55
ENSG00000078043	PIAS2	chr18:46803218-46920160:-	protein_coding	-0.0555604	0.904975	-0.0634752	0.94197	0.214226	0.652341	0.0058223	0.99449	-0.247922	0.512762	84.8519	128.655	79.0909	95.3191	92.3535	84.5547	86.9912	94.1574	87.6777	102.697	124.294	92.1182	99.5733	94.0466	73.1159	91.4634	76.1671	97.533	90.742	89.609	113.495	95.246	80.249
ENSG00000078061	ARAF	chrX:47561100-47571920:+	protein_coding	0.109503	0.743818	-0.0385705	0.961314	0.293713	0.372292	0.0130822	0.984098	0.0500385	0.884087	148.064	169.591	160.909	158.298	189.672	167.982	153.232	168.035	132.701	198.133	197.74	160.591	153.627	166.523	154.668	179.878	164.619	159.521	171.984	151.323	197.936	160.247	166.388
ENSG00000078070	MCCC1	chr3:183015218-183116075:-	protein_coding	-0.264807	0.367078	-0.0532795	0.937168	-0.171359	0.664093	0.0505203	0.930485	-0.365208	0.159401	179.385	179.337	222.727	165.957	126.117	186.02	179.569	195.558	182.464	184.647	155.367	214.778	207.207	182.916	134.983	167.683	152.334	193.816	159.365	185.864	170.007	201.634	151.667
ENSG00000078081	LAMP3	chr3:183122215-183163839:-	protein_coding	0.388392	0.27225	1.83568	1.46016e-19	1.67867	9.9759e-10	1.48114	2.73796e-12	1.53562	2.03137e-09	58.0866	122.807	69.0909	103.83	108.242	114.994	335.196	378.561	357.82	332.988	274.011	265.025	270.744	285.591	286.277	213.415	245.7	83.328	109.022	357.192	303.499	273.787	248.464
ENSG00000078098	FAP	chr2:162170684-162245151:-	protein_coding	0.633839	0.208451	0.114933	0.899387	1.31738	0.00379941	0.208261	0.762797	1.48295	0.00173877	3.98633	15.5945	5.45455	15.3191	13.9027	20.2931	7.18276	13.0372	7.109	46.6805	26.8362	10.8374	9.48317	12.0794	25.3093	36.5854	34.398	8.345	16.505	9.11	36.758	10.8	32.098
ENSG00000078114	NEBL	chr10:20779973-21174187:-	protein_coding	0.846648	0.000202675	-0.3223	0.452003	0.260576	0.535482	-0.571101	0.0506044	0.33358	0.279433	83.713	120.858	110.909	218.723	184.707	182.638	94.174	66.1516	75.8294	129.668	124.294	67.4877	64.0114	59.5341	124.859	146.341	130.221	105.16	195.356	78.718	126.981	63.678	133.807
ENSG00000078124	ACER3	chr11:76860867-77026797:+	protein_coding	-0.133665	0.604866	0.487704	0.00949512	0.0233107	0.954648	0.284497	0.235703	-0.154062	0.501109	377.563	352.827	334.545	335.319	289.97	342.728	466.879	499.759	582.938	363.071	360.169	425.123	468.468	426.23	318.335	323.171	314.496	354.978	322.673	516.525	361.62	439.94	318.667
ENSG00000078140	UBE2K	chr4:39698109-39782792:+	protein_coding	-0.250161	0.193493	-0.0536344	0.905697	-0.235236	0.346278	-0.182308	0.511574	-0.448859	0.00851247	571.185	580.897	546.364	434.894	509.434	473.506	545.89	544.182	540.284	458.506	495.763	501.97	517.307	460.742	446.007	390.244	383.292	566.148	472.611	543.452	477.134	493.34	406.514
ENSG00000078142	PIK3C3	chr18:41955234-42087830:+	protein_coding	0.0125688	0.974731	-0.146576	0.762054	0.138227	0.732494	-0.132729	0.775396	-0.312978	0.246791	201.025	155.945	207.273	209.362	180.735	186.02	169.992	178.658	156.398	210.581	211.864	193.103	166.904	152.718	137.795	161.585	162.162	188.081	192.039	168.349	211.223	170.908	153.848
ENSG00000078177	N4BP2	chr4:40056850-40158252:+	protein_coding	0.105992	0.840113	0.300106	0.570659	-0.0688861	0.923394	0.157393	0.800136	0.0466692	0.931804	38.1549	72.1248	63.6364	50.2128	61.569	73.2807	77.4142	58.9087	92.4171	43.5685	63.5593	60.5911	64.9597	69.025	61.3048	64.0244	49.14	57.972	61.688	76.247	53.564	64.859	58.156
ENSG00000078237	TIGAR	chr12:4307763-4360028:+	protein_coding	0.559622	0.119622	0.839901	0.00584717	0.993052	0.00553879	0.761619	0.00916515	0.749549	0.0406592	36.4465	33.1384	39.0909	52.766	54.6177	67.6437	57.4621	83.5345	104.265	81.9502	87.5706	65.5172	79.1844	72.4763	78.7402	64.0244	49.14	36.225	58.342	81.754	84.76	72.393	63.968
ENSG00000078246	TULP3	chr12:2877223-2941138:+	protein_coding	-0.209368	0.547295	-0.179909	0.712106	-0.37208	0.311399	-0.0924116	0.866363	-0.427038	0.14856	115.604	128.655	135.455	114.043	83.4161	125.141	108.54	113.955	101.896	96.473	91.8079	109.852	120.91	120.794	100.112	94.5122	76.1671	126.571	107.533	108.13	94.14	117.185	90.264
ENSG00000078269	SYNJ2	chr6:157981863-158099176:+	protein_coding	0.618102	0.00126983	0.369188	0.109962	0.701109	0.00111525	0.470537	0.0284438	0.71516	3.43994e-05	343.964	411.306	483.636	569.362	624.628	753.1	515.563	536.939	587.678	717.842	663.842	541.379	576.577	655.738	698.538	667.683	690.418	412.969	649.03	546.726	690.842	591.231	685.546
ENSG00000078304	PPP2R5C	chr14:101761798-101927989:+	protein_coding	-0.29327	0.129572	-0.334803	0.0802807	-0.298016	0.185833	-0.273383	0.211764	-0.550995	0.000388502	884.396	746.589	812.727	760.851	614.697	605.411	671.987	631.096	609.005	677.386	638.418	696.552	656.235	648.835	524.184	579.268	565.111	814.571	660.32	637.363	657.902	667.207	556.188
ENSG00000078319	PMS2P1	chr7:100320992-100341908:-	unprocessed_pseudogene	-0.0517802	0.931529	-0.0907074	0.924626	-0.284178	0.631334	-0.202574	0.746579	-0.256969	0.609807	48.4055	29.2398	44.5455	49.3617	38.7289	31.5671	47.087	40.5601	21.327	34.2324	29.661	38.9163	34.6136	29.3356	32.0585	39.6341	31.941	40.73	39.886	36.325	31.947	34.288	34.545
ENSG00000078369	GNB1	chr1:1785285-1891117:-	protein_coding	-0.0986876	0.618663	0.0240136	0.962572	-0.134983	0.571621	-0.10061	0.746579	-0.174869	0.259118	1916.29	1943.47	2113.64	1776.17	1952.33	1841.04	1985.63	1918.4	2189.57	1839.21	1775.42	1757.64	1862.97	1930.97	1690.1	1841.46	1761.67	1991.13	1856.51	2031.2	1807.32	1850.53	1764.41
ENSG00000078399	HOXA9	chr7:27162438-27175180:-	protein_coding	-0.263176	0.673742	-0.101391	0.912201	-0.0975676	0.904393	-0.025152	0.980461	-0.203357	0.789983	5.69476	3.89864	12.7273	4.25532	3.97219	6.76437	4.78851	6.76002	7.109	3.11203	9.88701	7.38916	6.16406	8.62813	6.18673	6.09756	4.914	7.44	4.997	6.219	6.5	7.394	5.733
ENSG00000078401	EDN1	chr6:12290361-12297194:+	protein_coding	-0.279679	0.229944	1.04224	3.86901e-11	0.472306	0.0483297	0.492842	0.0104884	0.653564	0.00039535	277.904	239.766	270.909	228.085	200.596	217.587	644.054	581.845	502.37	384.855	364.407	385.222	391.655	374.461	411.136	490.854	373.464	262.86	215.423	576.089	374.631	383.779	425.151
ENSG00000078403	MLLT10	chr10:21524646-21743630:+	protein_coding	-0.177022	0.556665	-0.141531	0.776985	-0.278178	0.430331	-0.257134	0.444739	-0.508913	0.0467434	169.704	173.489	211.818	172.766	152.929	161.218	152.434	158.86	194.313	142.116	158.192	151.232	156.946	145.815	125.422	103.659	152.334	185.004	162.304	168.536	150.154	151.331	127.138
ENSG00000078487	ZCWPW1	chr7:100400826-100428992:-	protein_coding	0.264766	0.670662	-0.0028643	0.997144	-0.338388	0.609795	-0.107886	0.902198	-0.128132	0.869061	10.2506	9.74659	12.7273	18.7234	17.8749	7.89177	11.9713	8.20859	14.218	9.3361	2.82486	11.33	8.53485	7.76531	11.2486	3.04878	12.285	10.908	14.83	11.466	6.08	9.21	8.861
ENSG00000078618	NRDC	chr1:51789191-51878937:-	protein_coding	-0.0918488	0.659638	-0.0596955	0.878378	-0.135037	0.59087	-0.0817003	0.807175	-0.041209	0.840475	1044.42	1076.02	1077.27	1012.77	959.285	1021.42	1025.54	1023.66	1009.48	956.432	977.401	983.744	1016.6	1010.35	1009	1003.05	1095.82	1065.9	997.824	1019.56	966.916	1003.56	1035.96
ENSG00000078668	VDAC3	chr8:42391624-42405937:+	protein_coding	-0.435337	0.0350367	-0.241904	0.433902	-0.58007	0.0155354	-0.188281	0.602427	-0.579619	0.0038604	714.692	485.38	533.636	456.17	404.171	408.117	529.928	469.821	447.867	370.332	385.593	532.512	531.532	443.486	341.957	429.878	390.663	577.903	422.819	482.539	377.963	502.51	387.5
ENSG00000078674	PCM1	chr8:17922840-18029944:+	protein_coding	-0.0886482	0.794967	0.0341302	0.964003	0.150237	0.704533	0.0877023	0.864076	-0.150277	0.608814	303.531	432.749	500	354.894	376.365	421.646	381.484	409.464	481.043	519.71	398.305	416.256	454.718	446.937	411.699	298.78	380.835	412.093	384.302	423.997	459.007	439.304	363.771
ENSG00000078687	TNRC6C	chr17:77959240-78108835:+	protein_coding	0.200364	0.737802	0.388623	0.478479	0.54878	0.309925	0.163534	0.829264	0.87253	0.042766	14.8064	17.5439	40	31.4894	28.7984	28.1849	31.9234	32.8344	54.5024	46.6805	38.1356	19.7044	31.7686	37.9638	50.0562	48.7805	54.0541	24.117	29.491	39.753	42.408	29.812	50.964
[truncated: 13,835 more rows]

## Sheet: PANC-1
gene_id	gene_name	coordinates	gene_biotype	log2FoldChange DMSO + 3x8 Gy/DMSO + 0 Gy	padj DMSO + 3x8 Gy/DMSO + 0 Gy	log2FoldChange KMR-206 + 0 Gy/DMSO + 0 Gy	padj KMR-206 + 0 Gy/DMSO + 0 Gy	log2FoldChange KMR-206 + 3x8 Gy/DMSO + 0 Gy	padj KMR-206 + 3x8 Gy/DMSO + 0 Gy	log2FoldChange RBN-2397 + 0 Gy/DMSO + 0 Gy	padj RBN-2397 + 0 Gy/DMSO + 0 Gy	log2FoldChange RBN-2397 + 3x8 Gy/DMSO + 0 Gy	padj RBN-2397 + 3x8 Gy/DMSO + 0 Gy	normalized counts DMSO + 0 Gy r1	normalized counts DMSO + 0 Gy r2	normalized counts DMSO + 0 Gy r3	normalized counts DMSO + 3x8 Gy r1	normalized counts DMSO + 3x8 Gy r2	normalized counts DMSO + 3x8 Gy r3	normalized counts KMR-206 + 0 Gy r1	normalized counts KMR-206 + 0 Gy r2	normalized counts KMR-206 + 0 Gy r3	normalized counts KMR-206 + 3x8 Gy r2	normalized counts KMR-206 + 3x8 Gy r3	normalized counts KMR-206 + 3x8 Gy r1	normalized counts RBN-2397 + 0 Gy r1	normalized counts RBN-2397 + 0 Gy r2	normalized counts RBN-2397 + 0 Gy r3	normalized counts RBN-2397 + 3x8 Gy r1	normalized counts RBN-2397 + 3x8 Gy r2	normalized counts RBN-2397 + 3x8 Gy r3	mean normalized counts DMSO + 0 Gy	mean normalized counts DMSO + 3x8 Gy	mean normalized counts KMR-206 + 0 Gy	mean normalized counts KMR-206 + 3x8 Gy	mean normalized counts RBN-2397 + 0 Gy	mean normalized counts RBN-2397 + 3x8 Gy
[truncated: 15,331 more rows]
