# Supplementary material for: PARP7 inhibitors enhance the immunogenic effects of radiation in pancreatic cancer cells
Source: Mol Ther Oncol. 2026 Jun 8;34(3):201258. doi: 10.1016/j.omton.2026.201258 (PMC13316578; doi:10.1016/j.omton.2026.201258)
Supplement: Table S2. RNA-seq analysis of repetitive elements in BxPC-3 and PANC-1 cells before and after treatment with 3 × 8 Gy without or with the PARP7 inhibitors RBN-2397 (1 μM) and KMR-206 (300 nM) — These agents were added to the cells 24 h before the first radiation fraction and maintained until harvesting the cells 72 h after the last fraction. [file mmc3.xlsx]

## Sheet: BxPC-3
gene_id	log2FoldChange DMSO + 3x8 Gy/DMSO + 0 Gy	padj DMSO + 3x8 Gy/DMSO + 0 Gy	log2FoldChange KMR-206 + 0 Gy/DMSO + 0 Gy	padj KMR-206 + 0 Gy/DMSO + 0 Gy	log2FoldChange KMR-206 + 3x8 Gy/DMSO + 0 Gy	padj KMR-206 + 3x8 Gy/DMSO + 0 Gy	log2FoldChange RBN-2397 + 0 Gy/DMSO + 0 Gy	padj RBN-2397 + 0 Gy/DMSO + 0 Gy	log2FoldChange RBN-2397 + 3x8 Gy/DMSO + 0 Gy	padj RBN-2397 + 3x8 Gy/DMSO + 0 Gy	normalized counts DMSO + 0 Gy r1	normalized counts DMSO + 0 Gy r2	normalized counts DMSO + 0 Gy r3	normalized counts DMSO + 3x8 Gy r1	normalized counts DMSO + 3x8 Gy r2	normalized counts DMSO + 3x8 Gy r3	normalized counts KMR-206 + 0 Gy r1	normalized counts KMR-206 + 0 Gy r2	normalized counts KMR-206 + 0 Gy r3	normalized counts KMR-206 + 3x8 Gy r2	normalized counts KMR-206 + 3x8 Gy r3	normalized counts RBN-2397 + 0 Gy r1	normalized counts RBN-2397 + 0 Gy r2	normalized counts RBN-2397 + 0 Gy r3	normalized counts RBN-2397 + 3x8 Gy r1	normalized counts RBN-2397 + 3x8 Gy r2	normalized counts RBN-2397 + 3x8 Gy r3	mean normalized counts DMSO + 0 Gy	mean normalized counts DMSO + 3x8 Gy	mean normalized counts KMR-206 + 0 Gy	mean normalized counts KMR-206 + 3x8 Gy	mean normalized counts RBN-2397 + 0 Gy	mean normalized counts RBN-2397 + 3x8 Gy
5S	0.15207	0.706454	-0.25485	0.593023	0.0848655	0.879487	-0.176125	0.80312	0.949724	0.103593	149.772	85.77	150.909	141.277	173.784	128.523	109.338	97.5374	111.374	150.415	129.944	109.852	67.3305	157.032	146.232	1298.78	196.56	128.817	147.861	106.083	140.179	111.405	547.191
7SK	0.556244	0.0572941	-0.269875	0.586215	0.391909	0.342868	-0.185437	0.762305	0.931893	0.0971652	75.1708	89.6686	84.5455	115.745	136.048	128.523	67.8372	55.0459	75.8294	116.183	110.169	69.4581	61.1664	81.1044	104.612	472.561	122.85	83.128	126.772	66.237	113.176	70.576	233.341
7SLRNA	0.290304	0.13962	0.546619	0.00435282	0.641943	0.0370537	0.259096	0.564247	1.35137	4.57704e-18	3169.13	2918.13	4070.91	3937.87	4282.03	4316.8	4682.36	4663.93	6018.96	3535.27	7611.58	3506.4	3103.84	5939.6	9994.94	8582.32	8022.11	3386.06	4178.9	5121.75	5573.43	4183.28	8866.46
ACRO1	0.0647106	0.924897	-0.0548453	0.885113	-0.0764355	0.917242	0.0634853	0.945216	0.855781	0.149818	0	19.4932	10.9091	13.617	5.95829	12.4014	0	5.7943	9.47867	7.26141	8.47458	5.91133	9.48317	18.9819	19.685	33.5366	34.398	10.134	10.659	5.091	7.868	11.459	29.207
ALR/Alpha	0.232943	0.546788	0.212506	0.734709	0.354705	0.425089	-0.0411601	0.962884	0.392597	0.270967	70.615	74.0741	88.1818	100.426	93.3466	85.6821	70.2314	69.5316	158.768	114.108	93.2203	65.0246	79.1844	81.1044	103.487	118.902	93.3661	77.624	93.151	99.51	103.664	75.104	105.252
Alu	0.29983	0.305746	-0.368226	0.302112	-0.0763068	0.880905	-0.113977	0.863022	0.292658	0.368061	145.786	210.526	211.818	211.915	252.234	241.263	113.328	152.1	151.659	196.058	156.78	152.217	152.205	210.526	273.341	167.683	248.157	189.377	235.137	139.029	176.419	171.649	229.727
AluJb	0.526639	0.00431392	-0.166493	0.631713	0.195527	0.503906	-0.110027	0.848143	0.415766	0.0342059	9874.72	12380.1	15288.2	17386.4	19117.2	18505.1	10066.2	10499.8	12540.3	14539.4	14354.5	9494.58	10383.6	14551.3	17971.3	14326.2	18240.8	12514.3	18336.2	11035.4	14447	11476.5	16846.1
AluJo	0.534196	0.00626421	-0.161174	0.6818	0.226569	0.442826	-0.142878	0.790733	0.42527	0.0351352	5664.01	7758.28	9078.18	10023	11779.5	11408.1	5627.29	6407.05	7853.08	9052.9	8675.14	5356.16	5955.9	8760.14	10572	8753.05	11181.8	7500.16	11070.2	6629.14	8864.02	6690.73	10169
AluJr	0.505934	0.00736471	-0.160126	0.64998	0.179073	0.553631	-0.135779	0.786109	0.415654	0.0335172	6607.63	8771.93	10260	11483.4	12752.7	12782.4	6876.3	7380.49	8462.09	9588.17	9908.19	6466.5	7103.84	9484.04	11858.8	9987.8	12658.5	8546.52	12339.5	7572.96	9748.18	7684.79	11501.7
AluJr4	0.587938	0.00383001	-0.13685	0.760901	0.257754	0.407274	-0.12758	0.820856	0.443277	0.0377886	1194.19	1577	2007.27	2296.17	2440.91	2613.3	1198.72	1421.54	1682.46	1953.32	1905.37	1198.03	1303.94	1813.63	2186.16	1966.46	2415.23	1592.82	2450.13	1434.24	1929.34	1438.53	2189.29
AluSc	0.395686	0.0201297	-0.190914	0.457089	0.182069	0.472575	-0.156786	0.699006	0.357417	0.0370206	3461.85	4074.07	4541.82	5132.77	5726.91	5182.64	3357.54	3356.83	3781.99	4569.5	4614.41	3114.29	3353.72	4251.94	5633.3	4570.12	5341.52	4025.91	5347.44	3498.79	4591.95	3573.32	5181.65
AluSc5	0.496454	0.0210426	-0.276684	0.378958	0.339541	0.260282	-0.124685	0.823848	0.518385	0.0170566	369.59	495.127	565.455	640	694.141	719.278	374.302	410.913	360.19	621.369	604.52	351.232	437.648	504.745	732.846	609.756	722.359	476.724	684.473	381.801	612.945	431.208	688.32
AluSc8	0.398441	0.0197826	-0.0294563	0.94456	0.251323	0.28152	0.0109644	0.983999	0.499516	0.00233061	2179.95	2536.06	2800	3081.7	3532.27	3388.95	2355.95	2467.41	2530.81	2949.17	3059.32	2189.16	2494.55	2894.74	3837.46	3106.71	3751.84	2505.34	3334.31	2451.39	3004.25	2526.15	3565.34
AluSg	0.492714	0.00450668	-0.114836	0.754424	0.220835	0.391033	-0.0423875	0.945658	0.469588	0.00952628	3284.74	3791.42	4554.55	5108.09	5892.75	5591.88	3337.59	3353.45	3995.26	4616.18	4488.7	3308.87	3476.06	4476.27	5851.52	4539.63	5850.12	3876.9	5530.91	3562.1	4552.44	3753.73	5413.76
AluSg4	0.631706	0.00167469	-0.156687	0.721722	0.340248	0.251548	-0.0365188	0.961297	0.51025	0.0274337	423.69	549.708	648.182	787.234	909.633	874.859	442.139	421.053	580.569	724.066	666.667	430.049	465.149	679.896	847.019	603.659	882.064	540.527	857.242	481.253	695.367	525.032	777.581
AluSg7	0.562473	0.00306915	-0.0240745	0.962442	0.105553	0.760082	0.0158775	0.981536	0.55088	0.00250417	718.679	795.322	1016.36	1245.11	1400.2	1165.73	802.075	781.265	909.953	941.909	881.356	739.409	773.352	1052.63	1295.84	1262.2	1189.19	843.455	1270.34	831.098	911.632	855.131	1249.07
AluSp	0.381557	0.028579	-0.239811	0.294849	0.124224	0.647377	-0.132197	0.756116	0.346822	0.0312875	5314.92	5966.86	6912.73	7336.17	8780.54	7819.62	4829.21	4837.28	5587.68	6529.05	6740.11	4853.2	5137.03	6471.96	8076.49	7128.05	8041.77	6064.84	7978.77	5084.72	6634.58	5487.4	7748.77
AluSq	0.497682	0.00915009	-0.14896	0.695644	0.19297	0.525673	-0.109528	0.843972	0.460433	0.0135757	1363.33	1734.89	2030.91	2258.72	2652.43	2447.58	1344.77	1505.07	1736.97	1844.4	2096.05	1323.65	1437.65	1946.51	2496.06	2170.73	2444.72	1709.71	2452.91	1528.94	1970.22	1569.27	2370.5
AluSq10	0.620011	0.0249186	-0.236122	0.638538	0.257672	0.574613	-0.0580886	0.950082	0.624933	0.033628	93.9636	107.212	152.727	198.298	188.679	182.638	92.5778	92.226	106.635	135.892	155.367	88.1773	90.5642	159.62	195.163	170.732	196.56	117.968	189.872	97.146	145.63	112.787	187.485
AluSq2	0.408025	0.0206886	-0.198722	0.450039	0.135391	0.633303	-0.0896555	0.864496	0.389764	0.0271583	5460.14	6577	7478.18	8269.79	9456.8	8449.83	5360.73	5378.56	6109	6932.57	7420.9	5309.36	5647.23	7266.61	9028.68	7426.83	9277.64	6505.11	8725.47	5616.1	7176.74	6074.4	8577.72
AluSq4	0.47048	0.113518	-0.114042	0.856784	0.178502	0.724744	0.0382659	0.964237	0.440371	0.194039	109.339	138.402	201.818	211.064	208.54	225.479	135.674	132.786	139.81	201.245	144.068	133.498	135.135	197.584	246.907	149.39	221.13	149.853	215.028	136.09	172.656	155.406	205.809
AluSx	0.42893	0.0132081	-0.197811	0.482776	0.170042	0.524148	-0.120772	0.801783	0.410765	0.021401	9698.75	11719.3	13400	14802.6	16752.7	15853.4	9169.99	9419.12	11459.7	13071.6	13189.3	8963.55	9823.61	12942.2	16542.2	13201.2	16884.5	11606	15802.9	10016.3	13130.4	10576.5	15542.6
AluSx1	0.424976	0.0143341	-0.185129	0.501478	0.12122	0.67169	-0.111592	0.820326	0.381817	0.0285897	10221	12690.1	14046.4	15672.3	17864.9	16640.4	10120.5	10244.3	11853.1	13424.3	13477.4	9659.11	10459.5	13801.6	17089.4	14143.3	17228.5	12319.1	16725.9	10739.3	13450.8	11306.7	16153.7
AluSx3	0.399356	0.0304287	-0.097696	0.800789	0.162576	0.566363	-0.0215956	0.974194	0.416698	0.0231754	2834.28	3407.41	3976.36	4165.96	4863.95	4600.9	2981.64	3004.35	3521.33	3731.33	3936.44	2899.01	3146.51	4005.18	5091.68	3942.07	4697.79	3406.02	4543.6	3169.11	3833.88	3350.24	4577.18
AluSx4	0.414375	0.037559	-0.234502	0.45373	0.0905477	0.79612	-0.123142	0.805136	0.286818	0.203708	908.314	1152.05	1332.73	1411.91	1618.67	1550.17	821.229	914.051	1109	1231.33	1183.62	921.675	937.411	1224.33	1544.99	1131.1	1474.2	1131.03	1526.92	948.095	1207.47	1027.81	1383.43
AluSz	0.479317	0.00831334	-0.161941	0.633245	0.212533	0.434561	-0.133072	0.782633	0.379508	0.0462704	8634.4	11066.3	12716.4	14148.9	16107.2	15590.8	8703.91	9015.93	10983.4	12567.4	12673.7	8236.45	9100.52	11902.5	15208.1	12106.7	15169.5	10805.7	15282.3	9567.75	12620.6	9746.49	14161.4
AluSz6	0.484291	0.00571477	-0.0998991	0.803247	0.181149	0.505457	-0.115792	0.817876	0.375976	0.0355809	3909.45	4810.92	5488.18	6173.62	7038.73	6934.61	3945.73	4161.27	5085.31	5405.6	5399.72	3632.02	4032.24	5327.87	6552.31	5466.46	6530.71	4736.18	6715.65	4397.44	5402.66	4330.71	6183.16
AluY	0.40415	0.0192831	-0.146283	0.60883	0.177276	0.482588	-0.0103354	0.985365	0.439151	0.00785886	8138.38	9758.28	10696.4	11979.6	14081.4	12169.1	8245.81	8292.61	9139.81	10517.6	11151.1	8083.25	9009.48	11276.1	14158	11341.5	13528.3	9531.01	12743.4	8559.41	10834.4	9456.28	13009.3
AluYa5	0.428868	0.0784827	0.0675661	0.894452	0.19097	0.592687	0.258475	0.521026	0.757137	0.00011681	226.082	263.158	237.273	286.809	404.171	303.269	244.214	236.118	289.1	255.187	302.26	272.414	253.675	364.107	408.886	451.22	388.206	242.171	331.416	256.477	278.723	296.732	416.104
AluYa8	0.0961487	0.88924	-0.441836	0.316856	0.225421	0.753236	-0.404772	0.450894	0.470246	0.457523	7.97267	9.74659	16.3636	5.10638	13.9027	20.2931	5.58659	2.89715	2.36967	14.5228	16.9492	1.97044	3.79327	8.62813	11.2486	24.3902	24.57	11.361	13.101	3.618	15.736	4.797	20.07
AluYb8	0.183643	0.491675	-0.219094	0.503335	-0.0648462	0.876613	-0.155411	0.725767	0.0942465	0.732621	411.731	382.066	505.455	497.021	562.066	431.793	407.821	332.207	362.559	358.921	470.339	360.591	364.154	433.132	501.125	402.439	481.572	433.084	496.96	367.529	414.63	385.959	461.712
AluYb9	0.119049	0.835933	0.298132	0.604685	0.0968657	0.890456	0.704569	0.050557	0.782154	0.052838	45.5581	35.0877	37.2727	28.0851	64.5482	40.5862	60.6544	67.1173	28.436	39.4191	48.0226	88.67	59.744	83.6928	96.7379	70.122	51.5971	39.306	44.407	52.069	43.721	77.369	72.819
AluYc	0.422522	0.0790967	-0.557499	0.0289708	0.219342	0.551191	-0.128396	0.831871	0.364092	0.147037	239.18	329.435	362.727	430.638	448.858	386.697	208.3	203.766	177.725	346.473	384.181	231.527	257.942	348.576	434.196	393.293	373.464	310.447	422.064	196.597	365.327	279.349	400.318
AluYc3	0.408338	0.284946	-0.253909	0.659001	-0.103161	0.873523	-0.154976	0.831949	0.154294	0.754067	48.9749	62.3782	66.3636	65.5319	98.3118	82.2999	51.0774	40.5601	47.3934	60.166	46.6102	50.2463	49.3125	53.4944	79.865	51.8293	61.4251	59.239	82.048	46.344	53.388	51.018	64.373
AluYd8	-0.282157	0.648821	-0.256118	0.65975	0.383203	0.552344	0.0208068	0.983049	0.0472441	0.953747	8.54214	7.79727	18.1818	3.40426	11.9166	7.89177	9.57702	7.24288	0	8.29876	33.8983	8.867	7.58653	20.7075	14.6232	6.09756	14.742	11.507	7.738	5.607	21.099	12.387	11.821
AluYe5	0.603818	0.0166573	-0.00577064	0.991536	0.135436	0.760026	0.246699	0.588832	0.863447	0.00010094	145.216	136.452	145.455	211.915	274.081	189.402	137.271	128.44	168.246	148.34	169.492	172.414	142.722	210.526	267.154	253.049	282.555	142.374	225.133	144.652	158.916	175.221	267.586
AluYe6	0.0305001	0.965513	-0.252654	0.702874	0.0509944	0.952013	-0.382115	0.535969	0.309976	0.635372	14.2369	27.2904	15.4545	23.8298	25.8193	6.76437	18.3559	3.86287	14.218	16.5975	22.5989	7.38916	8.53485	15.5306	16.3105	12.1951	49.14	18.994	18.804	12.146	19.598	10.485	25.882
AluYf1	0.797776	0.000114669	-0.0335301	0.957688	0.225959	0.555536	0.109617	0.850451	0.760489	0.000891809	171.982	144.25	174.545	284.255	305.859	304.397	143.655	164.172	177.725	197.095	194.915	180.788	174.49	184.642	314.398	253.049	285.012	163.592	298.17	161.851	196.005	179.973	284.153
AluYg6	0.627207	0.0598277	0.392321	0.358887	1.06881	0.00173328	0.28561	0.60538	1.2039	7.76608e-05	49.5444	46.7836	60	80	94.3396	86.8095	66.241	81.1202	78.1991	133.817	120.056	59.6059	67.3305	77.6531	136.108	106.707	149.877	52.109	87.05	75.187	126.937	68.197	130.897
AluYh3	0.413153	0.152691	-0.131761	0.830756	0.161776	0.730256	-0.160224	0.797646	0.413931	0.162589	115.034	171.54	132.727	165.957	210.526	188.275	108.54	100.917	170.616	144.191	169.492	99.5074	108.108	155.306	201.35	182.927	171.99	139.767	188.253	126.691	156.841	120.974	185.422
AluYh3a3	0.252657	0.598861	-0.343002	0.534385	0.0470593	0.950407	-0.210191	0.769216	0.196721	0.751349	35.3075	40.9357	44.5455	40	55.6107	54.115	18.3559	34.7658	28.436	46.6805	36.7232	30.0493	38.881	27.61	61.8673	70.122	9.82801	40.263	49.909	27.186	41.702	32.18	47.272
AluYh7	0.105246	0.879454	-0.194484	0.770979	-0.555486	0.297276	-0.188553	0.803784	-0.145774	0.848152	13.6674	3.89864	10.9091	5.95745	17.8749	11.274	5.58659	5.31144	9.47867	3.11203	1.41243	4.4335	10.4315	5.17688	6.74916	6.09756	12.285	9.492	11.702	6.792	2.262	6.681	8.377
AluYi6	0.131197	0.767205	-0.0339014	0.964362	0.0676131	0.922237	0.121518	0.86282	0.200333	0.6215	82.0046	99.4152	70.9091	97.0213	103.277	75.5355	75.02	69.5316	104.265	51.8672	127.119	93.1034	86.771	96.635	103.487	85.3659	98.2801	84.11	91.945	82.939	89.493	92.17	95.711
AluYi6_4d	-0.0732742	0.914209	-0.164374	1	0.185446	0.78721	0.0432257	0.964241	0.608372	0.338704	4.55581	3.89864	9.09091	5.95745	3.97219	5.63698	3.19234	4.34573	2.36967	6.22407	11.2994	5.41872	5.21574	9.49094	15.748	15.2439	7.37101	5.848	5.189	3.303	8.762	6.708	12.788
AluYj4	0.413818	0.194302	-0.294752	0.508822	0.126401	0.809737	-0.23057	0.690979	0.325891	0.377916	112.756	226.121	209.091	226.383	228.401	290.868	139.665	154.032	120.853	195.021	204.802	118.719	138.454	186.368	218.223	170.732	304.668	182.656	248.551	138.183	199.912	147.847	231.208
AluYk11	0.732247	0.0419042	0.152197	0.835888	0.815076	0.0543564	0.160633	0.842699	0.788119	0.0545759	36.4465	29.2398	46.3636	69.7872	62.5621	78.9177	46.2889	50.2173	33.1754	77.8008	79.096	41.8719	34.6136	58.6713	74.8031	45.7317	93.3661	37.35	70.422	43.227	78.448	45.052	71.3
AluYk12	0.0536753	0.939465	-0.4235	0.402538	-0.475519	0.435877	-0.29193	0.678354	-0.2057	0.766736	15.3759	19.4932	18.1818	22.9787	20.854	11.274	3.99042	11.5886	9.47867	13.4855	2.82486	11.33	13.7506	9.49094	16.3105	15.2439	9.82801	17.684	18.369	8.353	8.155	11.524	13.794
AluYk2	0.907096	0.0282329	0.0734125	0.933962	0.297652	0.654907	0.256287	0.727195	0.907009	0.0512766	17.6538	13.6452	29.0909	40.8511	65.5412	39.4589	23.9425	22.2115	21.327	33.195	24.0113	17.2414	22.2854	48.3175	42.1822	54.878	41.769	20.13	48.617	22.494	28.603	29.281	46.276
AluYk3	0.267689	0.552848	-0.108055	0.879798	0.326109	0.515106	0.27477	0.648973	0.28248	0.535849	62.0729	48.7329	81.8182	68.0851	115.194	60.8794	58.2602	60.8402	56.872	91.2863	80.5085	60.5911	79.1844	114.754	104.049	57.9268	73.7101	64.208	81.386	58.657	85.897	84.843	78.562
AluYk4	0.52607	0.154245	-0.478309	0.285516	-0.00882155	0.990403	-0.088918	0.924994	0.361352	0.429113	41.0023	66.2768	88.1818	107.234	99.3049	91.3191	35.1157	45.8716	35.545	63.278	64.9718	59.1133	42.6743	76.7903	107.987	60.9756	83.5381	65.154	99.286	38.844	64.125	59.526	84.167
AluYm1	0.391502	0.0526458	-0.150875	0.670175	0.0312378	0.938445	-0.00171572	0.997647	0.516818	0.00387275	382.688	417.154	440	531.915	611.718	501.691	389.465	350.555	364.929	443.983	399.718	345.813	422.001	471.096	591.114	597.561	601.966	413.281	548.441	368.316	421.85	412.97	596.88
AmnSINE1	0.0480095	0.855134	-0.129443	0.705422	-0.073024	0.832027	-0.152663	0.693458	-0.0401407	0.871514	615.604	727.096	688.182	697.872	668.322	729.425	641.66	576.05	623.223	589.212	692.09	602.956	544.808	659.189	665.917	689.024	611.794	676.96	698.54	613.644	640.651	602.318	655.578
AmnSINE2	0.274875	0.415548	0.0901718	0.881812	0.312949	0.433908	0.259398	0.574334	0.48553	0.0888477	104.784	107.212	119.091	160	111.221	137.542	134.876	117.817	99.5261	149.378	132.768	139.901	117.591	153.581	156.355	164.634	154.791	110.362	136.255	117.407	141.073	137.024	158.594
Arthur1	0.916882	0.00548515	0.207229	0.764281	0.541564	0.270419	0.0746827	0.939185	0.689447	0.084503	35.877	38.9864	65.4545	91.9149	93.3466	116.122	44.6927	42.9744	97.1564	91.2863	62.1469	36.4532	41.7259	75.9275	88.8639	88.4146	66.3391	46.773	100.461	61.608	76.717	51.369	81.206
Arthur1A	0.0189392	0.970142	-0.250943	0.626136	0.0110641	0.98601	-0.199201	0.774771	0.123394	0.777281	71.754	89.6686	83.6364	60.4255	92.3535	94.7012	70.2314	64.703	56.872	78.8382	84.7458	41.3793	62.5889	99.2235	96.1755	73.1707	93.3661	81.686	82.493	63.936	81.792	67.731	87.571
Arthur1B	0.515716	0.249585	-0.101638	0.901329	0.584908	0.255701	0.0175712	0.985365	0.822903	0.0520312	35.877	23.3918	63.6364	42.5532	64.5482	94.7012	23.9425	38.6287	52.1327	54.9793	93.2203	22.6601	47.4158	58.6713	75.3656	60.9756	113.022	40.968	67.268	38.235	74.1	42.916	83.121
Arthur1C	0.640049	0.161885	-0.00831309	0.991372	0.47419	0.426953	-0.241443	0.748292	0.845515	0.0873713	16.5148	17.5439	18.1818	36.5957	29.7915	30.4397	14.3655	12.5543	28.436	39.4191	19.774	6.89655	11.3798	18.9819	39.9325	21.3415	49.14	17.413	32.276	18.452	29.597	12.419	36.805
BC200	-0.726233	0.0140933	-0.578638	0.0636107	-1.27209	0.000108483	-0.13079	0.830994	-0.923796	0.00627142	138.952	116.959	121.818	57.8723	87.3883	69.8985	90.9816	76.2916	59.2417	47.7178	39.548	125.123	113.798	101.812	73.1159	73.1707	34.398	125.91	71.72	75.505	43.633	113.578	60.228
BLACKJACK	0.527505	0.158522	0.133918	0.852188	0.608485	0.16911	0.276014	0.655921	0.449644	0.267036	50.6834	83.8207	130	122.553	115.194	170.237	106.943	92.7088	99.5261	134.855	163.842	93.5961	99.5733	151.855	123.735	134.146	117.936	88.168	135.995	99.726	149.348	115.008	125.272
BSR/Beta	0.829574	0.0701479	0.319647	1	0.553278	0.233118	0.3977	0.356417	1.93581	0.000204861	2.2779	1.94932	0	8.51064	8.93744	11.274	4.78851	8.69145	4.73934	11.4108	5.64972	6.89655	4.26743	9.49094	15.1856	27.439	27.027	1.409	9.574	6.073	8.53	6.885	23.217
CER	0.445489	0.362764	0.295103	0.629021	0.449353	0.444133	0.143834	0.871175	0.404048	0.47247	19.9317	21.4425	29.0909	26.383	35.7498	46.2232	26.3368	36.2144	37.9147	49.7925	25.4237	24.6305	21.8113	37.9638	34.3082	48.7805	19.656	23.488	36.119	33.489	37.608	28.135	34.248
CR1-16_AMi	-0.0571845	0.930504	-0.216511	1	-0.371529	0.361506	-0.107043	0.881745	0.35414	0.603285	0	7.79727	10	5.10638	2.97915	6.76437	0.798085	2.89715	0	0	0	3.44828	2.84495	5.17688	13.4983	12.1951	4.914	5.932	4.95	1.232	0	3.823	10.202
CR1-3_Croc	0.588152	0.0539898	-0.0991186	0.884143	0.310657	0.500107	-0.0728136	0.930101	0.324924	0.378729	68.3371	93.5673	99.0909	123.404	123.138	163.472	73.4238	69.5316	99.5261	120.332	101.695	79.803	72.0721	91.4582	108.549	109.756	113.022	86.998	136.672	80.827	111.013	81.111	110.442
CR1-L3A_Croc	0.467653	0.384189	-0.180811	0.807763	0.0694618	0.933371	-0.314497	0.643547	0.514134	0.367498	14.8064	19.4932	16.3636	17.0213	15.8888	51.8602	5.58659	9.17431	26.0664	16.5975	19.774	6.40394	11.3798	13.805	30.9336	18.2927	29.484	16.888	28.257	13.609	18.186	10.53	26.237
CR1_Mam	0.0168986	0.964204	-0.0737538	0.894332	0.156598	0.708452	-0.241076	0.584934	-0.0978048	0.781086	221.526	274.854	357.273	282.553	284.012	296.505	261.772	269.918	272.512	299.793	341.808	239.901	217.165	245.902	302.025	210.366	270.27	284.551	287.69	268.067	320.8	234.323	260.887
Chap1_Mam	0.70531	0.0269819	-0.101433	0.894267	0.138143	0.810851	-0.158712	0.840421	0.301907	0.455053	60.3645	74.0741	103.636	105.532	167.825	145.434	42.2985	72.9116	106.635	89.2116	88.9831	58.6207	45.045	101.812	104.049	88.4146	105.651	79.358	139.597	73.948	89.097	68.493	99.372
Charlie1	0.315178	0.29244	-0.354745	0.28949	0.0446788	0.937555	-0.467289	0.170351	0.284589	0.332012	169.704	196.881	254.545	222.979	246.276	320.18	156.425	158.378	149.289	268.672	158.192	124.138	128.971	170.837	246.344	231.707	287.469	207.043	263.145	154.697	213.432	141.315	255.174
Charlie10	0.435694	0.155394	-0.0272549	0.972022	0.0879071	0.872264	-0.282872	0.574334	0.259999	0.499169	85.9909	116.959	119.091	131.064	170.804	144.307	78.2123	94.1574	149.289	109.959	118.644	73.8916	79.1844	98.3607	132.733	88.4146	164.619	107.347	148.725	107.22	114.301	83.812	128.589
Charlie10a	0.16669	0.726384	-0.128931	0.858025	-0.107663	0.867752	-0.387228	0.453657	-0.183595	0.726252	47.2665	66.2768	76.3636	62.1277	69.5134	84.5547	49.4812	53.5973	66.3507	60.166	53.6723	46.3054	34.1394	50.0431	66.3667	30.4878	58.9681	63.302	72.065	56.476	56.919	43.496	51.941
Charlie10b	0.507007	0.355251	-0.0722252	1	0.319797	0.612763	0.0499491	0.958231	0.422774	0.532274	7.97267	0	10	12.766	17.8749	11.274	5.58659	3.38001	7.109	10.3734	14.1243	7.88177	5.6899	8.62813	13.4983	6.09756	14.742	5.991	13.972	5.359	12.249	7.4	11.446
Charlie11	-0.474462	0.322026	-0.125866	0.87548	-0.251657	0.696836	-0.272258	0.684424	0.0408705	0.949261	28.4738	33.1384	45.4545	22.1277	25.8193	20.2931	41.5004	28.9715	18.9573	26.971	28.2486	26.601	27.5012	25.8844	28.1215	42.6829	44.226	35.689	22.747	29.81	27.61	26.662	38.343
Charlie12	0.897523	0.0461063	0.119228	0.881812	0.642537	0.256241	0.129655	0.888948	1.04682	0.0484265	13.6674	31.1891	5.45455	43.4043	45.6802	31.5671	22.3464	19.7972	14.218	34.2324	36.7232	24.6305	15.6472	17.2563	37.6828	18.2927	83.5381	16.77	40.217	18.787	35.478	19.178	46.505
Charlie13a	0.357303	0.398515	0.141787	0.839913	0.385476	0.448599	0.13238	0.868254	0.0562005	0.919477	44.4191	66.2768	90	81.7021	69.5134	118.377	79.8085	83.0517	61.6114	109.959	76.2712	77.8325	57.8473	91.4582	86.6142	51.8293	63.8821	66.899	89.864	74.824	93.115	75.713	67.442
Charlie13b	-0.109081	0.855542	0.138728	0.861992	-0.0786384	0.919163	-0.283585	0.678354	-0.174177	0.771547	30.7517	93.5673	35.4545	42.5532	33.7637	62.0068	49.4812	45.8716	90.0474	51.8672	42.3729	30.5419	39.3551	41.415	48.9314	36.5854	44.226	53.258	46.108	61.8	47.12	37.104	43.248
Charlie14a	-0.0618723	0.851154	-0.20276	0.59118	-0.305573	0.365903	-0.27508	0.454961	-0.332153	0.210241	227.221	241.715	282.727	228.085	252.234	237.88	221.868	220.666	194.313	212.656	183.616	220.69	193.931	190.682	179.978	210.366	206.388	250.555	239.4	212.282	198.136	201.767	198.911
Charlie15a	0.53079	0.0188758	0.0327665	0.959671	0.289628	0.396409	-0.248983	0.553844	0.304969	0.253322	199.317	241.715	278.182	335.319	343.595	383.315	211.492	210.043	329.384	311.203	283.898	182.266	187.293	220.017	268.841	301.829	331.695	239.738	354.076	250.307	297.551	196.525	300.789
Charlie15b	0.553317	0.0399426	-0.340137	0.37959	0.139168	0.773415	-0.177655	0.767888	0.45822	0.118002	130.979	200.78	240	287.66	295.929	280.722	143.655	135.2	149.289	212.656	210.452	137.931	150.308	201.898	254.781	280.488	265.356	190.586	288.103	142.715	211.554	163.379	266.875
Charlie16a	0.25334	0.315481	-0.00785683	0.986586	0.0584219	0.89366	-0.257299	0.516139	0.13758	0.63933	232.346	278.752	289.091	302.128	329.692	328.072	254.589	260.744	279.621	263.485	292.373	220.69	186.818	245.039	269.966	271.341	343.98	266.73	319.964	264.984	277.929	217.516	295.096
Charlie17	0.383158	0.339751	0.275991	0.612252	0.378266	0.448867	0.157218	0.833859	0.439291	0.306871	47.2665	60.4288	92.7273	76.5957	89.3744	109.357	74.2219	78.2231	113.744	87.1369	98.8701	62.5616	79.6586	90.5953	113.611	60.9756	103.194	66.808	91.776	88.73	93.003	77.605	92.594
Charlie17a	0.153213	0.667241	0.11906	0.828702	0.141315	0.761563	0.0294327	0.969587	0.047009	0.91438	126.993	122.807	167.273	148.085	171.797	151.071	156.425	146.306	161.137	147.303	165.254	142.365	129.919	157.895	133.858	103.659	196.56	139.024	156.985	154.623	156.279	143.393	144.692
Charlie17b	0.0808653	0.88983	0.235305	0.717258	0.445941	0.407025	0.173374	0.826199	0.195091	0.733066	28.4738	52.6316	30	41.7021	33.7637	39.4589	39.1061	47.3201	52.1327	52.9046	56.4972	35.468	40.7776	52.6316	48.9314	30.4878	44.226	37.035	38.308	46.186	54.701	42.959	41.215
Charlie18a	0.645849	0.00834711	0.129871	0.8083	0.431589	0.21731	0.043594	0.955762	0.994175	1.58478e-05	161.731	183.236	268.182	317.447	332.671	348.365	229.848	217.286	236.967	283.195	289.548	178.325	220.009	238.999	420.697	432.927	417.69	204.383	332.828	228.034	286.372	212.445	423.772
Charlie19a	0.129614	0.787763	-0.20046	0.750803	0.156556	0.789851	-0.180791	0.799959	0.131866	0.801728	60.3645	152.047	110	118.298	100.298	130.778	83.0008	74.8431	106.635	135.892	104.52	68.9655	86.2968	111.303	123.735	57.9268	167.076	107.47	116.458	88.16	120.206	88.855	116.246
Charlie1a	0.389625	0.122345	-0.138069	0.784327	0.145251	0.724959	-0.183896	0.743997	0.392083	0.115712	403.189	561.404	723.636	700.426	736.842	815.107	416.6	522.453	575.829	682.573	572.034	404.926	394.5	649.698	715.411	704.268	823.096	562.743	750.792	504.961	627.303	483.041	747.592
Charlie1b	0.136123	0.684987	0.0032264	0.99458	0.168763	0.664108	-0.116459	0.84107	0.0147627	0.969534	230.068	233.918	319.091	275.745	246.276	348.365	265.762	238.049	289.1	309.129	285.311	238.916	209.578	268.335	274.466	201.22	312.039	261.026	290.129	264.304	297.22	238.943	262.575
Charlie20a	0.155115	0.803317	-0.0509224	0.95609	-0.0703661	0.931827	-0.347274	0.588957	0.263804	0.674988	12.5285	60.4288	34.5455	38.2979	31.7776	49.6054	23.1445	30.4201	45.0237	22.8216	40.9605	16.2562	19.9147	28.4728	52.8684	24.3902	51.5971	35.834	39.894	32.863	31.891	21.548	42.952
Charlie21a	0.655707	0.0580658	-0.0107523	0.987396	0.50291	0.283788	-0.0272924	0.97814	0.703747	0.0556934	39.8633	48.7329	60.9091	78.2979	97.3188	78.9177	39.9042	55.5287	52.1327	72.6141	81.9209	42.3645	44.0967	59.5341	83.2396	85.3659	90.9091	49.835	84.845	49.189	77.268	48.665	86.505
Charlie22a	0.426453	0.176406	-0.0819719	0.905347	0.361378	0.401857	-0.125164	0.866506	0.200962	0.609811	75.7403	93.5673	100	131.064	110.228	130.778	68.6353	81.6031	104.265	104.772	135.593	67.9803	68.2788	105.263	111.924	100.61	95.8231	89.769	124.023	84.835	120.183	80.507	102.785
Charlie23a	0.798701	0.0183403	0.185323	0.784193	0.370802	0.488298	-0.211313	0.774249	0.931468	0.00955007	33.5991	50.6823	60	84.2553	87.3883	103.72	52.6736	54.563	66.3507	60.166	73.4463	32.0197	29.3978	54.3572	89.9888	91.4634	117.936	48.094	91.788	57.862	66.806	38.592	99.796
Charlie24	0.30226	0.496442	0.090147	0.905347	-0.0697602	0.922214	-0.032272	0.974949	0.39506	0.356896	54.6697	64.3275	130.909	95.3191	90.3674	138.67	79.8085	99.4689	94.7867	91.2863	64.9718	66.5025	82.5036	94.9094	114.736	97.561	130.221	83.302	108.119	91.355	78.129	81.305	114.173
Charlie25	0.226606	0.685305	0.00258442	0.99738	-0.266995	0.686733	-0.126063	0.891456	0.262767	0.651154	18.7927	50.6823	60	52.766	34.7567	69.8985	22.3464	37.663	73.4597	26.971	36.7232	27.5862	32.7169	50.0431	58.4927	30.4878	68.7961	43.158	52.474	44.49	31.847	36.782	52.592
Charlie26a	0.613948	0.193874	0.126499	0.877484	0.199302	0.779698	0.116832	0.903039	0.804404	0.100163	11.3895	23.3918	30.9091	42.5532	25.8193	50.7328	23.9425	24.6258	28.436	24.8963	29.661	22.6601	28.4495	23.2959	42.7447	48.7805	41.769	21.897	39.702	25.668	27.279	24.802	44.431
Charlie29a	0.801904	0.0406736	0.395505	0.453862	0.614752	0.227503	0.146096	0.866506	0.949949	0.0212366	34.1686	19.4932	64.5455	60.4255	101.291	86.8095	46.2889	42.4915	113.744	78.8382	67.7966	40.3941	43.1484	59.5341	75.3656	109.756	85.9951	39.402	82.842	67.508	73.317	47.692	90.372
Charlie2a	0.655991	0.0338363	0.0245723	0.976683	0.279623	0.569446	-0.0670257	0.939414	0.471864	0.189442	69.4761	101.365	130.909	137.021	168.818	198.422	84.597	80.6374	151.659	139.004	112.994	82.7586	77.762	123.382	148.481	109.756	169.533	100.583	168.087	105.631	125.999	94.634	142.59
Charlie2b	0.49658	0.0291406	0.560252	0.00874815	0.400952	0.186192	0.414936	0.143198	0.548058	0.0122454	197.608	228.07	240	277.447	339.623	341.601	327.215	346.692	345.972	323.651	274.011	287.685	287.814	342.537	336.333	317.073	329.238	221.893	319.557	339.96	298.831	306.012	327.548
Charlie3	0.239415	0.623679	-0.361798	0.490897	-0.288254	0.632138	-0.533872	0.252577	-0.00453555	0.994085	41.0023	50.6823	37.2727	66.383	39.7219	49.6054	23.9425	34.7658	26.0664	33.195	31.0734	28.5714	20.3888	24.1588	43.8695	24.3902	56.5111	42.986	51.903	28.258	32.134	24.373	41.59
Charlie30a	0.372994	0.425993	0.0842581	0.919824	0.219463	0.73412	0.0878209	0.929297	0.572824	0.198568	31.8907	33.1384	74.5455	50.2128	65.5412	81.1725	47.8851	54.0802	52.1327	62.2407	53.6723	35.468	47.4158	73.3391	69.7413	79.2683	78.6241	46.525	65.642	51.366	57.956	52.074	75.878
Charlie4	0.260379	0.667369	-0.117566	1	0.575708	0.313757	-0.19786	0.757523	0.406007	0.551761	3.41686	7.79727	7.27273	18.7234	0.993049	9.01917	4.78851	5.7943	0	16.5975	14.1243	0.985222	3.79327	5.17688	7.87402	9.14634	14.742	6.162	9.579	3.528	15.361	3.318	10.587
Charlie4a	0.615523	0.0188482	0.0448589	0.948307	0.301212	0.464954	-0.176963	0.783422	0.590015	0.0457638	121.868	167.641	209.091	249.362	255.214	287.486	155.626	152.583	215.64	196.058	224.576	105.419	125.178	196.721	210.911	243.902	324.324	166.2	264.02	174.617	210.317	142.439	259.713
Charlie4z	0.551804	0.0293948	0.0478509	0.939778	0.30507	0.416728	-0.0536479	0.947844	0.56179	0.0286349	310.934	495.127	619.091	693.617	675.273	783.54	449.322	474.167	559.242	634.855	564.972	383.251	402.56	575.496	695.163	649.39	800.983	475.051	717.477	494.243	599.913	453.769	715.179
Charlie5	0.786868	0.00728679	0.155633	0.805804	0.256221	0.620314	-0.31958	0.552488	0.799308	0.0154799	64.9203	76.0234	108.182	144.681	136.048	182.638	84.597	88.846	118.483	119.295	86.1582	49.2611	69.7013	67.2994	122.61	140.244	203.931	83.042	154.456	97.309	102.726	62.087	155.595
Charlie6	0.082369	0.813895	-0.2871	0.442866	0.0282817	0.957514	-0.197456	0.681371	-0.128204	0.702893	173.121	185.185	235.455	207.66	213.505	210.823	132.482	169.966	170.616	223.029	180.791	155.665	165.481	187.23	178.29	170.732	191.646	197.92	210.663	157.688	201.91	169.459	180.223
Charlie7	0.743017	0.0277228	0.0467806	0.954981	0.56828	0.204553	-0.108415	0.903017	0.453026	0.26407	56.9476	101.365	160.909	182.128	168.818	233.371	86.9912	110.092	139.81	172.199	175.141	77.8325	74.4429	134.599	171.541	146.341	132.678	106.407	194.772	112.298	173.67	95.625	150.187
Charlie7a	0.558493	0.128453	-0.128098	0.862856	0.209453	0.724733	-0.0618423	0.951103	0.615111	0.107992	56.9476	44.8343	107.273	98.7234	110.228	128.523	63.8468	56.0116	68.7204	82.9876	87.5706	55.1724	50.2608	94.9094	115.298	118.902	110.565	69.685	112.492	62.86	85.279	66.781	114.922
Charlie8	0.653817	0.00115266	0.221735	0.519292	0.547499	0.041008	0.190083	0.666601	0.563895	0.00691782	288.155	325.536	403.636	510.638	538.232	595.265	356.744	422.501	431.28	558.091	463.277	347.291	396.396	437.446	516.31	481.707	525.799	339.109	548.045	403.508	510.684	393.711	507.939
Charlie9	0.199416	0.545216	-0.100096	0.87548	0.0936053	0.849878	-0.255727	0.586647	0.330834	0.287923	123.007	171.54	166.364	183.83	168.818	177.001	119.713	117.335	194.313	164.938	162.429	113.3	116.169	141.501	183.915	164.634	235.872	153.637	176.55	143.787	163.684	123.657	194.807
Cheshire	0.41867	0.222062	-0.120651	0.861593	-0.0557677	0.931954	-0.321347	0.544907	0.22287	0.608859	66.6287	85.77	120.909	119.149	133.069	127.396	80.6065	74.3602	92.4171	96.473	76.2712	57.1429	75.8653	70.7506	97.8628	85.3659	142.506	91.103	126.538	82.461	86.372	67.92	108.578
D20S16	0.389877	0.428446	0.0259211	1	0.498915	0.293463	0.175381	1	1.861	0.000390916	0	0	6.36364	8.51064	4.96524	6.76437	1.59617	3.86287	2.36967	8.29876	14.1243	4.92611	3.79327	6.9025	22.4972	18.2927	54.0541	2.121	6.747	2.61	11.212	5.207	31.615
DNA1_Mam	0.0799194	0.909259	-0.0972812	0.894761	-0.107405	0.884024	-0.144372	0.858476	0.214023	0.77135	1.13895	17.5439	20	9.3617	16.8818	15.7835	7.98085	4.34573	18.9573	16.5975	2.82486	6.89655	4.26743	15.5306	11.811	24.3902	14.742	12.894	14.009	10.428	9.711	8.898	16.981
ERV24B_Prim-int	0.878851	0.044211	0.258678	0.702943	0.659667	0.226093	0.260649	0.718767	1.51967	0.000229447	14.8064	15.5945	15.4545	22.1277	41.708	47.3506	27.1349	26.0744	9.47867	35.2697	28.2486	11.33	24.6562	30.1984	53.9933	48.7805	66.3391	15.285	37.062	20.896	31.759	22.062	56.371
ERV24_Prim-int	0.192228	0.771007	-0.1804	0.799949	-0.116634	0.881444	-0.221274	0.768401	-0.283043	0.694583	6.26424	19.4932	12.7273	15.3191	16.8818	13.5287	4.78851	11.1057	9.47867	10.3734	9.88701	7.88177	8.06069	8.62813	7.87402	18.2927	0	12.828	15.243	8.458	10.13	8.19	8.722
ERV3-16A3_I-int	1.15594	1.10695e-09	0.693197	0.00369411	1.33287	9.34162e-10	0.51989	0.0795276	1.64094	2.7002e-19	214.123	278.752	312.727	567.66	689.176	623.45	373.504	442.781	594.787	734.44	714.689	331.034	385.965	506.471	846.457	817.073	948.403	268.534	626.762	470.357	724.565	407.823	870.644
ERV3-16A3_LTR	0.639392	0.109301	-0.270417	0.673748	0.162636	0.813437	0.00430209	0.996978	0.478435	0.32135	24.4875	31.1891	46.3636	54.4681	63.5551	59.752	25.5387	26.0744	21.327	45.6432	33.8983	25.1232	33.1911	44.8663	47.2441	54.878	51.5971	34.013	59.258	24.313	39.771	34.394	51.24
ERVL-B4-int	0.739482	0.00882689	0.184321	0.754263	0.540782	0.145401	0.0508475	0.952569	0.96695	0.000244691	91.6856	116.959	156.364	173.617	209.533	264.938	107.741	131.82	199.052	196.058	177.966	112.808	111.427	157.895	239.033	243.902	265.356	121.669	216.029	146.205	187.012	127.377	249.43
ERVL-E-int	0.947734	1.7392e-05	0.0620432	0.918277	0.742136	0.00856762	0.157594	0.790988	0.909582	0.000177705	182.232	235.867	302.727	438.298	462.761	562.57	225.858	258.329	274.882	409.751	437.853	219.704	250.356	352.89	474.691	368.902	555.283	240.276	487.876	253.023	423.802	274.317	466.292
ERVL-int	0.768118	0.121333	0.234254	0.714622	0.368589	0.561844	0.0166495	0.985381	1.21437	0.0235295	3.98633	1.94932	29.0909	32.3404	28.7984	36.0767	27.1349	13.52	18.9573	18.6722	26.8362	12.3153	11.3798	13.805	32.6209	42.6829	63.8821	11.676	32.405	19.871	22.754	12.5	46.395
Eulor2A	-0.130194	0.847916	0.0232579	0.981067	-0.140644	0.854427	-0.232652	0.756116	-0.174063	0.812977	13.6674	7.79727	14.5455	17.8723	5.95829	6.76437	11.1732	10.6229	18.9573	12.4481	7.06215	9.85222	6.63822	8.62813	7.31159	12.1951	12.285	12.003	10.198	13.584	9.755	8.373	10.597
Eulor2B	-0.189006	0.742979	-0.191875	0.791313	-0.265058	0.685834	-0.222596	0.762109	-0.0955078	0.882201	29.0433	31.1891	34.5455	30.6383	25.8193	22.5479	27.933	24.1429	23.6967	30.083	16.9492	22.1675	21.8113	31.0613	21.3723	24.3902	44.226	31.593	26.335	25.258	23.516	25.013	29.996
Eulor9A	-0.395022	0.489097	-0.178252	0.793339	-0.0255934	0.977072	0.0572179	0.95565	-0.319342	0.650767	7.97267	11.6959	7.27273	6.80851	3.97219	2.25479	7.98085	4.34573	4.73934	13.4855	2.82486	4.4335	11.3798	13.805	7.31159	3.04878	4.914	8.98	4.345	5.689	8.155	9.873	5.091
FAM	0.0711237	0.798879	-0.0650842	0.882976	-0.154796	0.621277	-0.166053	0.695103	-0.107213	0.663081	718.109	910.331	974.545	954.043	939.424	839.91	803.671	766.296	912.322	782.158	762.712	740.394	665.244	883.52	772.778	750	884.521	867.662	911.125	827.43	772.435	763.053	802.433
FLAM_A	0.497809	0.0205544	-0.157091	0.719554	0.195226	0.565975	-0.142954	0.784072	0.381357	0.0880507	757.973	1144.25	1218.18	1394.04	1447.86	1646	759.777	915.5	1087.68	1238.59	1162.43	762.562	920.341	1099.22	1411.14	1201.22	1479.12	1040.13	1495.97	920.985	1200.51	927.375	1363.82
FLAM_C	0.440798	0.0185039	-0.168285	0.648444	0.117837	0.7164	-0.166009	0.709942	0.34158	0.0753586	1705.01	2013.65	2501.82	2776.17	2942.4	2838.78	1584.2	1700.63	2199.05	2231.33	2289.55	1548.77	1705.55	2214.84	2754.78	2408.54	2764.13	2073.49	2852.45	1827.96	2260.44	1823.05	2642.48
FRAM	0.229658	0.338849	-0.257258	0.402504	-0.00821564	0.985577	-0.315327	0.384097	-0.0124068	0.970998	588.269	789.474	861.818	820.426	887.786	933.484	573.823	561.564	708.531	759.336	720.339	476.847	544.808	722.174	849.269	548.78	800.983	746.52	880.565	614.639	739.838	581.277	733.011
FordPrefect	0.425523	0.361871	-0.128244	0.872758	0.766704	0.0994936	-0.161732	0.855303	1.02974	0.0211886	21.6401	60.4288	46.3636	78.2979	47.6663	55.2424	29.5291	34.7658	45.0237	91.2863	79.096	36.9458	14.2248	51.7688	59.0551	70.122	181.818	42.811	60.402	36.44	85.191	34.313	103.665
FordPrefect_a	0.347185	0.523695	-0.109225	1	0.0528384	0.929719	-0.0103823	1	0.160965	0.811395	0.569476	1.94932	6.36364	5.10638	7.94439	6.76437	0	2.89715	0	7.26141	0	0	0	8.62813	3.37458	0	9.82801	2.961	6.605	0.966	3.631	2.876	4.401
GSATII	0.487879	0.239245	-0.0368421	0.966258	0.366114	0.501465	0.197903	0.777881	0.75359	0.0521372	44.4191	29.2398	52.7273	55.3191	87.3883	54.115	38.3081	48.2859	35.545	66.39	53.6723	48.7685	52.1574	56.0828	87.1766	67.0732	78.6241	42.129	65.607	40.713	60.031	52.336	77.625
HAL1	0.702321	0.0014263	-0.0969071	0.862068	0.504385	0.0857402	-0.0207567	0.979364	0.702445	0.00192418	740.319	1005.85	1396.36	1603.4	1793.45	1897.41	774.94	1012.55	1125.59	1526.97	1543.79	797.044	936.937	1356.34	1712.6	1518.29	2002.46	1047.51	1764.75	971.029	1535.38	1030.11	1744.45
HAL1M8	0.779698	0.00492735	0.0249399	0.975534	0.626405	0.0932589	0.000352488	0.999558	0.544534	0.103711	79.1572	107.212	149.091	191.489	207.547	213.078	92.5778	101.4	156.398	192.946	177.966	86.6995	97.2025	152.718	172.666	134.146	196.56	111.82	204.038	116.792	185.456	112.207	167.791
HAL1ME	0.30275	0.319722	-0.0190657	0.979406	0.198977	0.638207	-0.169522	0.763035	0.177755	0.572263	346.241	510.721	698.182	547.234	649.454	757.61	420.591	437.953	682.464	668.05	539.548	394.089	431.01	526.316	607.987	560.976	597.052	518.382	651.433	513.669	603.799	450.471	588.671
HAL1b	0.629351	0.0103516	0.174228	0.709292	0.666511	0.0225532	0.10434	0.877023	0.65365	0.00665165	275.626	389.864	511.818	540.426	629.593	717.024	423.783	423.95	509.479	683.61	622.881	361.576	388.336	533.218	681.665	591.463	614.251	392.436	629.014	452.404	653.246	427.71	629.126
HERV15-int	0.145814	0.763238	-0.0913707	0.899982	0.369057	0.447052	0.0298245	0.975486	0.230979	0.61852	59.2255	56.5302	52.7273	60.4255	75.4717	54.115	53.4717	52.6316	47.3934	67.4274	87.5706	64.532	50.2608	58.6713	52.306	73.1707	83.5381	56.161	63.337	51.166	77.499	57.821	69.672
HERV16-int	-0.00762023	0.990613	-0.0551381	0.948586	0.326481	0.573449	0.0448719	0.964237	0.240979	0.641855	35.3075	42.885	88.1818	68.0851	36.7428	60.8794	58.2602	52.6316	45.0237	63.278	88.9831	55.1724	47.4158	73.3391	64.117	67.0732	73.7101	55.458	55.236	51.972	76.131	58.642	68.3
HERV17-int	0.705544	0.0938377	-0.206605	0.776359	0.676265	0.178879	-0.0355555	0.974266	0.802076	0.0753026	29.6128	21.4425	73.6364	81.7021	55.6107	105.975	35.1157	37.1801	23.6967	82.9876	81.9209	30.5419	39.3551	52.6316	84.3645	109.756	58.9681	41.564	81.096	31.998	82.454	40.843	84.363
HERV1_LTRd	0.959611	0.0224492	0.112559	1	0.540385	1	0.273082	1	1.43409	0.00633764	0.569476	0	0	5.95745	13.9027	6.76437	3.19234	1.93143	0	10.3734	2.82486	3.44828	0.948317	6.9025	11.2486	18.2927	4.914	0.19	8.875	1.708	6.599	3.766	11.485
HERV3-int	1.02735	0.000337412	0.111665	0.879607	1.17899	0.000395875	0.119679	0.888199	1.40029	1.82974e-06	43.8497	56.5302	67.2727	115.745	134.062	126.268	46.2889	63.2545	80.5687	143.154	151.13	60.0985	41.2518	88.0069	171.541	131.098	176.904	55.884	125.358	63.371	147.142	63.119	159.848
HERV30-int	1.26974	0.00410433	0.274076	1	0.594128	0.223582	0.373272	0.405639	1.58266	0.00325932	0	3.89864	3.63636	10.2128	13.9027	45.0958	3.99042	2.89715	18.9573	16.5975	7.06215	2.46305	7.11238	19.8447	16.8729	15.2439	34.398	2.512	23.07	8.615	11.83	9.807	22.172
HERV35I-int	1.16685	0.00442685	0.226584	0.7456	0.950156	0.0572686	0.0223479	0.982728	1.12214	0.0246759	10.2506	7.79727	19.0909	43.4043	40.715	38.3315	17.5579	10.6229	30.8057	34.2324	42.3729	18.7192	6.16406	14.6678	46.6817	24.3902	36.855	12.38	40.817	19.662	38.303	13.184	35.976
HERV4_I-int	0.315391	0.316242	-0.140614	0.791313	0.287734	0.46151	-0.0748474	0.928644	0.483104	0.0787393	166.856	206.628	280.909	274.043	222.443	335.964	189.146	198.938	194.313	290.456	254.237	145.32	176.387	293.356	290.776	283.537	361.179	218.131	277.483	194.132	272.347	205.021	311.831
HERV9-int	0.560789	0.12999	0.835561	0.00496974	0.292983	0.600823	0.925718	0.00189605	1.20553	0.000233034	61.5034	35.0877	81.8182	76.5957	105.263	110.485	136.472	128.923	123.223	91.2863	66.3842	139.901	123.755	157.032	181.102	164.634	117.936	59.47	97.448	129.539	78.835	140.23	154.558
HERV9N-int	1.00575	0.0296993	0.594734	0.160365	1.2611	0.0077898	0.625808	0.168143	1.64845	0.00066011	5.12528	5.84795	9.09091	15.3191	22.8401	31.5671	26.3368	20.7629	9.47867	49.7925	21.1864	8.867	18.018	37.1009	30.9336	30.4878	44.226	6.688	23.242	18.859	35.489	21.329	35.216
HERV9NC-int	-0.498059	0.0078509	1.51192	6.30635e-31	-0.313544	0.229182	1.73557	6.14108e-34	0.350221	0.0566337	452.164	481.481	490.909	333.617	322.741	334.837	1503.59	1403.67	1412.32	386.929	365.819	1658.13	1678.05	1830.89	611.361	588.415	624.079	474.852	330.398	1439.86	376.374	1722.35	607.951
HERVE-int	0.365614	0.0672632	-0.479818	0.0374741	0.0461746	0.907069	-0.447742	0.065684	-0.114138	0.661068	451.025	370.37	414.545	553.191	515.392	552.424	326.417	249.155	284.36	435.685	420.904	313.793	287.34	280.414	407.199	350.61	378.378	411.98	540.336	286.644	428.294	293.849	378.729
HERVE_a-int	0.559441	0.166715	0.193741	0.791313	0.225694	0.724408	0.0729882	0.940657	0.231645	0.702345	32.4601	33.1384	30.9091	45.9574	58.5899	51.8602	63.8468	33.8001	18.9573	45.6432	33.8983	42.8571	25.1304	36.2381	42.1822	12.1951	61.4251	32.169	52.136	38.868	39.771	34.742	38.601
HERVFH21-int	0.907505	0.0108099	0.179449	0.800822	0.920813	0.0200941	0.245219	0.705731	1.13124	0.00120327	36.4465	35.0877	52.7273	100.426	55.6107	116.122	34.3176	47.3201	75.8294	89.2116	97.4576	52.7094	42.6743	64.711	94.4882	82.3171	130.221	41.42	90.719	52.489	93.335	53.365	102.342
HERVH-int	0.501514	0.310048	0.304394	0.6204	0.595368	0.271614	0.307387	0.654951	1.03186	0.0136473	3358.2	7906.43	10371.8	10072.3	9902.68	15531	9219.47	9470.3	12907.6	14191.9	12632.8	8115.27	8868.66	15117.3	17842.5	15115.9	18506.1	7212.15	11835.3	10532.5	13412.3	10700.4	17154.8
HERVH48-int	0.326789	0.588334	-0.12693	0.87019	0.381286	0.55591	0.0885239	0.930617	0.870591	0.115868	4.55581	19.4932	14.5455	8.51064	12.9096	36.0767	6.38468	10.6229	11.8483	24.8963	16.9492	13.7931	12.8023	15.5306	19.1226	45.7317	29.484	12.865	19.166	9.619	20.923	14.042	31.446
HERVI-int	0.488155	0.295762	0.0924578	0.914847	0.54904	0.295182	-0.106686	0.914155	0.421149	0.408569	20.5011	64.3275	52.7273	51.9149	53.6246	104.848	22.3464	41.5258	94.7867	80.9129	70.6215	22.6601	33.1911	62.9853	70.3037	70.122	49.14	45.852	70.129	52.886	75.767	39.612	63.189
HERVIP10B3-int	0.490917	0.225271	-0.19038	0.789481	0.18512	0.770727	-0.173276	0.828861	0.682223	0.0955895	29.0433	58.4795	54.5455	64.6809	67.5273	77.7903	42.2985	29.9372	42.654	59.1286	50.8475	29.5567	36.9844	50.0431	79.865	64.0244	95.8231	47.356	69.999	38.297	54.988	38.861	79.904
HERVIP10F-int	0.932212	0.00626875	0.540885	0.166994	0.846756	0.0406245	-0.0390916	0.969556	1.22779	0.000321611	46.697	87.7193	148.182	189.787	160.874	264.938	149.242	149.203	177.725	191.909	204.802	61.5764	85.8227	124.245	240.72	201.22	297.297	94.199	205.2	158.723	198.355	90.548	246.412
HERVIP10FH-int	0.648968	0.00913754	-0.0200714	0.978133	0.800758	0.00649774	0.0623764	0.932326	0.716951	0.00627142	112.756	111.111	148.182	207.66	202.582	199.549	106.145	130.372	132.701	218.88	245.763	131.034	126.126	136.324	202.475	195.122	238.329	124.016	203.264	123.073	232.321	131.162	211.975
HERVK-int	0.813486	0.00673506	0.390514	0.360127	1.00246	0.00209378	0.157381	0.818697	1.05276	0.000205203	79.1572	124.756	165.455	239.149	173.784	287.486	137.271	146.789	251.185	263.485	288.136	127.586	120.436	176.014	285.714	240.854	280.098	123.123	233.473	178.415	275.811	141.345	268.889
HERVK11-int	0.415606	0.248671	-0.75882	0.0311067	-0.0153071	0.983581	-0.779919	0.0355778	0.103217	0.834857	60.9339	52.6316	65.4545	93.617	80.4369	77.7903	27.1349	31.3858	23.6967	58.0913	60.7345	24.1379	20.863	38.8266	71.4286	51.8293	68.7961	59.673	83.948	27.406	59.413	27.942	64.018
HERVK13-int	0.488779	0.241988	0.0486892	0.957113	0.285406	0.635319	-0.122776	0.892983	0.242401	0.653226	26.7654	58.4795	41.8182	57.8723	67.5273	60.8794	32.7215	33.3172	71.09	53.9419	53.6723	22.1675	37.9327	48.3175	57.3678	51.8293	39.312	42.354	62.093	45.71	53.807	36.139	49.503
HERVK14-int	0.540794	0.294669	-0.085072	0.922908	0.135345	0.86142	0.041212	0.969556	0.383136	0.540478	8.54214	21.4425	27.2727	18.7234	29.7915	52.9876	15.9617	14.9686	18.9573	30.083	14.1243	19.2118	16.1214	24.1588	28.6839	15.2439	36.855	19.086	33.834	16.629	22.104	19.831	26.928
HERVK22-int	0.473173	0.201436	-0.203552	0.750408	0.180477	0.760733	-0.27237	0.668767	0.380282	0.381762	50.1139	126.706	97.2727	121.702	121.152	149.944	67.8372	79.6717	71.09	117.22	91.8079	50.2463	71.1238	84.5557	118.673	85.3659	157.248	91.364	130.933	72.866	104.514	68.642	120.429
HERVK3-int	0.0415092	0.893886	-0.0302643	0.95251	-0.0361271	0.930174	-0.179651	0.70028	-0.0469164	0.871514	324.601	358.674	335.455	388.936	310.824	346.11	354.35	318.204	317.536	311.203	348.87	270.936	243.243	371.009	350.956	329.268	294.84	339.577	348.624	330.03	330.037	295.063	325.022
HERVK9-int	0.58836	0.0226035	-0.0352805	0.958213	0.363474	0.298311	-0.112689	0.871664	0.568086	0.0263663	182.802	300.195	274.545	352.34	337.637	481.398	189.944	257.846	286.73	317.427	344.633	186.7	192.034	307.161	379.078	323.171	432.432	252.514	390.458	244.84	331.03	228.632	378.227
HERVL-int	0.478742	0.0365989	0.446519	0.0804469	0.589358	0.0335784	0.357246	0.352974	0.527567	0.0194412	354.214	382.066	527.273	527.66	590.864	685.457	585.794	518.59	699.052	752.075	563.559	476.847	461.83	758.412	696.288	530.488	614.251	421.184	601.327	601.145	657.817	565.697	613.675
HERVL18-int	1.31605	0.000815436	0.210807	0.766866	0.737952	0.167485	0.354647	0.579613	1.27637	0.00585126	9.11162	17.5439	21.8182	75.7447	34.7567	60.8794	7.18276	19.3143	47.3934	35.2697	38.1356	26.1084	29.872	18.9819	51.1811	30.4878	68.7961	16.158	57.127	24.63	36.703	24.987	50.155
HERVL40-int	0.514389	0.067434	-0.0937407	0.887596	0.125383	0.808179	-0.115682	0.872034	0.24715	0.496505	87.6993	105.263	110	156.596	148.957	139.797	79.8085	81.1202	125.592	102.697	120.056	80.2956	78.7103	115.617	114.736	106.707	142.506	100.987	148.45	95.507	111.377	91.541	121.316
HERVL66-int	0.612313	0.218624	0.0764921	0.93104	0.455839	0.462676	0.247765	0.740327	0.226336	0.744207	9.11162	11.6959	21.8182	21.2766	23.8332	38.3315	13.5674	16.4172	18.9573	13.4855	39.548	22.6601	14.2248	24.1588	20.2475	18.2927	14.742	14.209	27.814	16.314	26.517	20.348	17.761
HERVL74-int	0.510504	0.260479	-0.334982	0.564665	0.273744	0.669677	-0.250482	0.729667	0.093924	0.882201	18.7927	76.0234	53.6364	68.9362	64.5482	94.7012	21.5483	35.7315	37.9147	71.5768	55.0847	33.4975	32.2428	41.415	46.1192	54.878	56.5111	49.484	76.062	31.732	63.331	35.718	52.503
HERVP71A-int	1.45839	1.67847e-07	2.14981	4.41374e-23	2.04968	2.63817e-12	2.12103	3.76373e-22	2.46567	5.93446e-21	46.1276	29.2398	60.9091	126.809	160.874	166.855	325.619	282.955	255.924	265.56	233.051	284.236	275.486	276.963	246.907	320.122	348.894	45.425	151.512	288.166	249.306	278.895	305.308
HERVS71-int	0.864453	0.0165207	0.524813	0.234475	0.711993	0.130877	0.268763	0.691963	1.02583	0.0154799	24.4875	44.8343	32.7273	62.9787	68.5204	74.4081	38.3081	54.0802	90.0474	58.0913	70.6215	31.0345	39.8293	62.9853	102.925	36.5854	88.4521	34.016	68.636	60.812	64.356	44.616	75.987
HSAT5	0.0939269	0.884685	-0.119339	1	0.0323736	0.963203	0.0564503	0.950711	0.029275	0.969534	2.2779	3.89864	5.45455	3.40426	2.97915	7.89177	0.798085	1.93143	4.73934	8.29876	0	4.92611	4.26743	4.31406	7.87402	0	2.457	3.877	4.758	2.49	4.149	4.503	3.444
HSMAR1	-0.0552592	0.847288	-0.264265	0.32439	-0.166838	0.620897	-0.173731	0.648192	-0.126674	0.631592	366.173	354.776	357.273	354.043	338.63	343.856	294.493	295.509	293.839	348.548	285.311	312.315	320.531	313.201	347.582	277.439	351.351	359.407	345.509	294.614	316.929	315.349	325.457
HSMAR2	0.300361	0.148164	-0.0317706	0.948309	-0.0257811	0.949455	-0.0514429	0.930882	0.142654	0.558309	405.467	434.698	481.818	540.426	524.33	578.354	415.802	410.43	471.564	421.162	443.503	407.389	389.758	475.41	516.31	426.829	511.057	440.661	547.703	432.599	432.332	424.186	484.732
HUERS-P1-int	0.605998	0.0709414	0.0113002	0.986722	0.545832	0.200513	-0.113945	0.891045	0.595045	0.0960994	64.9203	76.0234	129.091	123.404	136.048	182.638	67.0391	100.435	109.005	155.602	129.944	63.0542	74.4429	106.989	131.609	121.951	176.904	90.012	147.363	92.159	142.773	81.495	143.488
HUERS-P2-int	0.641718	0.215166	0.0737688	0.920155	0.819974	0.122428	-0.0638722	0.945658	0.348428	0.617202	3.98633	9.74659	5.45455	8.51064	10.9235	27.0575	6.38468	0.965717	18.9573	16.5975	25.4237	1.97044	6.63822	6.9025	7.87402	18.2927	4.914	6.396	15.497	8.769	21.011	5.17	10.36
HUERS-P3-int	0.0913922	0.837232	0.533779	0.0888341	0.392493	0.344574	0.252304	0.675303	0.625599	0.0355972	104.784	171.54	206.364	137.872	162.86	215.333	253.791	216.803	286.73	192.946	247.175	155.172	153.627	298.533	234.533	243.902	289.926	160.896	172.022	252.441	220.061	202.444	256.121
HUERS-P3b-int	0.467515	0.307722	0.265029	0.679216	0.537167	0.299919	0.109958	0.906866	0.789441	0.0607572	23.918	37.037	55.4545	41.7021	54.6177	81.1725	36.7119	44.9058	80.5687	61.2033	67.7966	34.4828	37.4585	59.5341	61.8673	85.3659	78.6241	38.803	59.164	54.062	64.5	43.825	75.286
HY1	0.574412	0.218912	-0.0843869	0.924494	0.0996047	0.901326	-0.206958	0.794719	0.262057	0.685451	13.0979	23.3918	29.0909	32.3404	43.6941	36.0767	21.5483	23.1772	9.47867	26.971	21.1864	11.33	14.6989	23.2959	20.2475	18.2927	46.683	21.86	37.37	18.068	24.079	16.442	28.408
HY3	0.122856	0.797109	0.068671	0.928153	-0.00975067	0.988948	-0.0551945	0.951988	0.543065	0.189831	59.2255	52.6316	60.9091	60.4255	64.5482	67.6437	67.0391	55.5287	63.981	57.0539	57.9096	57.1429	46.9417	62.1225	53.4308	115.854	110.565	57.589	64.206	62.183	57.482	55.402	93.283
HY4	-0.117402	0.857479	-0.23512	0.736993	-0.128559	0.868756	-0.32966	0.616989	-0.115461	0.876563	15.3759	19.4932	22.7273	17.8723	19.861	12.4014	16.7598	11.5886	11.8483	20.7469	11.2994	8.867	11.3798	16.3934	20.2475	27.439	2.457	19.199	16.712	13.399	16.023	12.213	16.714
Harlequin-int	0.850425	0.00182339	0.0194873	0.981618	0.645224	0.0984022	0.0343159	0.970119	0.840973	0.00487956	99.0888	118.908	204.545	272.34	281.033	266.065	93.3759	133.752	213.27	291.494	189.266	121.182	122.333	194.996	291.901	280.488	223.587	140.848	273.146	146.799	240.38	146.17	265.325
Helitron1Na_Mam	0.211664	0.739523	0.139678	0.833118	0.27167	0.664868	0.160297	0.833322	0.143028	0.84909	1.13895	3.89864	12.7273	13.617	6.95134	5.63698	11.1732	9.65717	4.73934	14.5228	7.06215	7.88177	8.53485	10.3538	6.74916	6.09756	9.82801	5.922	8.735	8.523	10.792	8.923	7.558
Helitron1Nb_Mam	0.235299	0.691386	-0.00914851	1	-0.192595	0.703892	-0.159928	0.774771	-0.272431	0.664056	0	15.5945	2.72727	7.65957	5.95829	13.5287	3.19234	5.7943	7.109	4.14938	0	0.985222	3.31911	3.45125	2.81215	0	4.914	6.107	9.049	5.365	2.075	2.585	2.575
Helitron2Na_Mam	-0.256617	0.400436	-0.0566045	0.928123	-0.361179	0.326425	-0.0554364	0.936152	-0.413761	0.165223	194.761	163.743	154.545	145.532	143.992	135.287	194.733	140.995	156.398	135.892	122.881	176.355	158.843	157.895	115.861	146.341	122.85	171.016	141.604	164.042	129.387	164.364	128.351
Helitron3Na_Mam	0.332828	0.508843	0.115991	0.885071	0.426145	0.456919	-0.0459534	0.964241	0.332799	0.536055	29.0433	21.4425	53.6364	45.9574	37.7358	60.8794	28.731	39.5944	56.872	65.3527	42.3729	40.3941	21.8113	38.8266	52.306	42.6829	44.226	34.707	48.191	41.732	53.863	33.677	46.405
Kanga1	0.421323	0.215809	-0.170199	0.780264	-0.0599787	0.927052	-0.105252	0.901482	0.305779	0.425439	68.3371	81.8713	100	112.34	97.3188	138.67	74.2219	69.0488	71.09	97.5104	59.322	60.0985	56.899	111.303	105.737	121.951	88.4521	83.403	116.11	71.454	78.416	76.1	105.38
Kanga11a	0.930558	0.0408118	0.208613	0.769956	0.493173	0.416376	0.0864329	0.930882	1.17111	0.0220034	4.55581	13.6452	20.9091	40.8511	29.7915	34.9493	15.9617	16.4172	23.6967	24.8963	25.4237	8.867	12.3281	24.1588	27.5591	39.6341	58.9681	13.037	35.197	18.692	25.16	15.118	42.054
Kanga1a	0.493189	0.148782	0.266014	0.600725	0.0757627	0.907252	0.128226	0.86811	0.350137	0.384077	52.9613	76.0234	80.9091	97.0213	95.3327	114.994	89.3855	77.7402	99.5261	80.9129	66.3842	59.6059	75.3912	100.086	85.4893	82.3171	105.651	69.965	102.449	88.884	73.649	78.361	91.152
Kanga1b	0.311337	0.608881	-0.0198621	0.981618	0.126314	0.86754	0.274828	0.681926	0.384843	0.571963	6.83371	3.89864	15.4545	13.617	11.9166	15.7835	6.38468	10.14	9.47867	16.5975	5.64972	4.92611	15.1731	27.61	16.3105	6.09756	19.656	8.729	13.772	8.668	11.124	15.903	14.021
Kanga1c	0.545861	0.181886	0.0740298	0.930796	0.455658	0.394296	-0.0664128	0.950197	0.730239	0.0795033	28.4738	31.1891	49.0909	53.617	67.5273	54.115	43.0966	40.0773	33.1754	62.2407	49.435	23.1527	29.3978	50.0431	57.3678	73.1707	71.2531	36.251	58.42	38.783	55.838	34.198	67.264
Kanga1d	0.705863	0.106784	-0.314724	0.604679	-0.0106158	0.990267	-0.197696	0.806007	0.436178	0.441132	13.6674	23.3918	27.2727	46.8085	39.7219	36.0767	11.9713	14.0029	14.218	16.5975	25.4237	13.7931	14.6989	20.7075	26.4342	30.4878	39.312	21.444	40.869	13.397	21.011	16.4	32.078
Kanga2_a	0.357469	0.298367	0.0469025	0.950027	0.247774	0.601243	0.103616	0.891045	0.525228	0.0956739	74.6014	105.263	90.9091	118.298	98.3118	136.415	79.8085	79.6717	127.962	103.734	114.407	77.8325	96.7283	119.068	128.234	131.098	137.592	90.258	117.675	95.814	109.071	97.876	132.308
L1HS	0.352036	0.178935	0.0723259	0.901092	0.593807	0.0392678	-0.0358284	0.96297	0.393118	0.143014	826.879	1500.97	1523.64	1646.81	1521.35	1827.51	1088.59	1309.51	1687.2	2137.97	1889.83	1044.83	1182.08	1508.2	1728.91	1335.37	2056.51	1283.83	1665.22	1361.77	2013.9	1245.03	1706.93
L1M	0.671	0.111246	-0.0967461	0.907935	0.177152	0.800883	-0.0210345	0.983049	0.372405	0.492286	19.3622	31.1891	40	40	69.5134	55.2424	24.7406	28.4887	26.0664	44.6058	26.8362	29.064	19.4405	39.6894	41.0574	30.4878	51.5971	30.184	54.919	26.432	35.721	29.398	41.047
L1M1	0.866932	0.000439397	-0.0835898	0.894761	0.546993	0.111159	-0.0736344	0.930347	0.68116	0.0155259	361.048	674.464	836.364	1118.3	1193.64	1299.89	481.245	553.356	713.27	968.88	944.915	444.828	493.125	815.358	1027	798.78	1272.73	623.958	1203.94	582.624	956.897	584.437	1032.84
L1M2	0.743333	0.000801773	-0.00785224	0.987396	0.474615	0.133319	-0.0736759	0.922074	0.688102	0.00396459	322.893	520.468	566.364	734.468	870.904	835.4	414.206	445.196	542.654	733.402	611.582	375.369	388.81	559.965	808.211	631.098	874.693	469.908	813.591	467.352	672.492	441.382	771.334
L1M2a	1.09143	0.0161076	0.018635	0.98202	0.620603	0.275054	0.294613	0.653049	0.79606	0.177697	2.2779	7.79727	21.8182	27.234	53.6246	38.3315	10.3751	11.1057	11.8483	19.7095	36.7232	18.7192	8.06069	31.9241	34.8706	18.2927	24.57	10.631	39.73	11.11	28.216	19.568	25.911
L1M2a1	0.759802	0.115319	-0.042707	1	0.471591	0.360057	0.147003	1	0.925904	0.112588	3.41686	0	3.63636	10.2128	5.95829	18.0383	3.19234	1.93143	0	12.4481	5.64972	3.94089	8.06069	1.72563	12.9359	6.09756	14.742	2.351	11.403	1.708	9.049	4.576	11.258
L1M2b	0.588236	0.212153	0.0095831	0.990006	0.114596	0.883015	-0.303609	0.660896	-0.257412	0.716741	13.0979	25.3411	20	27.234	31.7776	41.7136	14.3655	12.5543	35.545	20.7469	22.5989	10.3448	12.3281	14.6678	26.4342	6.09756	4.914	19.48	33.575	20.822	21.673	12.447	12.482
L1M2c	0.549238	0.224438	-0.0908581	0.917025	0.0420332	0.961534	-0.191554	0.814448	0.548151	0.306871	25.0569	19.4932	67.2727	52.766	67.5273	69.8985	30.3272	18.3486	56.872	60.166	18.3616	26.1084	20.863	43.1406	57.3678	30.4878	98.2801	37.274	63.397	35.183	39.264	30.037	62.045
L1M3	0.905505	0.000658933	0.111305	0.863348	0.714061	0.0509342	0.18959	0.760735	0.863852	0.00352158	124.715	171.54	280	352.34	401.192	408.117	197.127	235.635	199.052	406.639	281.073	189.655	219.061	272.649	354.331	298.78	452.088	192.085	387.216	210.605	343.856	227.122	368.4
L1M3a	0.422757	0.295166	0.248073	0.702746	-0.0823044	0.907252	-0.0796213	0.932187	0.256057	0.604727	44.4191	48.7329	85.4545	74.8936	77.4578	103.72	47.087	61.8059	135.071	57.0539	53.6723	42.3645	57.8473	66.4366	72.5534	48.7805	98.2801	59.536	85.357	81.321	55.363	55.549	73.205
L1M3b	0.7774	0.106882	-0.278937	0.637351	0.326669	0.626318	-0.0229679	0.982598	1.30146	0.00565941	11.3895	7.79727	17.2727	16.1702	21.8471	54.115	9.57702	7.24288	2.36967	22.8216	15.5367	10.8374	10.9056	14.6678	32.6209	57.9268	39.312	12.153	30.711	6.397	19.179	12.137	43.287
L1M3c	0.64488	0.107686	-0.187437	0.801202	0.549666	0.293494	0.159977	0.853444	1.04656	0.00675488	27.3349	23.3918	40	54.4681	55.6107	51.8602	13.5674	28.0058	33.1754	60.166	43.7853	22.6601	39.8293	48.3175	69.7413	73.1707	73.7101	30.242	53.98	24.916	51.976	36.936	72.207
L1M3d	0.741794	0.13869	-0.126028	0.859879	0.753087	0.168405	-0.0239595	0.981536	0.631792	0.308928	2.84738	23.3918	10.9091	11.0638	35.7498	43.9684	12.7694	10.14	0	24.8963	42.3729	9.85222	12.3281	10.3538	38.8076	15.2439	14.742	12.383	30.261	7.636	33.635	10.845	22.931
L1M3de	0.413224	0.325579	-0.0544598	0.948448	0.196739	0.750503	-0.0821399	0.930395	0.625786	0.122071	33.5991	56.5302	48.1818	51.9149	63.5551	76.6629	47.8851	43.9401	33.1754	57.0539	50.8475	35.9606	43.1484	45.7291	62.9921	91.4634	73.7101	46.104	64.044	41.667	53.951	41.613	76.055
L1M3e	0.913507	0.0142066	-0.0199164	0.982096	0.356536	0.55587	0.0345975	0.975486	1.12543	0.00496306	25.0569	23.3918	27.2727	61.2766	46.6733	62.0068	13.5674	19.3143	47.3934	41.4938	31.0734	13.7931	24.6562	42.2778	61.3048	48.7805	83.5381	25.24	56.652	26.758	36.284	26.909	64.541
L1M3f	0.592639	0.113771	-0.148162	0.840586	0.0419992	0.955353	-0.268956	0.688506	0.713972	0.069124	42.7107	113.06	133.636	176.17	144.985	146.561	65.4429	77.2574	106.635	96.473	101.695	68.9655	47.4158	100.086	167.604	128.049	208.845	96.469	155.906	83.112	99.084	72.156	168.166
L1M4	0.567674	0.0163752	0.0428141	0.947278	0.363063	0.279007	-0.0686007	0.928012	0.488488	0.0488208	927.677	1444.44	1870.91	2042.55	2160.87	2270.57	1152.43	1332.21	1919.43	1968.88	1761.3	1077.83	1227.12	1703.19	2188.41	1707.32	2149.88	1414.34	2158	1468.02	1865.09	1336.05	2015.2
L1M4a1	0.646357	0.0336395	-0.216058	0.706127	0.197522	0.697101	-0.249429	0.672575	0.497587	0.130827	91.1162	136.452	188.182	211.064	193.644	284.104	86.1931	126.509	130.332	169.087	155.367	90.1478	102.418	139.776	186.727	195.122	223.587	138.583	229.604	114.345	162.227	110.781	201.812
L1M4a2	0.801224	0.0273348	-0.151408	0.839941	0.38597	0.481099	-0.0829669	0.932135	1.00569	0.00917129	37.0159	66.2768	120	120	146.971	173.619	52.6736	59.3916	80.5687	98.5477	114.407	49.7537	72.0721	82.83	148.481	125	230.958	74.431	146.863	64.211	106.477	68.219	168.147
L1M4b	0.720837	0.00171142	0.0664322	0.917282	0.41414	0.21492	0.0459342	0.95565	0.627009	0.0104626	253.986	397.661	456.364	574.468	647.468	668.546	309.657	362.627	504.739	516.598	494.35	317.241	309.151	524.59	595.051	509.146	636.364	369.337	630.16	392.341	505.474	383.661	580.187
L1M4c	0.903927	3.86434e-06	-0.47298	0.0197519	0.146137	0.622746	-0.468885	0.0396108	0.312097	0.164464	2263.67	2947.37	3134.55	4642.55	7036.74	4559.19	1740.62	1845.97	2265.4	2932.57	3254.24	1722.17	2073.97	2046.59	4122.61	2631.1	3663.39	2781.86	5412.83	1950.66	3093.41	1947.58	3472.37
L1M5	0.620291	0.00856329	0.0675213	0.908672	0.427529	0.187053	-0.0164008	0.983049	0.588313	0.0141052	1563.78	2442.5	3271.82	3585.53	3841.11	4140.92	2183.56	2422.02	3085.31	3580.91	3148.31	1968.97	2056.42	3153.58	3740.16	3274.39	4154.79	2426.03	3855.86	2563.63	3364.61	2392.99	3723.11
L1M6	0.753991	0.00364014	0.161632	0.781036	0.544426	0.133883	0.0318115	0.969938	0.670425	0.0156413	108.77	179.337	190.909	250.213	285.005	307.779	150.04	167.069	236.967	217.842	271.186	136.453	155.05	197.584	249.156	262.195	270.27	159.672	280.999	184.692	244.514	163.029	260.541
L1M6B	-0.0696117	0.862346	-0.0668386	0.914152	-0.00875462	0.98715	-0.137245	0.820326	-0.108873	0.7623	159.453	212.476	254.545	163.404	241.311	187.148	180.367	183.003	234.597	227.178	185.028	156.65	183.025	219.154	187.852	173.78	213.759	208.825	197.288	199.323	206.103	186.277	191.797
L1M7	0.780713	0.014309	0.0423668	0.958213	0.475777	0.317699	0.00829265	0.992596	0.729749	0.0398864	65.4897	109.162	170	177.872	234.359	232.244	111.732	111.057	137.441	220.954	125.706	91.6256	114.746	140.638	226.097	146.341	228.501	114.884	214.825	120.077	173.33	115.67	200.313
L1M8	0.841905	0.00120115	-0.139567	0.824411	0.120249	0.827321	-0.100767	0.909051	0.470435	0.139216	95.1025	150.097	180	251.064	285.005	268.32	105.347	117.817	156.398	178.423	131.356	79.3103	107.16	200.173	206.974	195.122	196.56	141.733	268.13	126.521	154.89	128.881	199.552
L1MA1	0.670107	0.017772	-0.0381426	0.957814	0.565012	0.131985	-0.0510555	0.95353	0.561786	0.0714904	206.72	309.942	507.273	520	576.961	622.322	331.205	310.478	350.711	595.436	480.226	256.65	315.789	407.248	487.627	435.976	638.821	341.311	573.095	330.798	537.831	326.562	520.808
L1MA10	0.613501	0.0381275	0.362465	0.316432	0.59842	0.0783126	-0.100359	0.889919	0.623368	0.0381444	112.756	157.895	192.727	205.106	208.54	331.454	190.742	194.109	244.076	229.253	264.124	117.241	140.825	166.523	261.53	173.78	294.84	154.459	248.367	209.642	246.689	141.53	243.384
L1MA2	0.938569	0.000484184	-0.184887	0.747271	0.568853	0.128183	-0.176085	0.789721	0.544884	0.0905684	223.235	446.394	569.091	697.021	867.925	996.618	288.109	326.412	443.128	719.917	581.921	269.951	321.005	465.919	649.606	448.171	761.671	412.906	853.855	352.55	650.919	352.292	619.816
L1MA3	1.03216	4.27636e-05	-0.117946	0.853086	0.705617	0.0380368	0.000998282	0.998948	0.822369	0.00442835	268.793	409.357	662.727	885.106	979.146	1102.59	336.792	392.081	488.152	846.473	723.164	319.212	335.704	688.525	874.578	612.805	992.629	446.959	988.948	405.675	784.818	447.814	826.671
L1MA4	0.751395	0.070732	-0.0835262	0.900309	0.564668	0.12383	-0.046213	0.958317	0.697011	0.0181536	267.084	559.454	682.727	838.298	1001.99	1165.73	390.263	422.018	594.787	765.56	812.147	385.222	402.56	658.326	902.137	664.634	965.602	503.089	1002	469.023	788.854	482.036	844.124
L1MA4A	0.539858	0.249664	-0.0728194	0.933081	0.377508	0.537937	-0.0665283	0.950789	0.548003	0.252491	267.654	608.187	750.909	749.787	998.014	972.943	408.619	484.79	599.526	856.846	759.887	351.724	454.244	686.799	865.579	768.293	953.317	542.25	906.915	497.645	808.367	497.589	862.396
L1MA5	1.07225	2.64024e-05	0.214664	0.703904	0.767816	0.024236	-0.0154671	0.985365	0.938085	0.00101124	175.399	288.499	436.364	637.447	670.308	749.718	285.714	306.132	507.109	556.017	555.085	223.645	235.183	429.681	668.166	475.61	668.305	300.087	685.824	366.319	555.551	296.17	604.027
L1MA5A	0.76197	0.0050612	0.102074	0.87481	0.424946	0.272727	-0.0138417	0.985723	0.506503	0.121081	183.371	241.715	396.364	409.362	489.573	581.736	272.147	250.121	383.886	381.743	387.006	203.448	241.821	368.421	417.323	274.39	508.6	273.817	493.557	302.051	384.374	271.23	400.104
L1MA6	0.768506	0.00294733	-0.021538	0.976683	0.539138	0.122068	-0.0608028	0.940886	0.608471	0.038031	132.688	194.932	247.273	324.255	301.887	403.608	157.223	181.555	229.858	296.68	286.723	143.842	169.275	232.097	254.781	274.39	378.378	191.631	343.25	189.545	291.702	181.738	302.516
L1MA7	0.625809	0.00448253	-0.0419474	0.943285	0.37601	0.243798	-0.035589	0.964088	0.48649	0.0433619	299.544	319.688	465.455	524.255	606.753	597.52	323.224	364.558	364.929	519.71	443.503	285.222	301.091	471.096	524.184	445.122	574.939	361.562	576.176	350.904	481.606	352.469	514.748
L1MA8	0.754677	0.00352111	-0.125572	0.833165	0.501012	0.168166	-0.118994	0.87464	0.632437	0.0327783	211.845	288.499	459.091	548.936	536.246	622.322	247.406	285.852	334.123	454.357	497.175	234.483	228.07	402.934	487.064	399.39	653.563	319.812	569.168	289.127	475.766	288.495	513.339
L1MA9	0.510007	0.0321991	-0.00505271	0.991875	0.292109	0.385268	-0.0663229	0.9267	0.398811	0.130711	682.802	834.308	1230.91	1147.23	1466.73	1404.74	855.547	838.242	1052.13	1157.68	1128.53	737.931	807.492	1061.26	1163.1	984.756	1530.71	916.006	1339.57	915.307	1143.1	868.894	1226.19
L1MB1	0.532969	0.0497038	-0.0359343	0.959293	0.488445	0.17526	-0.0538209	0.951988	0.454431	0.11933	149.772	249.513	276.364	317.447	315.789	372.041	182.761	197.489	279.621	367.22	289.548	161.084	175.913	306.299	302.025	283.537	353.808	225.216	335.092	219.957	328.384	214.432	313.123
L1MB2	0.760858	0.00557174	-0.0687725	0.938821	0.398635	0.328449	-0.0829103	0.924106	0.550357	0.0861949	231.777	479.532	585.455	714.894	757.696	853.439	273.743	351.521	566.351	642.116	545.198	329.064	315.315	557.377	638.92	484.756	832.924	432.254	775.343	397.205	593.657	400.585	652.2
L1MB3	0.665104	0.00798403	-0.161439	0.757378	0.506664	0.123641	-0.12016	0.865237	0.66976	0.00647815	628.132	1077.97	1381.82	1519.15	1662.36	1917.7	743.017	862.868	1101.9	1529.05	1515.54	754.187	776.197	1255.39	1651.29	1615.85	1769.04	1029.31	1699.74	902.594	1522.29	928.592	1678.73
L1MB4	0.573843	0.0252446	-0.0932649	0.872895	0.469721	0.152469	0.00351965	0.996846	0.545243	0.0336863	359.339	551.657	710.909	685.957	879.841	931.229	418.196	500.724	587.678	800.83	748.588	436.946	474.158	715.272	825.084	682.927	901.72	540.635	832.342	502.199	774.709	542.125	803.244
L1MB5	0.677409	0.0038516	-0.057949	0.927622	0.440703	0.175368	-0.0748961	0.922093	0.599425	0.0136891	463.554	645.224	910.909	1014.47	1122.14	1215.33	533.919	595.847	805.687	961.618	925.141	549.754	535.325	813.632	1138.36	923.78	1056.51	673.229	1117.32	645.151	943.38	632.904	1039.55
L1MB7	0.635406	0.00691083	-0.0321125	0.960045	0.404029	0.211384	-0.0985771	0.8872	0.54435	0.0220474	1144.65	1810.92	2331.82	2587.23	2737.84	3172.49	1376.7	1592.95	2189.57	2373.44	2422.32	1327.59	1420.58	2122.52	2662.54	2362.8	2823.1	1762.46	2832.52	1719.74	2397.88	1623.56	2616.15
L1MB8	0.605178	0.0135307	-0.0803005	0.891999	0.2864	0.435551	-0.166026	0.778801	0.538515	0.0282148	716.97	1126.71	1491.82	1557.45	1733.86	1959.41	871.508	954.128	1305.69	1452.28	1316.38	815.271	818.397	1268.33	1515.19	1701.22	1724.82	1111.83	1750.24	1043.78	1384.33	967.334	1647.07
L1MC	0.73978	0.0122775	-0.1552	0.80346	0.485667	0.237489	-0.129637	0.867929	0.71932	0.0239073	132.118	290.448	346.364	396.596	465.74	503.946	196.329	212.458	260.664	379.668	379.944	165.025	203.414	311.475	445.444	344.512	528.256	256.31	455.427	223.15	379.806	226.638	439.404
L1MC1	0.838819	0.000545044	0.110475	0.852246	0.582324	0.0709676	0.0780641	0.924073	0.741239	0.00324544	440.205	734.893	967.273	1147.23	1406.16	1487.03	635.275	781.265	933.649	1067.43	1176.55	601.97	647.226	1041.42	1182.23	1106.71	1400.49	714.124	1346.81	783.397	1121.99	763.537	1229.81
L1MC2	0.589405	0.0111752	0.0102122	0.985959	0.415324	0.183083	0.13127	0.832688	0.600347	0.013153	234.624	300.195	365.455	397.447	476.663	519.729	252.195	281.024	383.886	397.303	423.729	280.296	284.495	439.172	492.126	368.902	523.342	300.091	464.613	305.702	410.516	334.654	461.457
L1MC3	0.620046	0.00563279	-0.0316347	0.960411	0.359092	0.273878	-0.0915378	0.891045	0.561924	0.0172165	497.153	771.93	912.727	1127.66	1134.06	1186.02	565.842	669.725	898.104	995.851	911.017	576.355	620.199	826.575	1146.23	939.024	1184.28	727.27	1149.25	711.224	953.434	674.376	1089.84
L1MC4	0.641863	0.011627	-0.0171764	0.981067	0.419546	0.222632	-0.0836503	0.915666	0.577047	0.024354	850.797	1485.38	1883.64	2034.04	2136.05	2684.33	1133.28	1267.99	1765.4	2025.93	1862.99	1028.08	1120.44	1779.12	2154.11	1865.85	2415.23	1406.61	2284.81	1388.89	1944.46	1309.21	2145.06
L1MC4a	0.761576	0.000582778	0.132026	0.810861	0.695276	0.0133961	0.00263396	0.997224	0.852746	0.000171168	363.326	541.91	682.727	887.66	939.424	967.306	486.832	511.347	781.991	909.751	887.006	428.571	475.581	686.799	1007.31	859.756	1078.62	529.321	931.463	593.39	898.378	530.317	981.897
L1MC5	0.672268	0.00385775	0.0281248	0.966281	0.429396	0.191545	-0.0501267	0.950711	0.597551	0.0145628	567.198	859.649	1143.64	1367.66	1370.41	1506.2	721.468	778.851	1139.81	1261.41	1118.64	693.596	706.022	1065.57	1331.27	1152.44	1486.49	856.828	1414.76	880.043	1190.03	821.731	1323.4
L1MC5a	0.489386	0.0159157	0.0156538	0.979469	0.250714	0.425333	-0.124584	0.818384	0.310952	0.145976	1116.74	1487.33	1792.73	1971.06	2144.99	2164.6	1256.98	1397.88	1805.69	1952.28	1577.68	1214.29	1134.19	1635.89	1867.27	1743.9	1874.69	1465.6	2093.55	1486.85	1764.98	1328.12	1828.62
L1MCa	0.718087	0.00531282	-0.225853	0.659001	0.57367	0.0899012	-0.0727337	0.930717	0.612656	0.0337761	186.219	290.448	373.636	413.617	544.191	506.201	172.386	221.632	312.796	483.402	402.542	185.222	256.046	356.342	483.69	326.22	520.885	283.434	488.003	235.605	442.972	265.87	443.598
L1MCb	0.898969	0.00913754	0.221796	0.753298	0.455658	0.387553	-0.0881939	0.930496	0.304854	0.547334	32.4601	40.9357	77.2727	96.1702	115.194	110.485	30.3272	49.2516	127.962	68.4647	86.1582	34.9754	27.027	75.9275	55.1181	79.2683	63.8821	50.223	107.283	69.18	77.311	45.977	66.089
L1MCc	0.663254	0.0455776	0.275244	0.63934	0.55206	0.211331	-0.121432	0.8872	0.435601	0.285625	60.3645	89.6686	150.909	160.851	167.825	184.893	86.1931	104.297	218.009	151.452	170.904	65.5172	73.9687	128.559	161.98	103.659	152.334	100.314	171.19	136.167	161.178	89.348	139.324
L1MD	0.297155	0.160157	0.0147026	0.977681	0.166754	0.567296	-0.0536889	0.93155	0.550667	0.00151018	769.362	886.94	1013.64	956.596	1201.59	1153.33	806.864	873.974	1028.44	1010.37	998.588	710.837	825.984	1025.88	1435.88	1219.51	1280.1	889.979	1103.84	903.091	1004.48	854.235	1311.83
L1MD1	0.680503	0.00575494	-0.0306102	0.964196	0.439657	0.217185	-0.126459	0.865781	0.612258	0.0295485	215.262	346.979	423.636	531.064	540.218	568.207	272.945	296.958	395.735	503.112	419.492	208.867	242.769	429.681	593.926	378.049	565.111	328.626	546.497	321.879	461.302	293.772	512.362
L1MD2	0.612141	0.0125099	0.0847458	0.887356	0.442687	0.192737	0.0412604	0.959011	0.528445	0.0454036	436.219	643.275	898.182	994.894	1013.9	1120.63	584.198	651.376	893.365	1010.37	844.633	549.261	630.156	867.99	997.75	795.732	1115.48	659.225	1043.14	709.646	927.503	682.469	969.654
L1MD3	0.741499	0.00394224	-0.155855	0.774683	0.373855	0.325101	-0.166447	0.795966	0.570575	0.0360327	253.986	401.559	553.636	605.957	786.495	731.68	324.82	343.312	395.735	558.091	521.186	273.399	299.194	473.684	611.361	658.537	570.025	403.061	708.044	354.622	539.639	348.759	613.307
L1MDa	0.51496	0.0184189	-0.153573	0.713496	0.23762	0.468746	-0.200321	0.670529	0.361931	0.139735	497.153	672.515	792.727	833.191	1016.88	1012.4	544.294	560.599	639.81	771.784	788.136	469.458	529.161	673.857	831.271	698.171	1014.74	654.132	954.158	581.568	779.96	557.492	848.061
L1MDb	0.183847	0.594375	-0.194368	0.713629	0.132347	0.778673	-0.014062	0.985365	0.50215	0.0697134	116.743	128.655	119.091	150.638	124.131	142.052	93.3759	126.509	80.5687	122.407	146.893	104.433	94.8317	162.209	162.542	167.683	199.017	121.496	138.94	100.151	134.65	120.491	176.414
L1ME1	0.697884	0.00674765	-0.0213526	0.981618	0.403438	0.265383	-0.145458	0.829196	0.633087	0.0174949	955.011	1723.2	2276.36	2466.38	2758.69	3196.17	1325.62	1505.07	2014.22	2315.35	2207.63	1170.44	1217.16	1981.02	2596.18	2219.51	3083.54	1651.52	2807.08	1614.97	2261.49	1456.21	2633.07
L1ME2	0.570966	0.0247358	-0.072179	0.90598	0.308175	0.405661	-0.148447	0.812732	0.470776	0.0792639	522.779	752.437	1100.91	1114.04	1175.77	1363.02	628.891	703.525	914.692	1029.05	980.226	593.596	586.534	917.17	1170.42	929.878	1250.61	792.042	1217.61	749.036	1004.64	699.1	1116.97
L1ME2z	0.80442	0.000287077	0.0277337	0.965491	0.404051	0.234906	0.0261485	0.976285	0.781181	0.000999567	194.761	292.398	331.818	497.872	474.677	510.71	284.118	249.638	303.318	371.369	370.056	229.557	235.657	371.009	500	420.732	515.971	272.992	494.42	279.025	370.713	278.741	478.901
L1ME3	0.59078	0.032682	-0.117764	0.846438	0.270539	0.515334	-0.177968	0.782825	0.500029	0.0773331	292.711	534.113	650.909	634.894	782.522	899.662	375.1	408.015	559.242	640.041	574.859	314.286	350.403	597.066	764.342	612.805	749.386	492.578	772.359	447.452	607.45	420.585	708.844
L1ME3A	0.520129	0.0509896	-0.0830093	0.889114	0.36191	0.314589	-0.0692239	0.930882	0.527794	0.0446552	506.834	818.713	1100	1028.94	1207.55	1356.26	655.227	723.805	890.995	1086.1	1052.26	614.778	655.287	1016.39	1192.91	1042.68	1331.7	808.516	1197.58	756.676	1069.18	762.153	1189.1
L1ME3B	0.602768	0.0139268	-0.0066913	0.990389	0.351955	0.322431	-0.0713664	0.929565	0.61208	0.0198949	308.656	479.532	578.182	619.574	719.96	802.706	372.706	436.504	554.502	659.751	531.073	347.783	335.23	602.243	661.417	576.22	901.72	455.457	714.08	454.571	595.412	428.419	713.119
L1ME3C	0.710796	0.032682	-0.00028448	0.999602	0.504707	0.27289	-0.144802	0.862892	0.372051	0.386669	57.5171	130.604	162.727	210.213	187.686	219.842	83.7989	104.78	165.877	179.461	179.379	67.4877	89.6159	144.953	176.603	112.805	171.99	116.95	205.914	118.152	179.42	100.685	153.799
L1ME3Cz	0.716788	0.00159616	0.156569	0.758005	0.441071	0.166568	-0.0240785	0.977245	0.701499	0.00284703	431.093	690.058	809.091	1021.28	1043.69	1222.1	569.832	717.528	909.953	923.237	874.294	564.039	509.246	817.084	990.439	975.61	1248.16	643.414	1095.69	732.438	898.765	630.123	1071.4
L1ME3D	0.493766	0.122703	-0.162225	0.792057	0.45152	0.277062	-0.0827053	0.925972	0.410628	0.239797	101.367	222.222	218.182	236.596	260.179	290.868	152.434	135.2	180.095	266.598	250	115.271	157.421	226.057	262.092	204.268	260.442	180.59	262.548	155.91	258.299	166.249	242.268
L1ME3E	0.592322	0.0305584	-0.019178	0.979604	0.26292	0.53775	-0.124657	0.863022	0.425818	0.159391	151.481	265.107	283.636	356.596	311.817	423.901	215.483	192.178	284.36	307.054	262.712	178.325	171.171	276.963	339.145	262.195	346.437	233.408	364.105	230.674	284.883	208.82	315.926
L1ME3F	0.587576	0.0244026	0.118629	0.838153	0.513797	0.128917	-0.116914	0.874499	0.609545	0.0205528	208.428	276.803	403.636	411.915	468.719	506.201	300.878	287.301	400.474	446.058	437.853	187.685	249.881	366.695	489.876	478.659	420.147	296.289	462.278	329.551	441.956	268.087	462.894
L1ME3G	0.532279	0.0291376	-0.180331	0.689545	0.370348	0.270234	-0.274941	0.578916	0.511605	0.0371682	536.446	853.801	1043.64	1100.43	1183.71	1332.58	671.987	654.756	781.991	1124.48	1025.42	526.108	512.091	889.56	1157.48	1051.83	1316.95	811.295	1205.57	702.911	1074.95	642.586	1175.42
L1ME4a	0.422242	0.0460448	-0.175969	0.644993	0.195113	0.550032	-0.326355	0.344649	0.247594	0.274533	1715.83	2095.52	2825.45	2961.7	2905.66	3170.24	1754.99	1803.48	2246.45	2620.33	2494.35	1513.79	1561.4	2058.67	2730.03	2466.46	2724.82	2212.27	3012.53	1934.97	2557.34	1711.29	2640.44
L1ME4b	0.64397	0.00713554	0.0298428	0.964222	0.470747	0.138081	-0.104331	0.878637	0.607006	0.0139964	774.487	1005.85	1533.64	1589.79	1720.95	2062.01	876.297	1046.84	1485.78	1686.72	1481.64	844.335	894.263	1302.85	1777.28	1399.39	1985.26	1104.66	1790.92	1136.31	1584.18	1013.82	1720.64
L1ME4c	0.44331	0.0515152	-0.140126	0.755445	0.174461	0.629822	-0.148617	0.778379	0.282725	0.28019	467.54	629.63	760	764.255	921.549	885.006	508.38	526.316	635.071	684.647	724.576	454.187	540.541	654.012	727.784	634.146	914.005	619.056	856.937	556.589	704.612	549.58	758.645
L1ME5	0.328117	0.583384	-0.127969	0.86748	0.205496	0.755916	-0.361448	0.558547	0.214789	0.7685	27.3349	140.351	108.182	128.511	141.013	140.924	46.2889	50.2173	116.114	115.145	105.932	50.2463	47.89	80.2416	125.422	51.8293	176.904	91.956	136.816	70.873	110.539	59.459	118.052
L1MEa	0.671335	0.168387	0.0176967	0.982925	0.126596	0.87125	0.0364245	0.974124	0.259392	0.704456	10.2506	27.2904	12.7273	19.5745	51.6385	27.0575	15.1636	5.7943	33.1754	10.3734	28.2486	10.8374	14.2248	25.8844	22.4972	9.14634	29.484	16.756	32.757	18.044	19.311	16.982	20.376
L1MEb	0.751412	0.0271968	0.255281	0.664078	0.322857	0.552801	0.118866	0.891045	0.734245	0.0454822	42.7107	62.3782	94.5455	107.234	113.208	148.816	64.6449	82.5688	113.744	101.66	74.8588	53.202	68.753	103.538	114.736	106.707	132.678	66.545	123.086	86.986	88.259	75.164	118.04
L1MEc	0.873349	0.000332588	0.0363293	0.958844	0.663686	0.037505	-0.0972772	0.898238	0.701427	0.00942901	436.788	810.916	1003.64	1328.51	1466.73	1565.95	595.371	722.356	1009.48	1251.04	1266.95	553.202	584.637	930.112	1326.77	993.902	1452.09	750.447	1453.73	775.735	1258.99	689.317	1257.59
L1MEd	0.674292	0.00981417	-0.0353597	0.958844	0.39989	0.277062	-0.0763117	0.925972	0.617828	0.0243397	637.813	1150.1	1520.91	1738.72	1685.2	2101.47	920.192	995.654	1300.95	1511.41	1502.82	806.404	906.117	1383.95	1874.58	1381.1	1960.69	1102.94	1841.8	1072.27	1507.12	1032.16	1738.79
L1MEf	0.538555	0.0160034	-0.0872679	0.87019	0.29129	0.359031	-0.157362	0.762543	0.474479	0.0377813	541.572	738.791	904.545	954.894	1062.56	1232.24	588.188	630.613	829.384	887.967	922.316	558.128	584.637	783.434	1084.93	859.756	1122.85	728.303	1083.23	682.728	905.142	642.066	1022.51
L1MEg	0.649822	0.00290406	-0.019475	0.975977	0.414252	0.171033	-0.0624477	0.932117	0.441179	0.0740905	607.631	896.686	1086.36	1257.87	1496.52	1430.67	702.314	805.891	1049.76	1161.83	1196.33	622.167	853.011	985.332	1291.9	945.122	1319.41	863.56	1395.02	852.656	1179.08	820.17	1185.48
L1MEg1	0.705973	0.0891279	-0.0574885	0.948759	0.200658	0.768516	0.0623824	0.95271	0.422233	0.421977	19.3622	48.7329	28.1818	51.9149	48.6594	73.2807	27.1349	20.2801	42.654	40.4564	35.3107	21.6749	23.2338	56.9456	43.8695	39.6341	49.14	32.092	57.952	30.023	37.884	33.951	44.215
L1MEg2	0.611047	0.0910575	-0.174202	0.808867	0.299485	0.592665	-0.191068	0.797902	0.527073	0.220913	46.1276	38.9864	40	69.7872	76.4647	63.1342	24.7406	32.8344	52.1327	59.1286	50.8475	27.0936	31.2945	46.5919	47.8065	76.2195	76.1671	41.705	69.795	36.569	54.988	34.993	66.731
L1MEh	0.662525	0.061903	-0.136784	0.854562	0.517982	0.270419	-0.0403778	0.967935	0.691837	0.0754969	47.836	120.858	132.727	136.17	192.651	184.893	66.241	83.5345	113.744	167.012	145.48	58.6207	89.6159	138.913	196.288	112.805	201.474	100.474	171.238	87.84	156.246	95.716	170.189
L1MEi	0.839508	0.0037588	0.0460284	0.952241	0.522795	0.231475	0.0676624	0.940186	0.666611	0.0669294	93.3941	157.895	225.455	263.83	304.866	350.62	136.472	163.689	199.052	314.315	177.966	122.66	151.257	233.822	317.773	146.341	326.781	158.914	306.439	166.405	246.141	169.246	263.632
L1MEj	0.53152	0.158106	-0.117981	0.877588	0.411761	0.412936	-0.288522	0.654951	0.39091	0.393279	51.2528	107.212	159.091	153.191	148.957	188.275	71.8276	79.1888	135.071	153.527	149.718	59.1133	68.2788	108.714	163.667	85.3659	179.361	105.852	163.475	95.363	151.622	78.702	142.798
L1P1	0.648673	0.0112973	-0.146851	0.808867	0.529031	0.111978	-0.0774463	0.921398	0.539651	0.069238	201.595	284.6	367.273	411.915	417.08	563.698	174.781	222.598	364.929	481.328	374.294	217.241	240.872	341.674	468.504	280.488	515.971	284.489	464.231	254.102	427.811	266.596	421.654
L1P2	0.84394	0.0010306	-0.159169	0.788478	0.648914	0.0574835	0.0427268	0.96072	0.751431	0.00662258	120.729	189.084	240	352.34	307.845	383.315	151.636	135.2	196.682	302.905	307.91	151.232	176.861	241.588	330.146	286.585	336.609	183.271	347.833	161.173	305.407	189.893	317.78
L1P3	0.976328	0.000195378	0.19639	0.715127	0.790114	0.0176418	0.0866167	0.919361	0.975501	0.000690001	132.118	175.439	282.727	384.681	369.414	503.946	221.868	209.561	272.512	360.996	379.944	192.611	158.369	289.042	425.759	301.829	498.771	196.761	419.347	234.647	370.47	213.341	408.787
L1P4	0.0937976	0.803104	-0.148424	0.742271	0.13099	0.727101	-0.104817	0.86282	-0.0182859	0.959397	355.923	477.583	528.182	493.617	338.63	626.832	375.898	360.212	483.412	497.925	500	357.635	384.068	509.922	467.942	338.415	525.799	453.896	486.36	406.508	498.963	417.209	444.052
L1P4a	0.53192	0.306126	0.414868	0.430485	0.854109	0.0990692	0.274283	0.699354	1.11505	0.0234697	5.12528	52.6316	32.7273	37.4468	67.5273	49.6054	46.2889	37.663	80.5687	78.8382	80.5085	43.3498	40.3035	44.0035	84.3645	64.0244	98.2801	30.161	51.527	54.84	79.673	42.552	82.223
L1P4b	0.229187	0.717492	-0.344772	0.472428	-0.209235	0.768615	-0.499938	0.311469	0.325555	0.639486	10.82	7.79727	23.6364	15.3191	18.8679	22.5479	1.59617	1.93143	16.5877	15.5602	4.23729	2.95567	4.74158	8.62813	5.6243	12.1951	49.14	14.085	18.912	6.705	9.899	5.442	22.32
L1P4d	-0.237154	0.709348	-0.503721	1	-0.149594	0.839804	-0.52556	0.228933	-0.213007	0.772833	3.41686	15.5945	14.5455	11.9149	2.97915	6.76437	0	2.89715	0	10.3734	5.64972	1.97044	1.89663	4.31406	3.37458	18.2927	4.914	11.186	7.219	0.966	8.012	2.727	8.86
L1P4e	-0.108089	0.874221	0.0419369	0.959919	0.138191	0.85517	-0.199355	0.776997	0.432507	0.512538	6.83371	11.6959	9.09091	3.40426	4.96524	14.6561	2.39425	10.6229	18.9573	16.5975	5.64972	2.95567	11.3798	1.72563	9.5613	12.1951	24.57	9.207	7.675	10.658	11.124	5.354	15.442
L1P5	0.478987	0.385728	-0.244515	0.692944	-0.320437	0.618592	-0.168863	0.836256	-0.161219	0.830622	9.11162	3.89864	21.8182	19.5745	11.9166	34.9493	4.78851	7.24288	9.47867	8.29876	4.23729	9.35961	4.74158	12.0794	14.6232	12.1951	0	11.609	22.147	7.17	6.268	8.727	8.939
L1PA10	0.846118	0.000487397	0.167764	0.768829	0.714939	0.0207933	0.0339212	0.967115	0.809684	0.00190865	354.214	633.528	779.091	1069.79	1034.76	1242.39	501.995	605.022	940.758	1054.98	997.175	510.345	531.057	774.806	1169.29	841.463	1189.19	588.944	1115.64	682.592	1026.08	605.403	1066.65
L1PA11	0.966871	9.779e-05	0.317534	0.472612	0.774635	0.0161277	0.177874	0.790822	0.789681	0.00517534	140.091	230.019	291.818	440.851	418.073	520.857	247.406	224.046	412.322	409.751	401.13	193.596	204.836	378.775	413.386	310.976	459.459	220.643	459.927	294.592	405.44	259.069	394.607
L1PA12	0.761894	0.00783479	0.247534	0.621683	0.710349	0.0496871	0.219947	0.731827	1.08571	0.000125295	138.383	210.526	334.545	362.553	395.233	480.271	231.445	286.335	334.123	456.432	354.52	207.389	222.854	408.973	469.066	445.122	633.907	227.818	412.686	283.968	405.476	279.739	516.032
L1PA13	0.760745	0.00297217	-0.0543543	0.935982	0.515976	0.145401	0.0295837	0.974266	0.595516	0.0340679	264.237	561.404	543.636	721.702	822.244	886.133	355.946	433.607	516.588	727.178	635.593	392.118	359.412	649.698	683.352	600.61	832.924	456.426	810.026	435.38	681.386	467.076	705.629
L1PA14	0.645606	0.0313947	-0.152688	0.805804	0.495986	0.222294	-0.227586	0.701738	0.496281	0.145731	146.925	274.854	381.818	396.596	426.018	505.073	193.935	240.946	267.773	448.133	353.107	183.744	206.733	264.021	437.57	286.585	437.346	267.866	442.562	234.218	400.62	218.166	387.167
L1PA15	0.543834	0.0312373	0.167874	0.723761	0.511589	0.106467	0.104431	0.877253	0.404016	0.14454	497.153	783.626	1018.18	1009.36	1211.52	1234.5	806.065	849.348	976.303	1167.01	1101.69	706.404	766.714	1031.92	1128.23	817.073	1135.14	766.32	1151.79	877.239	1134.35	835.014	1026.81
L1PA15-16	0.825905	0.0318819	-0.177079	0.808867	0.183086	0.78292	-0.0255574	0.980134	0.605594	0.192374	27.9043	89.6686	125.455	126.809	197.617	173.619	63.0487	63.7373	71.09	93.361	98.8701	62.069	67.3305	105.263	141.17	85.3659	171.99	81.009	166.015	65.959	96.116	78.221	132.842
L1PA16	0.802767	0.00115012	0.0667012	0.92233	0.583059	0.0810027	0.0088957	0.991022	0.640492	0.0226534	399.203	651.072	916.364	1112.34	1258.19	1242.39	559.457	615.162	914.692	1111	957.627	547.291	571.361	862.813	1093.93	795.732	1267.81	655.546	1204.31	696.437	1034.31	660.488	1052.49
L1PA17	0.564371	0.0465219	-0.133443	0.833353	0.399053	0.304981	-0.0949224	0.90523	0.534304	0.130391	134.396	249.513	249.091	270.638	328.699	367.531	152.434	153.549	263.033	266.598	307.91	139.901	184.922	254.53	314.961	176.829	452.088	211	322.289	189.672	287.254	193.118	314.626
L1PA2	0.462583	0.0555008	0.146554	0.757129	0.685187	0.0115666	0.04261	0.95565	0.508474	0.0525256	1720.39	2902.53	3345.45	3564.26	3572.99	4094.7	2634.48	2838.73	3478.67	4616.18	4313.56	2235.96	2626.84	3383.95	4162.54	2756.1	4638.82	2656.12	3743.98	2983.96	4464.87	2748.92	3852.49
L1PA3	0.48792	0.0552137	0.0263182	0.968176	0.549936	0.0741887	-0.0327576	0.968077	0.515868	0.0552518	1862.19	3372.32	3929.09	4074.89	4221.45	4910.94	2618.52	2810.72	3938.39	4988.59	4327.68	2363.05	2542.44	4006.04	4937.57	3259.15	5184.28	3054.53	4402.43	3122.54	4658.14	2970.51	4460.33
L1PA4	0.646777	0.11531	-0.0370831	0.966281	0.666361	0.176297	-0.0763849	0.925972	0.709771	0.100167	929.385	1920.08	2193.64	2669.79	2787.49	3496.05	1288.91	1563.5	1992.89	3306.02	3067.8	1245.32	1353.25	2119.07	3295.28	2298.78	3481.57	1681.03	2984.44	1615.1	3186.91	1572.55	3025.21
L1PA5	0.735993	0.00471631	-0.0371946	0.966281	0.594339	0.0680326	-0.0737584	0.927655	0.625192	0.0189819	900.911	1588.69	2148.18	2367.66	2472.69	3294.25	1195.53	1370.84	1891	2560.17	2354.52	1166.5	1275.96	1910.27	2460.63	2060.98	2828.01	1545.93	2711.53	1485.79	2457.34	1450.91	2449.87
L1PA6	0.677687	0.121616	0.104994	0.898057	0.62256	0.242803	0.0211088	0.983049	0.699463	0.122681	588.838	1157.89	1622.73	1874.04	1974.18	2518.6	996.808	1202.8	1618.48	2291.49	1987.29	891.626	1001.9	1563.42	2190.66	1676.83	2213.76	1123.15	2122.28	1272.7	2139.39	1152.31	2027.08
L1PA7	0.685813	0.100848	-0.00594338	0.993477	0.555625	0.298311	-0.00910267	0.991022	0.578573	0.220897	785.308	1635.48	2003.64	2448.51	2655.41	3135.29	1188.35	1406.57	1800.95	2703.32	2430.79	1165.52	1304.88	1916.31	2705.85	1783.54	2729.73	1474.81	2746.4	1465.29	2567.05	1462.24	2406.37
L1PA8	0.702333	0.00994442	-0.0501266	0.94542	0.688899	0.0398064	-0.0849555	0.918672	0.707695	0.0178765	220.957	448.343	503.636	616.17	613.704	773.393	278.532	341.864	507.109	707.469	637.006	281.773	323.376	480.587	742.97	460.366	776.413	390.979	667.756	375.835	672.237	361.912	659.916
L1PA8A	1.00082	0.000329325	-0.137736	0.839571	0.567081	0.17014	0.0032624	0.997224	0.775207	0.0297857	75.1708	138.402	181.818	291.064	268.123	302.142	94.174	125.06	127.962	216.805	203.39	95.0739	100.522	201.035	260.405	140.244	314.496	131.797	287.11	115.732	210.097	132.21	238.382
L1PB	0.687012	0.0430244	-0.184643	0.790751	0.854602	0.0299677	-0.116236	0.891045	0.669584	0.0775214	42.1412	62.3782	90.9091	117.447	113.208	109.357	38.3081	58.9087	66.3507	143.154	127.119	50.2463	55.9507	68.1622	115.861	88.4146	122.85	65.143	113.337	54.523	135.136	58.12	109.042
L1PB1	0.561223	0.0182017	-0.193863	0.660837	0.433704	0.17148	-0.204032	0.694991	0.397592	0.139545	1322.32	2298.25	2641.82	2912.34	3322.74	3273.96	1487.63	1760.5	2113.74	3002.07	2805.08	1479.31	1559.51	2250.22	3002.25	2140.24	3221.13	2087.46	3169.68	1787.29	2903.58	1763.01	2787.88
L1PB2	0.774898	0.00798403	-0.191996	0.747369	0.48226	0.253262	-0.13075	0.871796	0.426492	0.240703	79.7267	165.692	174.545	229.787	266.137	264.938	115.722	112.989	120.853	198.133	214.689	93.5961	93.4092	182.053	208.661	155.488	206.388	139.988	253.621	116.521	206.411	123.02	190.179
L1PB3	0.793002	0.00111575	0.862639	0.000429726	1.20074	8.03769e-06	0.860203	0.00138452	1.54128	2.94235e-10	268.793	485.38	560	729.362	809.335	845.547	782.123	789.474	1104.27	1139	1076.27	732.512	844.002	1120.79	1519.69	981.707	1592.14	438.058	794.748	891.954	1107.64	899.103	1364.51
L1PB4	0.740563	0.096541	-0.0322941	0.968176	0.542599	0.198101	0.0901855	0.921398	0.808844	0.103593	128.702	237.817	393.636	480.851	492.552	591.883	193.136	218.735	331.754	391.079	406.78	192.118	265.055	371.009	452.756	414.634	717.445	253.385	521.762	247.875	398.929	276.061	528.278
L1PBa	0.863331	4.10986e-05	0.217783	0.578197	0.868491	0.000972956	0.399089	0.263574	1.21392	1.6059e-06	188.497	259.259	287.273	440.851	436.941	509.583	308.061	271.366	289.1	521.784	422.316	268.966	330.488	415.876	603.487	390.244	803.44	245.01	462.458	289.509	472.05	338.443	599.057
L1PBa1	0.955311	0.000207727	-0.205559	0.727175	0.757415	0.0270594	0.0374419	0.968651	0.707254	0.0785397	74.0319	109.162	124.545	207.66	194.638	233.371	62.2506	97.5374	94.7867	192.946	180.791	62.069	111.427	144.953	214.286	64.0244	255.528	102.58	211.889	84.858	186.869	106.15	177.946
L1PBb	1.06658	0.00296065	0.359368	0.497489	0.844387	0.0658152	0.416602	0.447349	1.47546	5.09707e-05	23.918	35.0877	70.9091	92.766	99.3049	138.67	55.8659	68.0831	68.7204	87.1369	107.345	55.1724	64.0114	84.5557	116.985	155.488	162.162	43.305	110.247	64.223	97.241	67.913	144.878
L1PREC2	0.653558	0.00254041	0.426392	0.106456	0.717472	0.00634085	0.249226	0.555524	0.661628	0.00415087	530.182	855.75	905.455	1158.3	1198.61	1347.24	969.673	1033.32	1191.94	1422.2	1197.74	837.438	879.564	1070.75	1271.09	987.805	1432.43	763.796	1234.71	1064.98	1309.97	929.251	1230.44
L2	0.492309	0.0339141	-0.0288922	0.961725	0.288848	0.369074	-0.0781106	0.912143	0.470812	0.0334109	2965.26	4167.64	5525.45	5702.13	5504.47	7025.93	3462.09	3846.45	5073.46	5410.79	5074.86	3288.67	3481.74	5109.58	5988.75	5381.1	6407.86	4219.45	6077.51	4127.33	5242.82	3960	5925.9
L2-1_AMi	0.542772	0.205369	0.0577214	0.946855	0.165677	0.810183	0.114479	0.901667	0.460687	0.350734	25.6264	31.1891	61.8182	71.4894	50.6455	71.0259	45.4908	39.1115	42.654	49.7925	43.7853	41.3793	35.0877	59.5341	63.5546	48.7805	61.4251	39.545	64.387	42.419	46.789	45.334	57.92
L2-1_Crp	0.429199	0.451474	0.0382985	0.963157	0.211092	0.76332	-0.0750942	0.938237	0.363135	0.598148	6.83371	3.89864	11.8182	8.51064	11.9166	22.5479	8.77893	10.6229	4.73934	12.4481	9.88701	6.40394	6.63822	6.9025	14.6232	6.09756	14.742	7.517	14.325	8.047	11.168	6.648	11.821
L2-3_Crp	0.879017	0.00292947	0.345703	0.437767	0.521428	0.222021	0.0859197	0.923623	0.737403	0.0235993	63.7813	70.1754	112.727	138.723	157.895	201.804	98.9625	104.78	139.81	142.116	112.994	67.4877	86.2968	115.617	139.483	134.146	162.162	82.228	166.141	114.518	127.555	89.8	145.264
L2a	0.473175	0.0341291	-0.0628973	0.905236	0.285992	0.35712	-0.102992	0.870755	0.474397	0.0260615	7572.32	10964.9	13618.2	14156.6	14197.6	17223.2	8920.19	9747.46	11957.3	13953.3	12598.9	8274.38	8479.37	12830.9	15255.3	13554.9	16434.9	10718.5	15192.5	10208.3	13276.1	9861.55	15081.7
L2b	0.618177	0.00192521	0.0240991	0.965713	0.369586	0.184336	-0.00895013	0.99004	0.637432	0.0010142	4306.95	5994.15	7259.09	8487.66	8940.42	10187.1	5164.41	5646.55	7087.68	8207.47	7200.56	4790.64	5078.71	7565.14	9209.22	8368.9	10162.2	5853.4	9205.08	5966.21	7704.02	5811.5	9246.76
L2c	0.54922	0.00890516	0.0482748	0.930084	0.354918	0.2122	-0.0310983	0.965098	0.513702	0.0107954	6339.41	8853.8	11020.9	12068.1	12508.4	14666.3	7969.67	8459.68	10793.8	11784.2	10980.2	7242.36	7482.69	10844.7	12735.7	11719.5	13447.2	8738.04	13080.9	9074.4	11382.2	8523.25	12634.1
L3	0.313427	0.136505	-0.0391707	0.935368	0.188888	0.515171	-0.107437	0.843906	0.321064	0.0943467	3563.21	4475.63	5330	5308.94	5202.58	6272.83	3983.24	4157.89	4845.97	5220.95	5012.71	3600.99	3626.36	5069.03	5685.6	5112.8	6000	4456.28	5594.78	4329.04	5116.83	4098.79	5599.47
L3b	0.318366	0.138995	-0.14381	0.689271	0.193869	0.534492	-0.0615737	0.922146	0.383227	0.0411862	680.524	847.953	934.545	968.511	963.257	1169.11	699.122	735.876	774.882	848.548	1045.2	729.064	679.943	938.74	1075.93	1103.66	1051.6	821.008	1033.63	736.627	946.873	782.582	1077.06
L4_A_Mam	0.437972	0.129976	0.0439191	0.944945	0.00563581	0.991449	0.0657798	0.932277	0.370765	0.186585	267.084	460.039	471.818	483.404	460.775	722.661	355.946	398.358	488.152	443.983	353.107	365.025	348.506	549.612	517.435	435.976	609.337	399.647	555.613	414.152	398.545	421.048	520.916
L4_B_Mam	0.863186	0.00181808	0.252521	0.627913	0.59907	0.0977098	0.196926	0.763314	0.803688	0.0057242	91.6856	136.452	169.091	276.596	193.644	303.269	122.905	146.306	236.967	221.992	203.39	125.123	120.91	229.508	239.595	195.122	285.012	132.41	257.837	168.726	212.691	158.514	239.91
L4_C_Mam	0.623124	0.0108679	0.127169	0.820998	0.339892	0.355132	-0.127157	0.849726	0.611088	0.0239101	165.148	245.614	276.364	375.319	328.699	385.569	228.252	222.598	317.536	311.203	281.073	166.01	190.612	259.707	286.839	371.951	425.061	229.042	363.196	256.129	296.138	205.443	361.284
L5	0.17493	0.742086	-0.00490677	0.994485	0.247295	0.682336	-0.313863	0.621537	0.148356	0.790581	28.4738	54.5809	52.7273	51.0638	55.6107	47.3506	42.2985	46.3544	42.654	53.9419	57.9096	24.6305	27.9753	43.1406	40.4949	54.878	58.9681	45.261	51.342	43.769	55.926	31.916	51.447
LFSINE_Vert	-0.217998	0.250018	0.0569552	0.877616	-0.302115	0.155718	-0.0491134	0.921398	-0.316226	0.0579103	1167.43	1109.16	1125.45	1027.23	889.772	994.363	1267.36	1101.88	1182.46	909.751	915.254	1133	1037.46	1113.03	834.646	957.317	943.489	1134.01	970.456	1183.9	912.503	1094.5	911.817
LOR1-int	0.612969	0.0628436	0.177733	0.786005	0.532028	0.223748	0.0477415	0.960098	0.482279	0.210725	69.4761	118.908	180	206.809	193.644	198.422	116.52	127.958	196.682	210.581	173.729	111.33	100.047	174.288	213.161	137.195	176.904	122.795	199.625	147.053	192.155	128.555	175.753
LOR1a	0.450167	0.322333	0.265357	0.683707	0.554649	0.285124	0.459305	0.357684	0.782928	0.0709367	27.3349	23.3918	42.7273	41.7021	57.5968	42.841	23.1445	44.9058	66.3507	58.0913	49.435	43.8424	50.2608	57.8085	70.8661	45.7317	61.4251	31.151	47.38	44.8	53.763	50.637	59.341
LOR1b	0.630132	0.156077	0.134635	0.868334	0.35942	0.573552	-0.140449	0.878637	0.628703	0.209952	14.8064	27.2904	40.9091	40.8511	56.6038	50.7328	25.5387	21.7286	56.872	59.1286	22.5989	35.468	13.2764	18.9819	46.6817	57.9268	39.312	27.669	49.396	34.713	40.864	22.575	47.974
LSU-rRNA_Hsa	-0.0877858	0.769958	-0.122839	0.752275	0.241495	0.404952	-0.0692699	0.927494	0.588802	0.00518265	396356	624014	591472	585623	460035	465831	489794	481271	498028	656325	627993	453764	347571	720664	661564	1.01315e+06	790292	537280	503830	489698	642159	507333	821669
LTR06	-0.567504	0.205587	0.00830857	0.991083	-0.0830471	0.90985	-0.0461395	0.96297	-0.406179	0.453595	43.8497	35.0877	41.8182	28.9362	26.8123	15.7835	43.0966	35.2487	47.3934	43.5685	31.0734	36.9458	34.1394	46.5919	27.5591	12.1951	44.226	40.252	23.844	41.913	37.321	39.226	27.993
LTR1	0.448439	0.427343	0.209558	0.751725	0.0802737	0.919477	0.386542	0.519384	0.619789	0.326792	6.83371	5.84795	7.27273	10.2128	13.9027	13.5287	4.78851	10.6229	18.9573	7.26141	8.47458	14.7783	10.4315	14.6678	21.3723	15.2439	4.914	6.651	12.548	11.456	7.868	13.293	13.843
LTR101_Mam	0.440033	0.325579	0.171716	0.812695	0.272444	0.663367	0.17079	0.832476	0.612596	0.174366	23.918	46.7836	49.0909	44.2553	63.5551	65.389	39.9042	46.3544	56.872	38.3817	64.9718	34.9754	49.7866	56.0828	48.9314	73.1707	78.6241	39.931	57.733	47.71	51.677	46.948	66.909
LTR102_Mam	-0.00148501	0.998563	-0.246544	0.711708	0.173803	0.815662	-0.169477	0.847733	0.504615	0.413497	13.6674	9.74659	22.7273	15.3191	13.9027	18.0383	6.38468	9.65717	16.5877	24.8963	14.1243	12.8079	9.48317	14.6678	13.4983	54.878	17.199	15.38	15.753	10.877	19.51	12.32	28.525
LTR103_Mam	0.174451	0.793765	-0.152092	0.837446	0.0936432	0.908245	-0.292415	0.664229	0.443773	0.484508	6.83371	21.4425	10.9091	20.4255	15.8888	9.01917	7.18276	13.52	4.73934	19.7095	8.47458	7.88177	8.06069	5.17688	20.2475	21.3415	17.199	13.062	15.111	8.481	14.092	7.04	19.596
LTR103b_Mam	0.479076	0.352169	0.194207	0.793797	-0.0308026	0.972526	0.0121725	0.9906	0.653605	0.233819	13.0979	11.6959	25.4545	23.8298	30.7845	29.3123	12.7694	21.2458	37.9147	10.3734	22.5989	14.7783	10.4315	27.61	23.622	27.439	46.683	16.749	27.976	23.977	16.486	17.607	32.581
LTR104_Mam	0.430614	0.34561	-0.085734	0.92035	0.531822	0.305027	0.0188789	0.984384	1.03165	0.0102849	24.4875	44.8343	30	38.2979	48.6594	54.115	27.1349	26.5572	35.545	52.9046	53.6723	25.6158	27.9753	45.7291	67.4916	54.878	103.194	33.107	47.024	29.746	53.288	33.107	75.188
LTR105_Mam	0.611766	0.243418	0.252531	0.654717	0.601483	0.286415	0.241319	0.724561	0.837972	0.160772	9.11162	1.94932	5.45455	13.617	9.93049	20.2931	5.58659	4.82859	28.436	18.6722	14.1243	6.89655	9.00901	14.6678	26.9966	18.2927	4.914	5.505	14.614	12.95	16.398	10.191	16.734
LTR106_Mam	0.740841	0.106784	-0.0758774	0.930042	0.278195	0.68465	0.175395	0.838326	0.780864	0.185181	11.959	11.6959	20	34.0426	25.8193	33.8219	4.78851	20.7629	11.8483	21.7842	19.774	14.2857	11.3798	32.7869	34.3082	0	71.2531	14.552	31.228	12.467	20.779	19.484	35.187
LTR107_Mam	0.0305653	0.966139	0.132382	0.868009	0.184424	0.802395	-0.191466	0.806068	0.432757	0.500316	5.12528	42.885	10.9091	25.5319	13.9027	16.9109	20.7502	24.1429	23.6967	22.8216	25.4237	15.7635	14.2248	7.76531	30.3712	24.3902	31.941	19.64	18.782	22.863	24.123	12.585	28.901
LTR108a_Mam	-0.119046	0.860994	-0.0501363	0.955772	0.222018	0.756977	-0.1281	0.891045	0.0256693	0.974361	10.82	21.4425	10.9091	8.51064	15.8888	11.274	19.154	8.69145	9.47867	13.4855	24.0113	11.33	8.06069	14.6678	12.3735	27.439	4.914	14.391	11.891	12.441	18.748	11.353	14.909
LTR10A	0.13821	0.77492	0.0764774	0.92311	0.300786	0.560065	0.11543	0.888199	0.518336	0.183434	49.5444	54.5809	60.9091	62.9787	62.5621	58.6246	76.6161	54.0802	42.654	71.5768	70.6215	53.202	49.3125	82.83	70.3037	109.756	73.7101	55.011	61.388	57.783	71.099	61.781	84.59
LTR10C	0.487467	0.253607	-0.0882343	0.916895	0.278674	0.647701	-0.159448	0.849726	0.790137	0.0602746	26.1959	37.037	46.3636	45.1064	61.569	59.752	35.1157	36.6972	23.6967	46.6805	48.0226	34.9754	27.9753	28.4728	71.991	45.7317	88.4521	36.532	55.476	31.837	47.352	30.475	68.725
LTR10D	0.997501	0.03213	0.00815129	1	0.697603	0.207288	0.29317	0.657993	0.956355	0.0927667	6.26424	7.79727	5.45455	34.0426	12.9096	20.2931	6.38468	7.72574	4.73934	14.5228	22.5989	15.7635	5.6899	12.9422	24.7469	21.3415	9.82801	6.505	22.415	6.283	18.561	11.465	18.639
LTR10E	0.427583	0.399193	0.270474	0.6818	0.615887	0.2599	0.135697	0.883591	0.534176	0.321994	11.3895	38.9864	43.6364	40.8511	52.6316	45.0958	27.1349	38.1458	71.09	49.7925	69.209	27.5862	28.9237	53.4944	57.3678	39.6341	49.14	31.337	46.193	45.457	59.501	36.668	48.714
LTR10F	1.06267	0.0134177	0.0835467	0.922487	0.789421	0.14003	0.124188	0.894014	0.983245	0.0591894	8.54214	13.6452	10.9091	37.4468	30.7845	28.1849	14.3655	15.9343	4.73934	28.0083	28.2486	8.867	9.95733	21.5703	28.1215	21.3415	34.398	11.032	32.139	11.68	28.128	13.465	27.954
LTR12	0.635743	0.042169	0.965866	0.000190455	0.702441	0.0892173	0.914147	0.00077409	0.936261	0.00283941	62.0729	52.6316	67.2727	93.617	104.27	107.103	150.838	120.232	154.028	79.8755	145.48	122.167	124.229	156.169	146.232	109.756	113.022	60.659	101.663	141.699	112.678	134.189	123.003
LTR12B	0.970546	0.031774	0.347468	0.532997	0.186819	0.797046	0.534245	0.296069	1.04339	0.0467634	6.83371	11.6959	10	27.234	31.7776	21.4205	9.57702	15.9343	28.436	17.6349	7.06215	19.2118	17.0697	24.1588	24.7469	30.4878	24.57	9.51	26.811	17.982	12.349	20.147	26.602
LTR12C	0.0228704	0.927588	0.894468	7.65341e-13	0.0346431	0.915151	1.09571	1.54776e-11	0.536323	0.000132234	1660.59	1888.89	1871.82	1714.89	1965.24	1825.25	3410.22	3470.3	3497.63	1961.62	1738.7	3865.52	3652.44	4825.71	2577.62	2533.54	2798.53	1807.1	1835.13	3459.38	1850.16	4114.56	2636.56
LTR12D	-0.410534	0.156648	1.58471	1.57858e-23	-0.455473	0.164908	1.96706	2.82401e-35	0.234394	0.407693	185.08	230.019	200	120	139.027	189.402	714.286	670.208	630.332	150.415	135.593	896.059	899.953	904.228	262.092	210.366	243.243	205.033	149.476	671.608	143.004	900.08	238.567
LTR12E	0.49518	0.294136	0.00516277	0.994465	0.389919	0.507034	-0.0930069	0.925972	0.465016	0.359261	29.0433	40.9357	20	34.0426	69.5134	36.0767	36.7119	28.0058	21.327	36.3071	50.8475	24.6305	31.2945	22.4331	41.0574	51.8293	39.312	29.993	46.544	28.682	43.577	26.119	44.066
LTR12F	0.643061	0.148953	0.402322	0.440454	0.8214	0.0901326	0.410507	0.480449	0.963818	0.0327345	15.3759	27.2904	24.5455	36.5957	33.7637	49.6054	31.9234	38.6287	33.1754	52.9046	46.6102	27.0936	27.9753	52.6316	47.8065	36.5854	66.3391	22.404	39.988	34.576	49.757	35.9	50.244
LTR12_	0.274441	0.603166	0.185127	0.800422	0.362693	0.552876	0.522976	0.26722	0.886685	0.0381352	34.738	21.4425	23.6364	34.8936	34.7567	36.0767	28.731	38.6287	33.1754	29.0456	50.8475	55.665	42.2001	43.1406	56.8054	70.122	46.683	26.606	35.242	33.512	39.947	47.002	57.87
LTR13	1.08638	1.26718e-07	0.142313	0.774922	0.716577	0.0106464	-0.0572325	0.937235	1.1882	3.06548e-08	218.109	224.172	340	538.723	653.426	570.462	276.137	281.507	327.014	475.104	429.379	234.483	228.544	287.317	611.361	548.78	702.703	260.76	587.537	294.886	452.241	250.115	620.948
LTR13A	0.788427	0.020657	-0.293425	0.617933	0.193928	0.751106	-0.418694	0.41919	0.33098	0.51503	47.2665	60.4288	35.4545	70.6383	104.27	94.7012	36.7119	25.1086	45.0237	58.0913	53.6723	30.5419	28.4495	33.6497	43.8695	45.7317	100.737	47.717	89.87	35.615	55.882	30.88	63.446
LTR13_	0.431661	0.398486	-0.176679	0.818255	-0.245833	0.724161	-0.315209	0.641988	0.530667	0.340643	18.7927	29.2398	20	49.3617	29.7915	21.4205	11.1732	14.0029	30.8057	18.6722	14.1243	15.7635	16.1214	12.0794	28.1215	18.2927	63.8821	22.677	33.525	18.661	16.398	14.655	36.765
LTR14	0.0062732	0.993447	-0.270873	1	-0.0941054	0.895552	-0.0505578	0.958677	-0.123317	0.872949	5.69476	3.89864	14.5455	3.40426	13.9027	7.89177	3.19234	4.82859	2.36967	12.4481	0	5.91133	3.79327	12.9422	8.43645	9.14634	2.457	8.046	8.4	3.464	6.224	7.549	6.68
LTR14B	0.614478	0.18146	0.103769	0.900823	0.21288	0.76332	-0.231522	0.761986	0.635615	0.242072	22.779	11.6959	24.5455	27.234	41.708	42.841	15.1636	21.2458	37.9147	18.6722	33.8983	12.8079	15.1731	17.2563	20.2475	36.5854	58.9681	19.673	37.261	24.775	26.285	15.079	38.6
LTR15	0.128506	0.796085	0.00243303	0.997178	0.631184	0.133869	-0.0220553	0.981871	0.141266	0.778707	45.5581	54.5809	52.7273	53.617	58.5899	56.3698	63.8468	45.3887	40.2844	92.3237	80.5085	43.3498	36.9844	69.8878	53.4308	67.0732	51.5971	50.955	56.192	49.84	86.416	50.074	57.367
LTR16	0.73455	0.0264614	-0.0289022	0.973588	0.5975	0.175347	-0.0420831	0.964565	0.832494	0.0281299	43.2802	54.5809	76.3636	108.936	89.3744	117.249	48.6832	53.1144	71.09	107.884	86.1582	50.2463	44.5709	73.3391	93.9258	79.2683	167.076	58.075	105.187	57.629	97.021	56.052	113.423
LTR16A	0.752249	0.012542	0.164327	0.810158	0.678812	0.076472	0.205868	0.74438	1.05642	0.000289683	60.9339	76.0234	108.182	139.574	132.075	172.492	60.6544	88.846	146.919	146.266	139.831	90.6404	84.4002	120.794	181.102	170.732	191.646	81.713	148.047	98.807	143.048	98.611	181.16
LTR16A1	0.424336	0.285863	0.562415	0.136932	0.860767	0.0228184	0.329622	0.565203	0.547961	0.153326	44.4191	58.4795	76.3636	77.4468	67.5273	109.357	97.3663	73.8774	142.18	115.145	131.356	58.6207	71.1238	118.205	88.3015	106.707	81.0811	59.754	84.777	104.475	123.251	82.65	92.03
LTR16A2	0.406846	0.363715	0.010293	0.988118	0.388168	0.488718	0.0528214	0.958159	0.731395	0.0741	29.6128	35.0877	34.5455	39.1489	47.6663	54.115	27.1349	37.1801	35.545	54.9793	39.548	26.601	35.0877	43.1406	59.0551	57.9268	61.4251	33.082	46.977	33.287	47.264	34.943	59.469
LTR16B	0.846125	0.0162024	0.484234	0.253523	1.29697	0.000292638	0.599743	0.132335	1.30679	0.000184923	33.0296	31.1891	47.2727	60.4255	85.4022	84.5547	55.0678	66.1516	59.2417	123.444	105.932	57.1429	73.0204	69.025	129.921	79.2683	100.737	37.164	76.794	60.154	114.688	66.396	103.309
LTR16B1	0.916007	0.0128139	0.627205	0.110836	0.898838	0.0422411	0.60628	0.163224	1.03344	0.0102606	22.2096	31.1891	28.1818	64.6809	51.6385	60.8794	42.2985	56.0116	56.872	58.0913	66.3842	42.8571	41.7259	67.2994	70.3037	57.9268	56.5111	27.193	59.066	51.727	62.238	50.627	61.581
LTR16B2	0.432236	0.318798	-0.162669	0.830252	0.315767	0.586449	-0.170004	0.836531	0.316991	0.522505	33.0296	44.8343	84.5455	89.3617	64.5482	82.2999	25.5387	52.6316	59.2417	68.4647	77.6836	35.468	37.9327	62.9853	66.3667	67.0732	78.6241	54.136	78.737	45.804	73.074	45.462	70.688
LTR16C	0.863724	8.70403e-05	0.0802907	0.891977	0.579757	0.0906137	0.0880987	0.911575	0.856848	0.00226335	126.424	185.185	169.091	296.17	293.942	313.416	149.242	173.829	187.204	301.867	197.74	140.887	137.032	238.999	308.211	195.122	395.577	160.233	301.176	170.092	249.804	172.306	299.637
LTR16D	0.607114	0.20545	-0.00770947	0.991847	0.539696	0.351785	0.00199567	0.998028	0.728755	0.167371	13.0979	27.2904	11.8182	29.7872	29.7915	31.5671	22.3464	15.4515	9.47867	32.1577	29.661	11.8227	13.7506	25.0216	36.5579	30.4878	29.484	17.402	30.382	15.759	30.909	16.865	32.177
LTR16D1	0.467113	0.39884	0.264854	0.627767	0.267268	0.673147	-0.0933252	0.911575	0.172965	0.815091	2.2779	3.89864	9.09091	10.2128	9.93049	12.4014	7.18276	4.34573	23.6967	12.4481	5.64972	3.44828	3.79327	4.31406	8.43645	6.09756	4.914	5.089	10.848	11.742	9.049	3.852	6.483
LTR16D2	0.468513	0.394928	0.19006	1	1.00106	0.0448839	0.316019	0.590652	1.29591	0.017547	3.41686	5.84795	4.54545	5.10638	10.9235	13.5287	4.78851	10.14	7.109	14.5228	29.661	3.44828	11.854	13.805	21.3723	9.14634	31.941	4.603	9.853	7.346	22.092	9.702	20.82
LTR16E1	0.68871	0.0510181	0.0214635	0.981106	0.509223	0.304075	0.116704	0.898238	1.06632	0.00239335	33.5991	56.5302	52.7273	92.766	73.4856	80.0451	46.2889	55.5287	37.9147	91.2863	56.4972	37.4384	36.9844	87.1441	97.3003	88.4146	140.049	47.619	82.099	46.577	73.892	53.856	108.588
LTR16E2	0.49983	0.198987	0.0964507	0.899633	0.180001	0.76591	0.0591017	0.95271	0.89884	0.0157529	38.7244	72.1248	54.5455	61.2766	82.423	101.466	43.8947	61.323	75.8294	60.166	66.3842	50.2463	37.9327	85.4185	95.0506	79.2683	157.248	55.132	81.722	60.349	63.275	57.866	110.522
LTR17	0.561275	0.12946	-0.0651756	0.937699	0.387211	0.461601	-0.151528	0.854981	0.530158	0.201324	38.7244	40.9357	59.0909	77.4468	67.5273	76.6629	35.9138	42.9744	54.5024	56.0166	76.2712	28.5714	47.89	43.1406	78.7402	67.0732	63.8821	46.25	73.879	44.464	66.144	39.867	69.898
LTR18A	0.348947	0.550914	0.391362	0.409745	0.469811	0.412237	0.0354649	0.969556	0.193511	0.791819	2.84738	1.94932	11.8182	9.3617	14.8957	6.76437	11.9713	7.24288	28.436	21.7842	7.06215	10.3448	3.31911	5.17688	3.93701	6.09756	14.742	5.538	10.341	15.883	14.423	6.28	8.259
LTR18B	0.367299	0.440971	-0.0383794	0.966281	0.624442	0.211499	0.196312	0.799008	1.11851	0.00299883	23.918	31.1891	36.3636	40	37.7358	48.478	25.5387	38.6287	18.9573	64.3154	45.1977	40.3941	24.6562	48.3175	75.928	76.2195	71.2531	30.49	42.071	27.708	54.757	37.789	74.467
LTR18C	-0.000307297	0.999725	-0.028669	0.976085	-0.231845	0.745844	-0.049481	0.96297	-0.0680617	0.927345	13.6674	17.5439	19.0909	11.9149	17.8749	20.2931	17.5579	12.5543	18.9573	10.3734	14.1243	11.8227	16.1214	18.9819	21.3723	12.1951	9.82801	16.767	16.694	16.357	12.249	15.642	14.465
LTR19-int	0.486502	0.295762	0.0470036	0.958844	-0.0947826	0.906007	-0.345202	0.588748	0.312278	0.583733	16.5148	33.1384	34.5455	42.5532	40.715	45.0958	30.3272	38.6287	14.218	33.195	15.5367	17.734	14.6989	21.5703	37.1204	36.5854	34.398	28.066	42.788	27.725	24.366	18.001	36.035
LTR19A	0.183634	0.702384	-0.0531254	0.946688	0.428057	0.36366	0.0574138	0.951265	0.472957	0.237832	50.1139	77.9727	105.455	64.6809	99.3049	107.103	67.0391	69.0488	87.6777	107.884	115.819	83.7438	70.6496	90.5953	109.674	143.293	85.9951	77.847	90.363	74.589	111.852	81.663	112.987
LTR19B	0.206089	0.756282	-0.015183	0.984934	0.268742	0.697119	-0.044114	0.964976	0.570695	0.356353	6.26424	5.84795	29.0909	22.1277	17.8749	14.6561	11.1732	15.4515	14.218	24.8963	16.9492	16.2562	7.11238	15.5306	32.6209	24.3902	19.656	13.734	18.22	13.614	20.923	12.966	25.556
LTR19C	0.590781	0.255958	0.114428	0.883531	0.066539	0.936459	0.0964719	0.924038	0.37593	0.578473	6.26424	19.4932	7.27273	19.5745	23.8332	18.0383	7.98085	17.8658	11.8483	10.3734	12.7119	16.7488	9.00901	10.3538	20.8099	18.2927	7.37101	11.01	20.482	12.565	11.543	12.037	15.491
LTR1A1	0.215409	0.741816	-0.335375	0.528999	0.0924786	0.910264	-0.28718	0.672983	0.093057	0.903594	5.12528	19.4932	21.8182	17.0213	28.7984	12.4014	9.57702	3.86287	9.47867	18.6722	15.5367	5.91133	7.11238	13.805	14.6232	6.09756	29.484	15.479	19.407	7.64	17.104	8.943	16.735
LTR1A2	0.732731	0.0594932	-0.120148	0.880175	0.531747	0.306724	0.0980798	0.921467	0.943346	0.0203366	23.918	54.5809	43.6364	54.4681	77.4578	92.4464	22.3464	34.7658	49.763	51.8672	80.5085	26.601	47.89	58.6713	95.0506	54.878	103.194	40.712	74.791	35.625	66.188	44.387	84.374
LTR1B	0.0619784	0.908605	-0.232342	0.711708	0.118665	0.855724	-0.293663	0.629335	0.382314	0.38679	76.3098	38.9864	51.8182	64.6809	55.6107	60.8794	46.2889	46.3544	42.654	62.2407	64.9718	41.3793	38.881	49.1803	75.3656	64.0244	93.3661	55.705	60.39	45.099	63.606	43.147	77.585
LTR1D	0.53142	0.314795	-0.0745158	1	0.0419218	0.953573	-0.0102457	0.99004	0.376842	0.576487	0	3.89864	13.6364	11.9149	17.8749	15.7835	3.19234	0.965717	9.47867	6.22407	7.06215	3.94089	2.84495	10.3538	5.6243	12.1951	17.199	5.845	15.191	4.546	6.643	5.713	11.673
LTR1D1	0.968642	0.0404418	0.632183	0.114101	0.902344	0.0764084	0.173798	0.807354	0.666771	0.285625	2.84738	3.89864	6.36364	20.4255	25.8193	7.89177	12.7694	16.9	18.9573	24.8963	14.1243	5.41872	3.79327	12.0794	11.811	21.3415	2.457	4.37	18.046	16.209	19.51	7.097	11.87
LTR1E	0.219727	0.737212	0.134375	0.868561	0.064743	0.939172	-0.178963	0.831764	0.424803	0.507653	11.3895	13.6452	18.1818	5.10638	21.8471	30.4397	17.5579	16.4172	18.9573	9.3361	22.5989	16.7488	6.63822	8.62813	8.99888	42.6829	22.113	14.406	19.131	17.644	15.967	10.672	24.598
LTR1F	0.101414	1	-0.0513107	1	0.320633	0.523712	0.0951878	1	0.19298	1	0	1.94932	4.54545	1.70213	0.993049	6.76437	1.59617	1.93143	0	6.22407	7.06215	1.97044	1.89663	6.9025	5.6243	0	4.914	2.165	3.153	1.176	6.643	3.59	3.513
LTR1F1	0.507897	0.354433	0.104675	0.891999	0.145148	0.845842	0.189786	0.807832	0.305846	0.666875	11.959	3.89864	6.36364	17.8723	14.8957	13.5287	7.98085	8.69145	14.218	10.3734	9.88701	9.35961	12.3281	12.0794	5.06187	18.2927	14.742	7.407	15.432	10.297	10.13	11.256	12.699
LTR2	0.604028	0.124379	0.107557	0.894049	0.341408	0.554251	0.0840314	0.930882	0.914425	0.018413	30.7517	42.885	79.0909	78.2979	90.3674	87.9369	70.2314	32.8344	73.4597	62.2407	79.096	44.335	50.2608	73.3391	93.3633	121.951	108.108	50.909	85.534	58.842	70.668	55.978	107.808
LTR21A	0.379142	0.426112	0.0981933	0.902916	0.29169	0.635401	-0.326334	0.603662	-0.0202314	0.975751	33.0296	23.3918	43.6364	33.1915	51.6385	59.752	44.6927	34.7658	33.1754	51.8672	38.1356	25.6158	24.6562	20.7075	41.6198	27.439	27.027	33.353	48.194	37.545	45.001	23.66	32.029
LTR21B	-0.132122	0.844024	0.14022	0.854185	0.224067	0.741954	-0.0180142	0.984707	0.485892	0.457523	3.41686	9.74659	12.7273	7.65957	7.94439	4.50958	9.57702	10.6229	14.218	22.8216	2.82486	7.88177	6.16406	10.3538	7.87402	21.3415	19.656	8.63	6.705	11.473	12.823	8.133	16.29
LTR22A	0.859272	0.0726954	0.102749	0.893047	0.594163	0.303749	0.24606	0.729263	1.11703	0.0344398	7.97267	7.79727	7.27273	31.4894	11.9166	22.5479	12.7694	11.5886	2.36967	20.7469	15.5367	6.89655	8.53485	22.4331	24.7469	21.3415	27.027	7.681	21.985	8.909	18.142	12.622	24.372
LTR22B	0.66792	0.192728	0.274007	0.626455	0.528646	0.358961	0.0661343	0.944148	0.386152	0.573857	2.2779	9.74659	6.36364	13.617	15.8888	14.6561	7.98085	5.7943	23.6967	12.4481	16.9492	6.40394	3.79327	10.3538	8.99888	6.09756	14.742	6.129	14.721	12.491	14.699	6.85	9.946
LTR22B1	0.402524	0.445584	-0.144745	0.857994	0.400386	0.522793	-0.192422	0.814448	0.199266	0.767792	17.6538	13.6452	21.8182	28.9362	20.854	31.5671	11.1732	14.9686	18.9573	19.7095	38.1356	10.3448	16.5955	14.6678	26.9966	24.3902	12.285	17.706	27.119	15.033	28.923	13.869	21.224
LTR22E	0.275094	0.587092	-0.111769	0.890252	-0.1994	0.76984	-0.240605	0.740487	0.0632143	0.923109	22.2096	50.6823	40.9091	42.5532	50.6455	47.3506	27.933	40.5601	26.0664	24.8963	35.3107	34.4828	22.7596	26.7472	25.8718	36.5854	58.9681	37.934	46.85	31.52	30.104	27.997	40.475
LTR23	0.567347	0.0308327	0.404817	0.225634	0.660597	0.036106	0.21135	0.673739	0.805027	0.00144952	103.645	105.263	122.727	183.83	162.86	163.472	139.665	142.926	189.573	176.349	194.915	127.586	124.704	143.227	188.976	207.317	208.845	110.545	170.054	157.388	185.632	131.839	201.713
LTR23-int	0.429607	0.423469	0.0798091	1	0.237684	0.684366	-0.00125628	1	0.0802416	1	2.2779	3.89864	2.72727	6.80851	4.96524	9.01917	2.39425	4.82859	4.73934	3.11203	8.47458	0	2.84495	6.03969	1.12486	3.04878	7.37101	2.968	6.931	3.987	5.793	2.962	3.848
LTR24	0.350643	0.475505	-0.0634473	0.943285	0.130588	0.857701	0.131476	0.885247	0.719216	0.123844	21.0706	31.1891	40	39.1489	45.6802	40.5862	22.3464	30.4201	33.1754	38.3817	31.0734	29.064	26.5529	51.7688	52.8684	85.3659	34.398	30.753	41.805	28.647	34.728	35.795	57.544
LTR24B	0.554287	0.25122	0.197968	0.789514	0.830479	0.091429	-0.0400302	0.970385	1.12447	0.013564	13.0979	31.1891	23.6364	33.1915	53.6246	25.9301	20.7502	28.0058	37.9147	57.0539	45.1977	12.3153	26.5529	23.2959	43.8695	42.6829	93.3661	22.641	37.582	28.89	51.126	20.721	59.973
LTR24C	0.721275	0.108806	0.0377351	0.967117	0.477317	0.423741	-0.208316	0.793537	0.242267	0.707631	9.11162	38.9864	40	47.6596	59.5829	65.389	34.3176	21.7286	35.545	60.166	38.1356	18.2266	21.8113	24.1588	40.4949	36.5854	29.484	29.366	57.544	30.53	49.151	21.399	35.521
LTR25	0.33542	0.445337	0.195782	0.765741	0.509226	0.293193	0.0583063	0.951988	0.203857	0.703041	34.1686	52.6316	49.0909	60.4255	66.5343	49.6054	58.2602	50.7001	52.1327	77.8008	62.1469	49.2611	46.4675	44.8663	62.9921	33.5366	56.5111	45.297	58.855	53.698	69.974	46.865	51.013
LTR25-int	0.161916	0.794101	0.0623367	0.94456	0.271198	0.685477	-0.23388	0.758856	0.799026	0.111649	15.9453	19.4932	41.8182	25.5319	37.7358	28.1849	7.98085	24.1429	59.2417	41.4938	28.2486	8.37438	16.5955	31.0613	53.9933	24.3902	81.0811	25.752	30.484	30.455	34.871	18.677	53.155
LTR26	0.744972	0.0306343	0.18776	0.780137	0.504954	0.313394	0.316916	0.596419	0.886523	0.0142806	34.738	54.5809	48.1818	91.9149	69.5134	86.8095	62.2506	50.7001	47.3934	91.2863	50.8475	53.202	44.5709	89.7325	93.3633	103.659	73.7101	45.834	82.746	53.448	71.067	62.502	90.244
LTR26B	0.310938	1	0.0500589	1	0.537564	0.234906	0.0575576	1	0.0651177	1	1.13895	0	1.81818	0.851064	6.95134	3.38219	0	1.44858	4.73934	6.22407	8.47458	0.985222	2.37079	1.72563	0	0	4.914	0.986	3.728	2.063	7.349	1.694	1.638
LTR26C	-0.0261489	0.971499	-0.079912	0.927506	0.418877	0.505679	-0.043847	0.966795	-0.207032	0.773933	8.54214	13.6452	22.7273	11.9149	7.94439	23.6753	9.57702	10.6229	21.327	29.0456	21.1864	13.3005	16.1214	12.0794	10.6862	18.2927	7.37101	14.972	14.512	13.842	25.116	13.834	12.117
LTR26D	0.504398	0.351461	0.0769003	1	0.275919	0.66028	0.345831	0.536152	0.854683	0.152061	3.98633	3.89864	4.54545	11.9149	5.95829	11.274	5.58659	3.86287	7.109	8.29876	7.06215	2.95567	10.4315	17.2563	8.99888	30.4878	4.914	4.143	9.716	5.519	7.68	10.214	14.8
LTR26E	-0.114073	0.867009	0.0974831	0.906645	-0.25097	0.720603	-0.0525876	0.960855	0.19693	0.779987	13.6674	9.74659	14.5455	9.3617	10.9235	13.5287	11.1732	10.14	28.436	6.22407	11.2994	13.7931	7.58653	14.6678	16.8729	18.2927	12.285	12.653	11.271	16.583	8.762	12.016	15.817
LTR2752	0.950211	0.0412295	0.103877	0.893364	0.181116	0.801462	0.476594	0.373111	1.27325	0.0135403	4.55581	7.79727	10.9091	22.9787	18.8679	29.3123	7.18276	8.69145	14.218	12.4481	8.47458	11.8227	14.6989	25.8844	24.1845	30.4878	31.941	7.754	23.72	10.031	10.461	17.469	28.871
LTR27B	0.31506	0.56468	-0.109746	1	-0.0334185	1	0.444711	0.360434	0.449267	0.480551	2.84738	3.89864	1.81818	9.3617	6.95134	1.1274	0	2.89715	0	2.07469	2.82486	7.88177	9.00901	9.49094	8.99888	0	9.82801	2.855	5.813	0.966	2.45	8.794	6.276
LTR27E	0.246563	0.683111	0.171395	1	-0.147324	0.804463	0.00359139	0.996846	0.6825	0.272497	2.84738	1.94932	7.27273	7.65957	7.94439	4.50958	4.78851	4.34573	14.218	2.07469	2.82486	3.44828	0.948317	8.62813	6.74916	9.14634	19.656	4.023	6.705	7.784	2.45	4.342	11.851
LTR28	-0.0450558	0.949258	-0.0391227	0.959919	-0.0524566	0.946471	-0.285424	0.5487	-0.0330835	0.968184	3.41686	1.94932	19.0909	13.617	7.94439	1.1274	6.38468	3.86287	14.218	10.3734	4.23729	0	1.89663	6.03969	7.87402	6.09756	9.82801	8.152	7.563	8.155	7.305	2.645	7.933
LTR28B	1.3597	0.00203273	0.240542	1	0.684074	0.163007	0.347903	0.478047	1.2093	0.0293674	2.2779	0	3.63636	15.3191	21.8471	20.2931	6.38468	5.7943	4.73934	16.5975	7.06215	3.94089	9.48317	7.76531	13.4983	0	39.312	1.971	19.153	5.639	11.83	7.063	17.603
LTR28C	0.798555	0.0264856	0.140932	0.857639	0.452485	0.400842	0.14476	0.866045	0.812429	0.0428072	32.4601	29.2398	38.1818	57.8723	65.5412	75.5355	24.7406	40.5601	56.872	40.4564	63.5593	30.5419	32.2428	56.0828	61.8673	54.878	78.6241	33.294	66.316	40.724	52.008	39.622	65.123
LTR29	0.20813	0.725064	-0.287303	0.651876	0.230668	0.738397	-0.0784221	0.93895	0.203272	0.751589	18.2232	19.4932	48.1818	30.6383	38.7289	37.2041	21.5483	12.5543	26.0664	31.1203	43.7853	23.6453	23.7079	31.9241	41.6198	18.2927	41.769	28.633	35.524	20.056	37.453	26.426	33.894
LTR2B	0.640814	0.0148256	0.778482	0.000708	1.43745	8.96972e-10	0.355565	0.338536	1.642	1.24943e-16	110.478	134.503	128.182	161.702	238.332	204.059	226.656	205.698	265.403	384.855	348.87	145.813	164.533	184.642	403.825	387.195	422.604	124.388	201.364	232.586	366.862	164.996	404.541
LTR2C	0.347059	0.33769	-0.251433	0.617883	0.170115	0.741909	0.126076	0.863601	0.495702	0.129111	76.8793	95.5166	119.091	116.596	162.86	102.593	79.0104	75.8088	78.1991	110.996	111.582	87.6847	100.522	138.05	126.547	158.537	142.506	97.162	127.35	77.673	111.289	108.752	142.53
LTR3	0.335004	0.426254	0.205883	0.744224	0.0285604	0.970175	0.30653	0.585802	0.272262	0.573857	67.1982	48.7329	40.9091	66.383	79.4439	64.2616	58.2602	65.6688	71.09	50.8299	57.9096	76.3547	77.2878	56.9456	60.7424	91.4634	49.14	52.28	70.029	65.006	54.37	70.196	67.115
LTR30	0.43323	0.440153	-0.16386	0.811856	0.15881	0.834704	-0.0495844	0.96297	0.604738	0.31155	14.8064	7.79727	9.09091	26.383	12.9096	15.7835	11.1732	8.69145	0	13.4855	14.1243	8.37438	7.58653	14.6678	16.8729	27.439	19.656	10.565	18.359	6.622	13.805	10.21	21.323
LTR31	0.065822	0.914446	0.0162767	1	0.411042	0.441065	0.0996381	0.886611	0.313008	0.639371	1.13895	0	9.09091	3.40426	4.96524	4.50958	4.78851	5.7943	0	6.22407	15.5367	6.89655	0.948317	8.62813	8.43645	6.09756	4.914	3.41	4.293	3.528	10.88	5.491	6.483
LTR32	0.701221	0.0923807	0.196265	0.788187	0.544775	0.308921	0.00305734	0.997505	0.801945	0.0753586	19.9317	35.0877	27.2727	64.6809	45.6802	39.4589	25.5387	29.9372	49.763	51.8672	39.548	19.2118	21.8113	40.5522	38.2452	67.0732	58.9681	27.431	49.94	35.08	45.708	27.192	54.762
LTR33	0.398743	0.12458	0.0649665	0.909452	0.454883	0.150034	0.100248	0.883591	0.606312	0.00987136	279.043	352.827	482.727	542.128	446.872	510.71	375.1	371.318	431.28	518.672	532.486	333.99	357.515	521.139	561.867	548.78	621.622	371.532	499.903	392.566	525.579	404.215	577.423
LTR33A	0.59858	0.159052	0.18349	0.801538	0.7973	0.0904828	0.197761	0.803784	0.971845	0.0204368	18.7927	60.4288	44.5455	68.9362	59.5829	74.4081	44.6927	55.5287	45.0237	88.1743	83.3333	45.8128	28.9237	78.516	75.3656	82.3171	113.022	41.256	67.642	48.415	85.754	51.084	90.235
LTR33A_	0.498987	0.216881	0.0518245	0.954558	0.286261	0.626951	-0.17912	0.820326	0.760593	0.0621703	29.0433	58.4795	48.1818	62.1277	63.5551	75.5355	20.7502	39.1115	90.0474	61.2033	53.6723	30.0493	29.3978	50.906	65.2418	73.1707	110.565	45.235	67.073	49.97	57.438	36.784	82.993
LTR33B	0.583022	0.113878	-0.0679547	0.932827	0.234024	0.698505	0.019543	0.983049	0.627713	0.0967482	56.3781	37.037	74.5455	108.936	101.291	67.6437	58.2602	51.6659	49.763	92.3237	48.0226	55.1724	53.1057	67.2994	83.2396	103.659	98.2801	55.987	92.624	53.23	70.173	58.526	95.059
LTR33C	0.250369	0.568946	0.312577	0.527481	0.483273	0.288301	0.228696	0.708174	0.329988	0.44643	59.2255	42.885	58.1818	56.1702	69.5134	75.5355	89.3855	65.1859	61.6114	79.8755	84.7458	75.8621	67.3305	56.9456	77.0529	73.1707	58.9681	53.431	67.073	72.061	82.311	66.713	69.731
LTR34	0.101693	0.882929	-0.476127	0.289684	0.00749415	0.993305	-0.416085	0.459887	0.464335	0.468762	5.69476	21.4425	20	12.766	14.8957	23.6753	6.38468	4.82859	4.73934	12.4481	18.3616	6.89655	4.74158	9.49094	8.99888	27.439	44.226	15.712	17.112	5.318	15.405	7.043	26.888
LTR35	0.236955	0.681688	-0.23761	0.733511	-0.125913	0.869663	0.0500805	0.96297	0.240722	0.700647	19.3622	23.3918	20	28.0851	19.861	30.4397	15.9617	14.4858	14.218	18.6722	16.9492	17.734	16.5955	32.7869	20.2475	33.5366	27.027	20.918	26.129	14.888	17.811	22.372	26.937
LTR35B	0.350752	0.470099	-0.164664	0.825601	0.260192	0.67337	-0.166262	0.847733	0.655538	0.128654	26.1959	37.037	47.2727	33.1915	53.6246	64.2616	29.5291	29.4544	33.1754	44.6058	49.435	31.0345	17.5439	43.1406	63.5546	51.8293	71.2531	36.835	50.359	30.72	47.02	30.573	62.212
LTR36	0.571818	0.273446	-0.0560738	0.948307	0.439939	0.482446	0.0147945	0.988188	0.323132	0.644654	6.83371	7.79727	23.6364	22.1277	35.7498	18.0383	11.1732	14.9686	7.109	20.7469	26.8362	14.7783	10.4315	14.6678	25.8718	0	29.484	12.756	25.305	11.084	23.792	13.293	18.452
LTR37-int	-0.0942541	0.808126	0.108393	0.852507	-0.0924537	0.853975	0.0373412	0.96297	-0.245778	0.481649	125.854	181.287	174.545	143.83	163.853	135.287	163.607	156.446	208.531	147.303	148.305	163.054	135.609	194.996	150.731	115.854	122.85	160.562	147.657	176.195	147.804	164.553	129.812
LTR37A	0.530544	0.211177	0.138915	0.857975	0.387315	0.494743	0.0418313	0.96677	0.960067	0.0142945	22.779	48.7329	50.9091	52.766	61.569	76.6629	46.2889	42.0087	52.1327	58.0913	57.9096	39.4089	38.4068	47.4547	82.6772	85.3659	93.3661	40.807	63.666	46.81	58	41.757	87.136
LTR37B	0.827801	0.05404	0.0828767	0.925776	0.336907	0.598935	0.187418	0.815465	0.64907	0.190496	16.5148	23.3918	31.8182	32.3404	42.7011	84.5547	31.9234	21.2458	26.0664	45.6432	22.5989	31.0345	24.6562	32.7869	38.8076	54.878	34.398	23.908	53.199	26.412	34.121	29.493	42.695
LTR38	0.266998	0.642112	0.153596	1	0.107308	0.875847	0.0462477	0.959011	0.869322	0.143707	2.2779	7.79727	3.63636	11.0638	0	12.4014	1.59617	12.0715	7.109	8.29876	2.82486	6.89655	4.74158	2.58844	11.2486	15.2439	14.742	4.571	7.822	6.926	5.562	4.742	13.745
LTR38C	0.46048	0.411213	0.114633	0.88046	0.387675	0.543395	0.0256956	0.979488	0.355622	0.60624	7.97267	9.74659	5.45455	15.3191	14.8957	11.274	9.57702	6.76002	14.218	16.5975	11.2994	12.8079	5.6899	5.17688	14.6232	12.1951	7.37101	7.725	13.83	10.185	13.948	7.892	11.396
LTR39	0.541416	0.160464	0.429483	0.358559	0.604194	0.187053	0.0200943	0.983049	1.05185	0.0026312	39.2938	70.1754	99.0909	84.2553	128.103	113.867	88.5874	74.8431	168.246	129.668	105.932	69.9507	58.7956	82.83	129.921	195.122	154.791	69.52	108.742	110.559	117.8	70.525	159.945
LTR3A	0.00210682	0.997251	0.487774	0.18492	0.0368993	0.957628	0.358031	0.456042	0.306768	0.469011	121.868	74.0741	61.8182	95.3191	94.3396	72.1533	144.453	124.095	137.441	88.1743	91.8079	129.064	120.436	110.44	124.297	121.951	83.5381	85.92	87.271	135.33	89.991	119.98	109.929
LTR3B_	0.526048	0.329988	-0.0351069	1	0.129484	0.850616	0.0396836	0.964976	0.807553	0.178823	6.26424	3.89864	3.63636	8.51064	7.94439	16.9109	4.78851	3.38001	4.73934	2.07469	11.2994	2.46305	6.63822	6.9025	9.5613	18.2927	14.742	4.6	11.122	4.303	6.687	5.335	14.199
LTR4	0.725367	0.122842	-0.169887	0.821806	0.211407	0.768858	0.0456685	0.964241	0.321646	0.623059	10.2506	19.4932	12.7273	27.234	36.7428	22.5479	7.98085	9.65717	14.218	17.6349	18.3616	4.4335	12.8023	28.4728	17.4353	15.2439	24.57	14.157	28.842	10.619	17.998	15.236	19.083
LTR40A1	0.0439169	0.951525	-0.237488	0.723147	0.322831	0.630714	-0.207553	0.790822	0.334941	0.614724	8.54214	27.2904	11.8182	11.9149	13.9027	21.4205	8.77893	10.6229	9.47867	22.8216	22.5989	7.38916	12.3281	12.0794	19.685	36.5854	9.82801	15.884	15.746	9.627	22.71	10.599	22.033
LTR40a	0.819489	0.0451138	0.270772	0.6818	0.581341	0.283051	0.0531376	0.960211	1.15576	0.0055986	17.0843	21.4425	32.7273	51.9149	38.7289	60.8794	15.9617	29.4544	63.981	46.6805	39.548	13.7931	24.6562	38.8266	56.8054	54.878	78.6241	23.751	50.508	36.466	43.114	25.759	63.436
LTR40b	0.349513	0.334233	-0.0747327	0.922908	-0.20311	0.716842	0.0641897	0.940843	0.036379	0.944016	68.3371	58.4795	87.2727	97.8723	95.3327	92.4464	76.6161	73.8774	45.0237	60.166	60.7345	78.8177	61.6406	89.7325	66.9291	64.0244	93.3661	71.363	95.217	65.172	60.45	76.73	74.773
LTR40c	0.672386	0.15198	-0.155207	0.842535	0.536515	0.356884	0.07893	0.93901	0.621708	0.302769	10.82	17.5439	21.8182	23.8298	35.7498	38.3315	9.57702	17.8658	9.47867	22.8216	39.548	18.7192	15.6472	20.7075	29.2463	3.04878	63.8821	16.727	32.637	12.307	31.185	18.358	32.059
LTR41	0.486258	0.127026	-0.0713885	0.920257	0.362786	0.402047	0.0589012	0.946092	0.660153	0.049945	107.062	85.77	165.455	151.489	172.79	207.441	107.741	124.095	106.635	164.938	159.605	112.315	111.901	158.758	185.039	140.244	275.184	119.429	177.24	112.824	162.271	127.658	200.156
LTR41B	0.292319	0.358375	0.165275	0.749752	0.310237	0.434047	-0.0123876	0.987847	0.0802998	0.838838	119.59	153.996	110	147.234	177.756	147.689	128.492	155.963	149.289	163.9	158.192	125.123	86.2968	166.523	124.297	152.439	130.221	127.862	157.56	144.581	161.046	125.981	135.652
LTR41C	0.618805	0.221242	0.0978911	0.905347	0.498305	0.409394	0.219619	0.774771	1.20568	0.0156413	4.55581	19.4932	19.0909	27.234	31.7776	23.6753	15.9617	11.5886	23.6967	26.971	26.8362	10.8374	17.0697	32.7869	40.4949	33.5366	58.9681	14.38	27.562	17.082	26.904	20.231	44.333
LTR42	0.892781	0.0284524	0.522944	0.260307	1.23655	0.00351506	0.355419	0.571288	2.00492	8.15632e-09	15.9453	17.5439	26.3636	41.7021	55.6107	40.5862	28.731	28.0058	66.3507	59.1286	74.8588	23.6453	27.5012	41.415	93.9258	103.659	108.108	19.951	45.966	41.029	66.994	30.854	101.897
LTR43	0.293164	0.609512	-0.0734584	0.933197	0.329973	0.616642	-0.141589	0.877097	0.0744912	0.919129	11.3895	25.3411	20.9091	19.5745	29.7915	25.9301	11.1732	12.0715	30.8057	33.195	21.1864	14.7783	12.3281	18.9819	26.9966	15.2439	14.742	19.213	25.099	18.017	27.191	15.363	18.994
LTR43-int	0.198219	0.756372	0.125097	0.877616	0.251349	0.721241	0.249089	0.737197	0.850748	0.0923453	10.2506	19.4932	20	17.8723	21.8471	20.2931	11.9713	18.8315	30.8057	33.195	11.2994	21.6749	20.863	24.1588	27.5591	45.7317	36.855	16.581	20.004	20.536	22.247	22.232	36.715
LTR44	0.350957	0.553654	0.282176	0.626136	0.203668	0.765273	-0.0123896	0.98852	0.992836	0.0788597	4.55581	5.84795	7.27273	15.3191	7.94439	6.76437	15.9617	7.24288	9.47867	5.18672	12.7119	0.985222	2.84495	13.805	14.0607	18.2927	24.57	5.892	10.009	10.894	8.949	5.878	18.974
LTR45	0.336746	0.543215	-0.361834	0.5139	-0.119184	0.879487	-0.467223	0.397305	0.0210846	0.977353	14.8064	19.4932	22.7273	20.4255	36.7428	22.5479	12.7694	12.0715	4.73934	20.7469	11.2994	10.3448	9.95733	8.62813	19.1226	24.3902	14.742	19.009	26.572	9.86	16.023	9.643	19.418
LTR45B	1.15066	0.00893088	0.0946457	0.905236	0.801949	0.136114	0.46296	0.395796	1.35975	0.00720901	7.97267	15.5945	3.63636	32.3404	23.8332	37.2041	11.1732	8.69145	11.8483	23.8589	28.2486	21.6749	20.863	12.0794	32.6209	24.3902	44.226	9.068	31.126	10.571	26.054	18.206	33.746
LTR45C	0.195766	0.73703	-0.0113713	0.987396	0.215403	0.752754	-0.0754747	0.940885	0.902638	0.038712	19.3622	46.7836	25.4545	34.8936	33.7637	36.0767	31.1253	33.3172	18.9573	43.5685	29.661	20.6897	24.6562	35.3753	60.7424	79.2683	49.14	30.533	34.911	27.8	36.615	26.907	63.05
LTR46	0.622065	0.197449	0.0696681	0.937643	0.771998	0.142961	0.211068	0.789274	0.683698	0.210513	10.2506	13.6452	23.6364	30.6383	34.7567	24.8027	10.3751	20.2801	23.6967	36.3071	39.548	18.2266	20.863	24.1588	28.1215	24.3902	39.312	15.844	30.066	18.117	37.928	21.083	30.608
LTR46-int	0.485745	0.215677	0.144288	0.845007	0.407832	0.430544	0.0371653	0.969556	0.773863	0.0405294	35.877	77.9727	82.7273	107.234	82.423	99.2108	64.6449	60.8402	104.265	103.734	81.9209	65.5172	62.1147	72.4763	130.484	94.5122	127.764	65.526	96.289	76.583	92.828	66.703	117.587
LTR47A	0.784904	0.0642676	-0.174741	0.819849	0.69982	0.180888	0.148433	0.867815	0.531978	0.342146	16.5148	17.5439	49.0909	49.3617	64.5482	63.1342	15.9617	21.2458	30.8057	58.0913	59.322	29.064	26.5529	46.5919	58.4927	21.3415	54.0541	27.717	59.015	22.671	58.707	34.07	44.629
LTR47A2	0.402128	0.332056	0.288819	0.600896	0.255642	0.663197	0.464348	0.298773	0.282647	0.563232	42.1412	33.1384	48.1818	57.8723	59.5829	58.6246	55.8659	62.2887	45.0237	51.8672	53.6723	67.9803	56.899	69.025	55.6805	48.7805	51.5971	41.154	58.693	54.393	52.77	64.635	52.019
LTR47B2	0.226818	0.70121	-0.27826	0.667746	0.344821	0.585235	-0.0638534	0.952547	0.486034	0.383573	14.2369	38.9864	28.1818	30.6383	45.6802	21.4205	13.5674	22.2115	16.5877	31.1203	45.1977	14.7783	17.0697	41.415	34.8706	24.3902	63.8821	27.135	32.58	17.456	38.159	24.421	41.048
LTR48	1.19489	0.00167611	0.182147	0.807881	0.873693	0.0641864	0.301972	0.652047	0.864386	0.0591618	16.5148	23.3918	29.0909	41.7021	64.5482	101.466	24.7406	28.4887	33.1754	60.166	48.0226	29.064	29.3978	37.9638	53.4308	36.5854	51.5971	22.999	69.239	28.802	54.094	32.142	47.204
LTR48B	0.721474	8.5162e-05	0.124734	0.734412	0.490615	0.0327069	0.0905902	0.86282	0.568343	0.00554483	521.64	491.228	436.364	752.34	966.236	735.062	525.14	507.001	566.351	740.664	644.068	556.65	445.235	553.063	681.665	905.488	606.88	483.077	817.88	532.831	692.366	518.316	731.344
LTR49	0.407889	0.403989	0.0495892	0.956972	-0.0633145	0.938067	-0.296132	0.669798	0.702104	0.145209	15.9453	60.4288	44.5455	50.2128	59.5829	59.752	35.1157	38.6287	52.1327	37.3444	35.3107	20.6897	31.7686	28.4728	48.369	91.4634	81.0811	40.307	56.516	41.959	36.328	26.977	73.638
LTR49-int	0.218991	0.495324	0.25237	0.537923	0.295785	0.463709	0.117293	0.857997	0.506437	0.0565125	138.952	216.374	164.545	205.957	202.582	193.912	192.338	189.763	255.924	247.925	182.203	166.995	171.645	227.783	245.782	256.098	240.786	173.291	200.817	212.675	215.064	188.808	247.555
LTR5	-0.249422	0.666185	-0.0218294	1	0.408316	0.502176	0.0704407	0.940364	0.266698	0.711954	4.55581	3.89864	7.27273	1.70213	2.97915	4.50958	3.19234	6.76002	4.73934	11.4108	11.2994	5.91133	6.16406	6.9025	11.2486	6.09756	4.914	5.242	3.064	4.897	11.355	6.326	7.42
LTR50	0.264956	0.461828	-0.139166	0.828525	0.386861	0.374622	-0.134477	0.857997	0.37108	0.28474	75.7403	93.5673	107.273	119.149	110.228	108.23	74.2219	69.5316	106.635	149.378	101.695	72.9064	63.5372	109.577	129.359	118.902	113.022	92.193	112.536	83.463	125.536	82.007	120.428
LTR51	0.779709	0.113084	0.31454	0.508051	0.311137	0.592065	0.0527616	0.950706	0.708204	0.250158	3.98633	0	6.36364	11.0638	11.9166	18.0383	3.99042	11.5886	14.218	9.3361	7.06215	3.44828	1.89663	8.62813	7.31159	15.2439	12.285	3.45	13.673	9.932	8.199	4.658	11.614
LTR52	0.236942	0.65826	-0.173583	0.818255	-0.0727252	0.926682	-0.15914	0.85381	0.0499047	0.940915	25.6264	25.3411	51.8182	40	50.6455	38.3315	27.933	31.3858	23.6967	39.4191	24.0113	30.0493	28.4495	28.4728	46.6817	30.4878	27.027	34.262	42.992	27.672	31.715	28.991	34.732
LTR52-int	0.0696928	0.921221	-0.0262686	0.974234	0.265806	0.694604	-0.157813	0.848243	0.587522	0.359699	4.55581	7.79727	14.5455	14.4681	5.95829	9.01917	0.798085	7.72574	18.9573	6.22407	22.5989	3.94089	6.63822	8.62813	17.9978	0	39.312	8.966	9.815	9.16	14.411	6.402	19.103
LTR53	0.478795	0.355415	0.168102	0.828099	0.384238	0.54506	0.11899	0.901565	0.999277	0.0387558	15.9453	15.5945	16.3636	20.4255	20.854	38.3315	14.3655	21.7286	26.0664	30.083	19.774	11.8227	20.863	24.1588	40.4949	21.3415	56.5111	15.968	26.537	20.72	24.928	18.948	39.449
LTR53-int	0.66118	0.122092	0.162265	0.831986	1.02773	0.0169963	0.546443	0.246611	1.02533	0.0150005	18.2232	33.1384	34.5455	40	45.6802	68.7711	38.3081	38.6287	21.327	76.7635	70.6215	36.4532	55.9507	58.6713	61.8673	48.7805	88.4521	28.636	51.484	32.755	73.692	50.358	66.367
LTR54	0.557966	0.212135	0.511031	0.26074	0.422528	0.47197	0.595896	0.180328	0.453506	0.406743	15.9453	35.0877	36.3636	44.2553	53.6246	43.9684	44.6927	61.323	42.654	41.4938	46.6102	57.1429	50.2608	51.7688	30.9336	36.5854	63.8821	29.132	47.283	49.557	44.052	53.057	43.8
LTR54B	0.562665	0.00444676	-0.240525	0.451324	0.072029	0.85517	-0.283202	0.393873	0.30342	0.183434	268.223	274.854	296.364	380.426	451.837	435.175	252.195	221.149	222.749	296.68	293.785	231.527	207.681	236.411	358.83	317.073	363.636	279.814	422.479	232.031	295.233	225.206	346.513
LTR55	0.554199	0.274479	-0.0405347	1	0.287559	0.603639	0.0344345	1	0.163684	0.804881	0	5.84795	4.54545	8.51064	9.93049	11.274	4.78851	0.482859	2.36967	8.29876	7.06215	2.95567	3.79327	4.31406	8.43645	0	4.914	3.464	9.905	2.547	7.68	3.688	4.45
LTR56	-0.0253363	0.949644	-0.199001	0.641274	-0.16511	0.681564	-0.205938	0.660805	-0.108274	0.742745	197.039	231.969	183.636	163.404	232.373	201.804	173.184	150.169	203.791	184.647	172.316	180.296	145.567	191.544	169.854	210.366	189.189	204.215	199.194	175.715	178.482	172.469	189.803
LTR57	1.0105	0.00093679	0.477067	0.229285	1.15457	0.000723915	0.598339	0.0976746	1.45124	9.69919e-07	50.1139	38.9864	50.9091	92.766	133.069	96.956	81.4046	73.3945	63.981	129.668	118.644	82.7586	75.8653	84.5557	158.605	152.439	117.936	46.67	107.597	72.927	124.156	81.06	142.993
LTR57-int	0.722943	0.149516	0.0828169	0.918246	0.335749	0.607742	0.258224	0.71155	0.796701	0.174308	5.69476	3.89864	13.6364	23.8298	19.861	15.7835	8.77893	7.24288	14.218	12.4481	15.5367	9.85222	13.2764	15.5306	22.4972	18.2927	17.199	7.743	19.825	10.08	13.992	12.886	19.33
LTR58	0.480972	0.370859	-0.169618	0.819849	-0.0323345	0.970878	0.169831	0.847733	0.379437	0.559783	11.959	13.6452	10.9091	13.617	21.8471	27.0575	7.98085	10.6229	7.109	15.5602	7.06215	15.7635	14.6989	15.5306	19.1226	9.14634	24.57	12.171	20.841	8.571	11.311	15.331	17.613
LTR5A	0.217007	0.643926	0.0358277	0.964041	0.183494	0.751106	-0.0892377	0.918834	0.335718	0.436255	51.2528	76.0234	85.4545	76.5957	118.173	57.4972	79.8085	59.8745	80.5687	97.5104	66.3842	69.9507	53.5799	70.7506	113.048	91.4634	63.8821	70.91	84.089	73.417	81.947	64.76	89.465
LTR5B	0.7665	0.00768084	-0.141278	0.833118	0.421019	0.335619	-0.0142501	0.985941	0.743872	0.0317326	69.4761	103.314	135.455	187.234	193.644	175.874	67.8372	97.5374	106.635	134.855	155.367	81.2808	86.771	136.324	215.973	109.756	211.302	102.748	185.584	90.67	145.111	101.459	179.01
LTR5_Hs	0.468403	0.0477472	0.192619	0.643451	0.391394	0.236546	0.171796	0.739743	0.876766	2.8727e-05	202.164	200.78	274.545	317.447	341.609	303.269	248.204	247.706	303.318	340.249	269.774	261.576	214.32	306.299	415.073	451.22	420.147	225.83	320.775	266.409	305.011	260.731	428.813
LTR60B	0.892898	0.0572941	0.217917	0.744224	0.893504	0.0854638	0.428846	0.444606	1.14437	0.0290768	7.97267	3.89864	12.7273	20.4255	20.854	32.6945	23.1445	8.69145	7.109	22.8216	33.8983	12.8079	10.4315	32.7869	30.9336	24.3902	27.027	8.2	24.658	12.982	28.36	18.675	27.45
LTR61	0.683195	0.13206	0.0804874	0.928008	-0.0634064	0.939831	-0.0608204	0.954757	0.63826	0.229588	17.0843	15.5945	16.3636	29.7872	32.7706	33.8219	11.9713	16.4172	30.8057	13.4855	16.9492	13.7931	14.6989	17.2563	30.9336	30.4878	27.027	16.347	32.127	19.731	15.217	15.249	29.483
LTR62	1.13547	0.000940812	0.165328	0.828031	0.873023	0.0508704	0.129311	0.887525	1.59371	4.77166e-06	22.2096	27.2904	38.1818	63.8298	79.4439	89.0643	25.5387	32.8344	52.1327	67.4274	64.9718	29.5567	21.8113	51.7688	87.739	128.049	103.194	29.227	77.446	36.835	66.2	34.379	106.327
LTR64	1.13924	0.0039126	0.253954	0.707104	1.07869	0.0189643	0.188751	0.818697	1.53237	0.000204801	10.2506	37.037	43.6364	101.277	57.5968	101.466	43.8947	40.0773	37.9147	99.5851	80.5085	29.5567	27.5012	57.8085	96.7379	91.4634	142.506	30.308	86.78	40.629	90.047	38.289	110.236
LTR65	0.185308	0.765904	-0.241082	0.727107	-0.013681	0.987146	-0.0112751	0.991022	0.555583	0.300879	15.3759	21.4425	20	23.8298	19.861	23.6753	12.7694	15.4515	9.47867	24.8963	11.2994	15.7635	11.854	28.4728	32.0585	30.4878	29.484	18.939	22.455	12.566	18.098	18.697	30.677
LTR66	0.905722	0.053843	-0.0123755	0.986485	0.320439	0.629084	0.138232	0.87504	0.841227	0.146775	6.26424	3.89864	14.5455	18.7234	29.7915	27.0575	3.99042	8.20859	14.218	14.5228	14.1243	11.8227	8.53485	12.9422	19.1226	36.5854	12.285	8.236	25.191	8.806	14.324	11.1	22.664
LTR67B	0.704669	0.0245053	0.221067	0.727175	0.613382	0.121435	0.186166	0.795852	1.02817	0.000528309	60.9339	70.1754	99.0909	134.468	107.249	162.345	63.8468	75.3259	158.768	134.855	120.056	68.4729	68.2788	141.501	155.231	152.439	196.56	76.733	134.687	99.313	127.456	92.751	168.077
LTR68	0.317951	0.572157	-0.126968	1	0.183675	0.7625	0.101987	0.891045	0.456034	0.48508	1.13895	1.94932	7.27273	6.80851	3.97219	10.1466	1.59617	1.44858	2.36967	6.22407	5.64972	2.46305	2.84495	10.3538	7.31159	6.09756	9.82801	3.454	6.976	1.805	5.937	5.221	7.746
LTR69	0.400226	0.456862	0.127574	1	0.0649882	0.926493	0.110336	0.888458	0.204284	0.769541	1.13895	3.89864	7.27273	2.55319	3.97219	22.5479	6.38468	6.76002	4.73934	4.14938	5.64972	4.4335	7.11238	5.17688	11.2486	0	4.914	4.103	9.691	5.961	4.9	5.574	5.388
LTR6A	0.664262	0.043953	0.0901014	0.899577	0.531942	0.211384	0.0044756	0.996293	0.556135	0.14317	51.8223	79.922	80.9091	89.3617	143.992	125.141	81.4046	75.3259	68.7204	119.295	98.8701	67.9803	51.2091	93.1838	137.233	97.561	81.0811	70.884	119.498	75.15	109.082	70.791	105.292
LTR6B	0.915292	0.0555008	0.181608	0.780261	0.370706	0.546579	0.13071	0.875001	1.1383	0.0441349	1.70843	9.74659	7.27273	17.8723	26.8123	15.7835	4.78851	7.24288	18.9573	15.5602	8.47458	6.40394	9.48317	7.76531	17.4353	3.04878	61.4251	6.243	20.156	10.33	12.017	7.884	27.303
LTR7	0.684276	0.0140623	0.278651	0.523856	0.580282	0.0934582	0.234032	0.681926	0.957604	0.000208501	199.317	421.053	403.636	464.681	702.085	556.933	375.898	371.801	549.763	550.83	521.186	357.143	328.118	566.005	634.421	649.39	783.784	341.335	574.567	432.487	536.008	417.089	689.198
LTR70	0.765998	0.0901185	0.438591	0.390943	0.00480783	0.995541	0.266498	0.709925	1.03719	0.0329191	17.0843	7.79727	19.0909	34.0426	31.7776	33.8219	27.1349	21.2458	37.9147	17.6349	12.7119	19.2118	19.9147	26.7472	39.9325	27.439	51.5971	14.657	33.214	28.765	15.173	21.958	39.656
LTR71A	0.608648	0.163484	1.01083	0.00152636	1.04299	0.0164654	0.973548	0.00363166	1.42452	0.00018193	26.7654	21.4425	20	35.7447	43.6941	41.7136	59.8563	61.323	75.8294	56.0166	69.209	67.9803	60.2181	54.3572	67.4916	64.0244	93.3661	22.736	40.384	65.67	62.613	60.852	74.961
LTR71B	0.348222	0.555815	-0.021059	0.981618	0.0620694	0.94109	-0.105213	0.91238	0.414236	0.524858	6.83371	15.5945	12.7273	14.4681	25.8193	11.274	7.98085	4.82859	23.6967	8.29876	16.9492	3.94089	8.06069	16.3934	18.5602	9.14634	24.57	11.719	17.187	12.169	12.624	9.465	17.426
LTR72	0.749685	0.13478	0.12024	0.868009	0.658258	0.233853	0.150886	0.85381	0.276401	0.702037	4.55581	1.94932	10.9091	18.7234	17.8749	14.6561	9.57702	7.72574	7.109	16.5975	19.774	9.85222	10.4315	5.17688	10.1237	9.14634	7.37101	5.805	17.085	8.137	18.186	8.487	8.88
LTR73	0.527935	0.324682	-0.0421443	0.961886	0.28776	0.674574	0.0396382	0.970385	-0.0600281	0.939985	8.54214	15.5945	10.9091	10.2128	34.7567	19.1657	8.77893	14.0029	7.109	20.7469	12.7119	10.8374	11.3798	13.805	13.4983	9.14634	7.37101	11.682	21.378	9.964	16.729	12.007	10.005
LTR75	0.57328	0.188117	0.126966	0.87481	0.365726	0.536688	-0.223017	0.765139	0.299342	0.58037	28.4738	42.885	23.6364	35.7447	71.4995	48.478	22.3464	35.2487	54.5024	52.9046	35.3107	23.1527	19.9147	29.3356	38.2452	42.6829	39.312	31.665	51.907	37.366	44.108	24.134	40.08
LTR75_1	0.320044	0.594433	-0.295712	0.61448	0.178836	0.810183	0.0050606	0.996293	0.308112	0.648002	11.3895	11.6959	12.7273	10.2128	11.9166	31.5671	7.18276	7.24288	4.73934	12.4481	18.3616	10.3448	15.1731	10.3538	20.2475	18.2927	9.82801	11.938	17.899	6.388	15.405	11.957	16.123
LTR76	0.578053	0.275952	0.0384097	0.959795	0.266454	0.671541	0.188189	0.794823	0.463929	0.486237	14.2369	0	4.54545	14.4681	20.854	14.6561	4.78851	5.7943	14.218	18.6722	5.64972	7.88177	9.48317	15.5306	15.748	6.09756	17.199	6.261	16.659	8.267	12.161	10.965	13.015
LTR78	0.539555	0.155394	-0.0445552	0.957688	0.699189	0.0969251	0.252753	0.690979	1.06329	0.00125594	50.6834	120.858	136.364	121.702	146.971	208.568	82.2027	93.6746	118.483	200.207	170.904	107.882	112.85	168.248	205.849	231.707	257.985	102.635	159.081	98.12	185.556	129.66	231.847
LTR78B	0.655958	0.0923613	-0.0248284	0.979265	0.396374	0.473501	-0.039576	0.969556	0.635372	0.168011	29.6128	77.9727	90	131.915	87.3883	121.759	53.4717	41.043	101.896	108.921	79.096	43.3498	57.8473	86.2813	111.361	54.878	164.619	65.862	113.687	65.47	94.009	62.493	110.286
LTR79	0.508596	0.15737	-0.0532168	0.948307	0.542053	0.220709	-0.0678	0.943145	0.221271	0.623059	50.1139	87.7193	100	111.489	99.3049	144.307	61.4525	60.3573	109.005	144.191	104.52	58.1281	60.2181	103.538	98.4252	85.3659	93.3661	79.278	118.367	76.938	124.355	73.961	92.386
LTR7B	0.791728	0.00263316	0.139633	0.830464	0.52406	0.149626	0.337689	0.512097	1.1832	8.74626e-07	89.4077	93.5673	107.273	148.936	213.505	171.364	98.1644	79.6717	163.507	158.714	134.181	117.241	86.771	193.27	210.349	250	240.786	96.749	177.935	113.781	146.447	132.427	233.712
LTR7C	0.614622	0.0266741	-0.196436	0.716737	0.501501	0.193233	-0.127706	0.85145	0.881637	0.000955935	97.9499	79.922	100.909	139.574	170.804	142.052	83.0008	78.2231	75.8294	162.863	117.232	84.7291	78.2361	90.5953	166.479	176.829	203.931	92.927	150.81	79.018	140.047	84.52	182.413
LTR7Y	0.807946	0.00371266	0.42894	0.222723	0.877378	0.0061799	0.477934	0.254682	1.32031	1.05398e-07	255.125	518.519	622.727	658.723	1021.85	928.974	596.967	607.919	803.318	1036.31	831.921	557.635	542.911	1046.59	1218.22	1228.66	1253.07	465.457	869.848	669.401	934.114	715.713	1233.32
LTR8	0.670891	0.00107119	0.0383353	0.948309	0.497911	0.0805833	-0.132025	0.805778	0.654937	0.00230377	199.886	257.31	260.909	376.17	395.233	396.843	208.3	264.606	265.403	327.801	365.819	191.133	206.733	246.764	397.075	381.098	363.636	239.368	389.416	246.103	346.81	214.877	380.603
LTR80B	0.311711	0.606352	0.0168363	1	0.0465057	0.949836	0.0590352	0.951988	0.0563844	0.943569	3.41686	7.79727	7.27273	6.80851	10.9235	11.274	7.18276	9.65717	0	0	14.1243	3.44828	8.53485	8.62813	9.5613	9.14634	0	6.162	9.669	5.613	7.062	6.87	6.236
LTR81A	0.458751	0.341284	-0.147623	0.854365	0.365721	0.553491	0.199162	0.801383	0.602554	0.230275	29.0433	21.4425	18.1818	29.7872	39.7219	38.3315	17.5579	19.3143	21.327	38.3817	29.661	21.6749	26.0787	41.415	34.8706	51.8293	34.398	22.889	35.947	19.4	34.021	29.723	40.366
LTR81B	0.0583167	0.934553	-0.431543	0.382862	-0.297781	0.662179	-0.251938	0.732369	0.165765	0.812677	11.959	11.6959	27.2727	22.9787	13.9027	18.0383	5.58659	7.24288	11.8483	8.29876	14.1243	15.7635	9.48317	9.49094	24.1845	15.2439	19.656	16.976	18.307	8.226	11.212	11.579	19.695
LTR81C	0.488641	0.375331	-0.149508	1	0.462247	0.434048	0.0910271	0.921197	0.605093	0.343308	4.55581	3.89864	7.27273	13.617	5.95829	14.6561	1.59617	5.7943	0	8.29876	16.9492	2.95567	5.6899	12.0794	15.748	6.09756	12.285	5.242	11.41	2.463	12.624	6.908	11.377
LTR82A	0.661545	0.108752	-0.00303795	0.996768	0.580084	0.267834	-0.0103927	0.991526	0.48072	0.350695	23.3485	21.4425	35.4545	52.766	48.6594	45.0958	33.5196	26.0744	18.9573	47.7178	48.0226	27.5862	22.7596	30.1984	42.1822	30.4878	49.14	26.749	48.84	26.184	47.87	26.848	40.603
LTR82B	0.655933	0.197821	0.340278	0.554018	0.48269	0.428587	0.0630102	0.95251	0.535444	0.384824	6.26424	11.6959	17.2727	13.617	15.8888	49.6054	14.3655	19.3143	28.436	25.9336	18.3616	7.88177	12.3281	18.9819	20.2475	21.3415	19.656	11.744	26.37	20.705	22.148	13.064	20.415
LTR83	0.320218	0.431359	-0.00354223	0.995475	0.161961	0.779203	0.0566534	0.951988	0.0659297	0.899179	59.2255	48.7329	65.4545	64.6809	69.5134	94.7012	55.8659	58.4259	61.6114	65.3527	69.209	58.1281	48.8383	79.3788	64.6794	48.7805	68.7961	57.804	76.298	58.634	67.281	62.115	60.752
LTR84a	0.0506155	0.946113	0.0425808	0.959919	0.1761	0.810495	-0.239516	0.73052	0.450299	0.491289	2.84738	15.5945	18.1818	8.51064	15.8888	13.5287	11.1732	6.76002	23.6967	14.5228	16.9492	7.88177	5.6899	7.76531	17.4353	15.2439	27.027	12.208	12.643	13.877	15.736	7.112	19.902
LTR84b	0.442983	0.360039	-0.106843	0.896321	0.576221	0.277903	0.156777	0.855619	0.744033	0.099903	20.5011	23.3918	38.1818	55.3191	32.7706	36.0767	20.7502	22.6944	30.8057	54.9793	42.3729	32.5123	29.3978	36.2381	51.1811	54.878	49.14	27.358	41.389	24.75	48.676	32.716	51.733
LTR85a	0.170566	0.67142	0.0420876	0.954009	0.222552	0.640764	-0.119707	0.866688	-0.0320282	0.945676	99.0888	89.6686	144.545	122.553	151.936	109.357	102.155	110.092	142.18	128.631	139.831	95.0739	90.0901	119.068	123.735	97.561	100.737	111.101	127.949	118.142	134.231	101.411	107.344
LTR85b	0.891131	0.0570383	0.363424	0.489636	0.905275	0.0796878	0.392511	0.516508	1.53365	0.0011759	6.26424	7.79727	14.5455	17.0213	25.8193	38.3315	11.1732	8.69145	45.0237	35.2697	25.4237	10.8374	21.8113	21.5703	33.1834	39.6341	54.0541	9.536	27.057	21.629	30.347	18.073	42.291
LTR85c	0.560721	0.280538	0.170592	0.8231	0.481971	0.428488	0.0664695	0.950761	0.72666	0.206039	12.5285	7.79727	14.5455	15.3191	33.7637	19.1657	19.154	10.6229	18.9573	25.9336	18.3616	11.33	10.9056	18.1191	37.1204	12.1951	22.113	11.624	22.75	16.245	22.148	13.452	23.81
LTR86A1	0.380322	0.393737	-0.0198163	0.981737	0.221473	0.73412	-0.252529	0.719682	-0.116958	0.856098	35.877	38.9864	32.7273	41.7021	47.6663	59.752	28.731	30.9029	49.763	29.0456	60.7345	17.734	23.7079	40.5522	45.5568	12.1951	31.941	35.864	49.707	36.466	44.89	27.331	29.898
LTR86A2	0.411803	0.449418	0.0452226	1	0.201923	0.741931	0.0887487	0.912143	0.854334	0.149318	1.13895	3.89864	5.45455	10.2128	5.95829	6.76437	4.78851	2.89715	4.73934	6.22407	5.64972	2.95567	3.31911	7.76531	4.49944	6.09756	31.941	3.497	7.645	4.142	5.937	4.68	14.179
LTR86B1	0.556103	0.296104	-0.1222	1	0.351551	0.565118	-0.0269553	0.976898	0.702311	0.256172	3.98633	5.84795	3.63636	16.1702	6.95134	9.01917	3.99042	2.89715	0	8.29876	9.88701	0.985222	2.84495	8.62813	8.43645	12.1951	14.742	4.49	10.714	2.296	9.093	4.153	11.791
LTR87	0.354882	0.356274	-0.118303	0.868009	0.238746	0.659114	0.0394044	0.965816	-0.0376564	0.945055	57.5171	109.162	111.818	112.34	105.263	147.689	75.02	71.4631	104.265	130.705	93.2203	84.7291	74.917	126.833	116.423	73.1707	68.7961	92.832	121.764	83.583	111.963	95.493	86.13
LTR88a	0.375369	0.522868	0.180297	0.789205	0.916638	0.0744445	0.0162564	0.985381	1.06347	0.0594696	5.69476	15.5945	1.81818	9.3617	16.8818	11.274	15.9617	5.7943	11.8483	37.3444	19.774	7.38916	7.58653	6.9025	18.5602	12.1951	46.683	7.702	12.506	11.201	28.559	7.293	25.813
LTR88b	0.53959	0.277357	-0.138463	0.864205	0.77165	0.131718	-0.0479554	0.964088	0.526143	0.345273	10.82	35.0877	32.7273	45.1064	23.8332	63.1342	25.5387	19.3143	16.5877	62.2407	52.2599	10.8374	26.5529	34.5125	43.8695	24.3902	54.0541	26.212	44.025	20.48	57.25	23.968	40.771
LTR88c	0.403013	0.487008	-0.200932	0.7456	-0.104382	0.893754	-0.037467	0.969556	0.630055	0.309572	5.69476	11.6959	10	18.7234	7.94439	18.0383	7.98085	5.7943	0	6.22407	8.47458	2.95567	3.31911	18.9819	11.2486	9.14634	36.855	9.13	14.902	4.592	7.349	8.419	19.083
LTR89	0.362635	0.359385	-0.10937	0.881293	0.299222	0.571476	-0.189973	0.785183	-0.00746365	0.989132	43.8497	81.8713	78.1818	86.8085	94.3396	86.8095	51.8755	69.5316	56.872	82.9876	90.3955	47.7833	55.0024	64.711	68.6164	76.2195	54.0541	67.968	89.319	59.426	86.692	55.832	66.297
LTR8A	0.436369	0.224064	-0.0427707	0.957644	0.397958	0.381213	-0.297544	0.590652	0.697733	0.0320876	62.0729	93.5673	119.091	111.489	115.194	161.218	101.357	68.5659	94.7867	134.855	118.644	57.1429	72.5462	78.516	165.354	143.293	152.334	91.577	129.3	88.236	126.749	69.402	153.66
LTR8B	0.793493	0.0454594	0.346743	0.526853	0.53668	0.310761	0.333004	0.588849	0.808864	0.0709367	19.9317	56.5302	62.7273	64.6809	105.263	107.103	51.8755	60.8402	92.4171	74.6888	79.096	56.1576	58.3215	81.1044	91.676	54.878	122.85	46.396	92.349	68.378	76.892	65.195	89.801
LTR9	1.09307	0.0110263	0.177907	0.808424	0.969723	0.0537263	0.396165	0.514271	1.55168	0.000822339	6.26424	9.74659	20	39.1489	33.7637	40.5862	17.5579	22.2115	7.109	39.4191	38.1356	20.197	20.863	23.2959	62.4297	36.5854	51.5971	12.004	37.833	15.626	38.777	21.452	50.204
LTR90A	0.0952099	0.859704	-0.443909	0.341922	-0.180787	0.774338	-0.525086	0.247943	-0.519624	0.270692	48.9749	38.9864	57.2727	66.383	37.7358	55.2424	30.3272	35.7315	23.6967	35.2697	48.0226	26.1084	28.9237	32.7869	33.7458	30.4878	29.484	48.411	53.12	29.918	41.646	29.273	31.239
LTR90B	0.379394	0.510563	-0.0245456	0.979221	0.50246	0.405475	-0.124386	0.892983	0.382387	0.561496	5.69476	19.4932	14.5455	20.4255	19.861	18.0383	6.38468	17.3829	11.8483	18.6722	31.0734	11.33	7.11238	12.0794	12.9359	30.4878	17.199	13.244	19.442	11.872	24.873	10.174	20.208
LTR9A1	1.0338	0.0228525	0.322398	0.565779	0.91963	0.074941	0.159222	0.853444	1.17558	0.0274211	3.41686	9.74659	15.4545	23.8298	30.7845	38.3315	13.5674	10.14	33.1754	23.8589	42.3729	11.8227	9.00901	17.2563	38.8076	15.2439	41.769	9.539	30.982	18.961	33.116	12.696	31.94
LTR9B	0.600709	0.226345	0.0892828	0.917757	0.677923	0.215997	0.392475	0.520387	1.06118	0.0265754	10.82	19.4932	15.4545	17.8723	41.708	24.8027	11.9713	12.5543	30.8057	40.4564	24.0113	14.7783	18.4922	46.5919	31.4961	51.8293	36.855	15.256	28.128	18.444	32.234	26.621	40.06
LTR9D	0.369093	0.492182	-0.185851	0.80521	0.104843	0.895108	0.289932	0.679551	0.359298	0.545836	12.5285	29.2398	25.4545	28.9362	39.7219	24.8027	16.7598	13.52	21.327	29.0456	19.774	22.1675	22.2854	51.7688	23.622	30.4878	39.312	22.408	31.154	17.202	24.41	32.074	31.141
Looper	0.310598	0.526914	-0.0881388	0.917282	0.194222	0.762919	-0.487756	0.337054	-0.124921	0.831354	32.4601	50.6823	96.3636	57.8723	103.277	75.5355	31.9234	65.6688	66.3507	74.6888	69.209	30.5419	37.9327	37.1009	59.6175	42.6829	56.5111	59.835	78.895	54.648	71.949	35.192	52.937
MADE1	0.936269	0.00101843	0.0874082	0.903542	0.677233	0.0815467	0.153729	0.84195	0.679101	0.0442242	60.9339	89.6686	122.727	185.532	168.818	214.205	84.597	113.472	94.7867	153.527	165.254	77.8325	88.1935	150.992	155.793	128.049	171.99	91.11	189.518	97.618	159.391	105.673	151.944
MADE2	0.455748	0.179068	0.0333651	0.965878	0.342643	0.454684	-0.0456395	0.960164	0.567153	0.0843857	81.4351	150.097	178.182	162.553	192.651	227.734	120.511	120.715	184.834	181.535	177.966	114.286	106.211	170.837	197.413	207.317	221.13	136.571	194.313	142.02	179.751	130.445	208.62
MARNA	0.266716	0.284569	-0.00206486	0.996462	0.0825627	0.837739	-0.132133	0.80481	0.135636	0.62526	330.296	465.887	449.091	488.511	463.754	553.551	407.821	379.527	454.976	456.432	420.904	336.946	327.643	453.84	411.699	457.317	503.686	415.091	501.939	414.108	438.668	372.81	457.567
MER101	0.601237	0.25122	0.278183	0.648836	0.688949	0.215997	0.246992	0.730953	0.798049	0.181187	5.69476	7.79727	10.9091	22.9787	10.9235	18.0383	7.98085	18.8315	14.218	29.0456	14.1243	11.8227	7.11238	19.8447	16.8729	3.04878	44.226	8.134	17.314	13.677	21.585	12.927	21.383
MER101-int	0.20932	0.56135	-0.132861	0.821806	-0.0657051	0.907142	-0.17679	0.770209	-0.0459028	0.91522	157.175	200.78	307.273	226.383	294.935	260.428	205.906	172.38	220.379	225.104	194.915	194.089	154.576	224.331	232.283	158.537	245.7	221.743	260.582	199.555	210.009	190.999	212.173
MER102a	0.538302	0.0794376	-0.192139	0.747651	0.13914	0.807635	-0.0959255	0.908156	0.379342	0.301003	91.6856	148.148	190.909	202.553	209.533	239.008	92.5778	121.197	151.659	201.245	118.644	119.704	100.522	174.288	197.413	140.244	230.958	143.581	217.031	121.811	159.944	131.505	189.538
MER102b	0.614714	0.0100061	0.0381265	0.952952	0.40688	0.231078	0.0636615	0.931658	0.716118	0.00469634	195.33	298.246	328.182	427.234	401.192	464.487	248.204	261.709	341.232	355.809	389.831	248.276	269.322	345.125	432.508	384.146	567.568	273.919	430.971	283.715	372.82	287.574	461.407
MER102c	0.534989	0.0322859	-0.00880685	0.987079	0.267669	0.493902	-0.0328288	0.967164	0.497328	0.056619	170.843	243.665	288.182	332.766	360.477	350.62	246.608	210.043	239.336	300.83	272.599	181.281	217.639	283.865	334.083	338.415	334.152	234.23	347.954	231.996	286.714	227.595	335.55
MER103C	0.357669	0.216183	-0.087623	0.883998	0.132027	0.761563	-0.299617	0.518324	0.211141	0.482116	324.032	561.404	591.818	552.34	583.913	792.559	374.302	404.153	601.896	570.539	514.124	337.931	309.151	499.569	592.801	509.146	609.337	492.418	642.937	460.117	542.332	382.217	570.428
MER104	0.298558	0.35953	-0.150396	0.791844	0.0530015	0.925702	-0.0991855	0.891045	0.263396	0.462392	102.506	120.858	147.273	138.723	150.943	175.874	95.7702	110.092	123.223	137.967	118.644	100.493	101.47	139.776	145.107	115.854	189.189	123.545	155.18	109.695	128.305	113.913	150.05
MER105	0.440964	0.246392	0.147177	0.834201	0.250992	0.641531	-0.0140836	0.986706	0.572096	0.120441	56.9476	60.4288	102.727	86.8085	95.3327	136.415	55.8659	88.846	116.114	91.2863	91.8079	60.5911	64.9597	94.0466	105.737	103.659	137.592	73.368	106.185	86.942	91.547	73.199	115.662
MER106A	0.339283	0.440971	-0.210504	0.752391	0.16311	0.79869	-0.253351	0.699138	-0.076736	0.896842	34.1686	50.6823	58.1818	73.1915	51.6385	63.1342	38.3081	40.5601	33.1754	46.6805	63.5593	31.5271	37.9327	40.5522	54.5557	36.5854	36.855	47.678	62.655	37.348	55.12	36.671	42.665
MER106B	0.30485	0.561582	0.148541	0.852188	0.156997	0.827321	-0.259547	0.716037	0.568693	0.251018	18.7927	27.2904	36.3636	31.4894	36.7428	40.5862	29.5291	25.1086	47.3934	33.195	31.0734	14.7783	24.1821	20.7075	37.1204	42.6829	56.5111	27.482	36.273	34.01	32.134	19.889	45.438
MER107	0.593892	0.1706	-0.214393	0.760901	0.402912	0.482567	-0.233379	0.7588	0.588641	0.206474	24.4875	31.1891	49.0909	45.9574	45.6802	89.0643	30.3272	28.0058	21.327	62.2407	40.9605	16.7488	18.018	44.8663	55.1181	42.6829	73.7101	34.922	60.234	26.553	51.601	26.544	57.17
MER110	0.405735	0.4817	-0.0758923	1	0.144722	0.842862	0.116812	0.895023	0.556632	0.390288	5.12528	5.84795	7.27273	10.2128	4.96524	19.1657	3.19234	9.17431	0	5.18672	11.2994	7.88177	7.58653	7.76531	8.43645	24.3902	7.37101	6.082	11.448	4.122	8.243	7.745	13.399
MER110-int	0.777152	0.112521	0.0509564	1	0.621555	0.239602	0.23502	0.708174	0.988008	0.088739	3.41686	0	8.18182	5.10638	19.861	22.5479	7.18276	6.76002	0	8.29876	22.5989	9.85222	6.16406	7.76531	16.8729	9.14634	22.113	3.866	15.838	4.648	15.449	7.927	16.044
MER110A	0.435566	0.437824	0.167726	0.805804	0.545551	0.341693	0.141469	0.865237	1.37935	0.00889745	1.70843	7.79727	10.9091	5.10638	10.9235	24.8027	9.57702	7.24288	14.218	14.5228	19.774	6.89655	9.95733	10.3538	21.3723	30.4878	41.769	6.805	13.611	10.346	17.148	9.069	31.21
MER112	0.451664	0.104695	-0.119239	0.834988	0.116712	0.815222	-0.277548	0.580934	0.170347	0.64834	156.036	200.78	281.818	291.064	284.012	323.563	190.742	183.486	206.161	263.485	201.977	137.438	154.576	213.115	301.462	207.317	203.931	212.878	299.546	193.463	232.731	168.376	237.57
MER113	1.0151	3.01875e-05	0.411127	0.248292	0.749589	0.0271875	0.296457	0.560323	1.24755	1.21913e-06	96.2415	134.503	175.455	272.34	304.866	299.887	180.367	174.795	222.749	214.73	278.249	146.798	151.257	227.783	304.837	314.024	407.862	135.4	292.365	192.637	246.489	175.279	342.241
MER113A	0.55844	0.110977	-0.0987161	0.890894	0.507776	0.241307	0.10909	0.897602	0.712021	0.0323915	51.8223	74.0741	81.8182	82.5532	103.277	138.67	67.0391	65.1859	52.1327	115.145	94.6328	64.0394	56.899	109.577	123.172	121.951	108.108	69.238	108.167	61.453	104.889	76.839	117.744
MER113B	0.810144	0.0445448	0.420204	0.410346	0.568712	0.295992	0.304933	0.652047	0.736043	0.122316	21.6401	17.5439	29.0909	39.1489	53.6246	52.9876	26.3368	38.6287	52.1327	48.7552	33.8983	23.6453	28.4495	48.3175	51.7435	42.6829	34.398	22.758	48.587	39.033	41.327	33.471	42.941
MER115	0.99855	0.000257305	0.576222	0.0755939	1.03394	0.00190578	0.752225	0.0189347	1.37548	1.06437e-06	76.3098	54.5809	97.2727	165.106	145.978	198.422	118.915	122.163	146.919	204.357	155.367	147.783	113.798	192.407	257.593	164.634	226.044	76.054	169.835	129.332	179.862	151.33	216.09
MER117	0.465492	0.0280951	0.174199	0.633763	0.453083	0.0878238	0.163994	0.737087	0.708633	0.000295819	351.367	397.661	491.818	611.915	603.774	527.621	457.302	459.681	504.739	597.51	560.734	426.108	410.621	578.085	713.161	612.805	732.187	413.615	581.103	473.908	579.122	471.605	686.051
MER119	0.564512	0.154554	0.137403	0.859735	0.524966	0.298938	-0.0205632	0.983049	0.666044	0.172716	31.3212	38.9864	50	68.9362	49.6524	75.5355	29.5291	47.803	66.3507	79.8755	49.435	31.5271	35.0877	51.7688	70.8661	21.3415	120.393	40.103	64.708	47.894	64.655	39.461	70.867
MER11A	0.435149	0.155024	-0.287245	0.540241	-0.0133149	0.984637	-0.352113	0.441699	0.0144026	0.976493	87.1298	103.314	136.364	150.638	147.964	157.835	97.3663	84.9831	66.3507	126.556	87.5706	68.9655	87.2451	84.5557	130.484	73.1707	117.936	108.936	152.146	82.9	107.063	80.255	107.197
MER11B	0.492742	0.108562	0.0403921	0.958844	0.520597	0.195492	0.043156	0.960433	0.593282	0.0599401	101.936	74.0741	121.818	146.383	168.818	128.523	89.3855	78.2231	156.398	185.685	121.469	98.0296	85.3485	132.01	159.168	125	186.732	99.276	147.908	108.002	153.577	105.129	156.967
MER11C	0.43336	0.184984	-0.199323	0.730938	0.327525	0.470578	-0.155083	0.817237	0.592413	0.0677769	88.2688	120.858	178.182	165.106	182.721	195.039	109.338	92.7088	125.592	169.087	168.079	115.271	102.418	119.931	200.787	167.683	235.872	129.103	180.956	109.213	168.583	112.54	201.448
MER11D	0.648332	0.206549	0.125724	0.852683	0.600748	0.273878	0.145534	0.849338	0.501576	0.44509	2.84738	0	16.3636	20.4255	9.93049	25.9301	15.9617	7.72574	4.73934	15.5602	26.8362	3.94089	9.48317	17.2563	8.99888	12.1951	22.113	6.404	18.762	9.476	21.198	10.227	14.436
MER121	0.386369	0.502166	0.360634	0.458444	0.460476	0.421725	0.197614	0.764024	0.607346	0.340364	0	17.5439	8.18182	17.8723	11.9166	15.7835	16.7598	16.4172	26.0664	22.8216	18.3616	4.4335	10.4315	28.4728	18.5602	6.09756	34.398	8.575	15.191	19.748	20.592	14.446	19.685
MER124	0.187019	0.653956	-0.219069	0.68186	0.155508	0.770263	-0.220433	0.694798	0.189924	0.662121	92.8246	85.77	133.636	116.596	92.3535	156.708	77.4142	92.7088	90.0474	141.079	96.0452	87.1921	78.7103	94.9094	101.237	91.4634	174.447	104.077	121.886	86.723	118.562	86.937	122.383
MER126	0.369658	0.484853	-0.146398	0.856389	0.270616	0.68465	-0.328634	0.618622	0.203194	0.7685	17.0843	19.4932	25.4545	27.234	23.8332	38.3315	15.9617	13.52	23.6967	30.083	25.4237	9.85222	13.2764	17.2563	32.6209	3.04878	36.855	20.677	29.8	17.726	27.753	13.462	24.175
MER131	-0.203321	0.502887	0.00959137	0.985437	-0.196077	0.588944	-0.242349	0.5487	-0.289619	0.269995	272.21	300.195	374.545	292.766	217.478	303.269	309.657	286.335	367.299	267.635	276.836	242.857	244.666	296.808	237.908	259.146	275.184	315.65	271.171	321.097	272.236	261.443	257.413
MER135	-0.0728789	0.879954	-0.251119	0.6431	-0.234106	0.661968	-0.327833	0.526631	0.0266932	0.959107	67.7677	76.0234	102.727	66.383	75.4717	91.3191	56.664	61.323	82.9384	60.166	74.8588	62.069	50.7349	71.6135	83.2396	64.0244	103.194	82.173	77.725	66.975	67.512	61.472	83.486
MER1A	0.53876	0.0150246	0.107438	0.832746	0.24343	0.482698	0.0157127	0.982708	0.445916	0.0564083	292.711	413.255	450.909	538.723	552.135	623.45	350.359	431.193	478.673	476.141	446.328	331.034	361.309	477.135	564.679	475.61	542.998	385.625	571.436	420.075	461.234	389.826	527.762
MER1B	0.498781	0.0614253	-0.227588	0.604583	0.208128	0.619455	-0.174451	0.783933	0.512688	0.0425336	276.765	456.14	501.818	560	503.476	729.425	275.339	341.864	409.953	553.942	408.192	237.438	311.048	510.785	599.55	536.585	648.649	411.575	597.634	342.385	481.067	353.09	594.928
MER2	0.33215	0.157689	-0.0440852	0.941511	0.0304257	0.947454	-0.175564	0.722841	0.238958	0.341	584.282	764.133	961.818	982.128	948.361	1014.66	667.997	616.127	959.716	837.137	735.876	556.65	635.372	816.221	853.768	875	1017.2	770.078	981.715	747.947	786.506	669.414	915.322
MER20	0.512165	0.0337077	-0.223786	0.55897	0.210708	0.57075	-0.182547	0.742785	0.379846	0.11869	770.501	1187.13	1433.64	1425.53	1619.66	1917.7	860.335	896.668	1087.68	1435.68	1213.28	768.966	847.795	1297.67	1491	1347.56	1619.16	1130.42	1654.3	948.227	1324.48	971.477	1485.91
MER20B	0.726652	0.00563279	0.147329	0.797423	0.371345	0.365937	0.0288291	0.974122	0.668445	0.0188392	106.492	136.452	180.909	234.043	222.443	280.722	144.453	148.72	191.943	217.842	161.017	126.601	126.6	182.053	235.096	195.122	262.899	141.284	245.736	161.706	189.43	145.085	231.039
MER21-int	0.796776	0.0660162	-0.125436	0.877616	0.462878	0.43704	0.162794	0.855229	0.654098	0.20455	25.0569	11.6959	76.3636	68.9362	75.4717	107.103	27.1349	38.6287	30.8057	64.3154	64.9718	33.4975	31.2945	81.1044	66.9291	64.0244	78.6241	37.705	83.837	32.19	64.644	48.632	69.859
MER21A	0.58801	0.0494141	0.094544	0.882222	0.499688	0.196935	0.0280758	0.97595	0.318194	0.39045	88.2688	144.25	158.182	208.511	164.846	237.88	130.886	145.823	142.18	207.469	177.966	103.448	129.919	164.797	192.351	125	167.076	130.233	203.746	139.63	192.717	132.722	161.476
MER21B	0.898219	0.000144329	0.0752795	0.904511	0.413586	0.27365	0.1193	0.871185	0.798014	0.0034729	137.244	159.844	242.727	363.404	355.511	347.238	199.521	185.901	189.573	242.739	257.062	140.394	195.827	265.746	335.208	256.098	383.292	179.938	355.385	191.665	249.9	200.656	324.866
MER21C	0.50072	0.00952512	0.5088	0.0193635	0.504981	0.0358764	0.274424	0.428261	0.713077	5.1259e-05	522.779	549.708	706.364	789.787	885.799	888.388	794.094	801.062	1047.39	907.676	814.972	674.877	660.028	869.715	969.629	975.61	1019.66	592.95	854.658	880.85	861.324	734.874	988.298
MER2B	0.203538	0.580239	-0.160809	0.782873	-0.155673	0.753236	-0.287968	0.562311	-0.0182477	0.966834	150.911	230.019	304.545	216.17	293.942	289.741	170.79	176.726	255.924	214.73	186.441	161.084	158.369	215.703	242.97	192.073	233.415	228.492	266.618	201.147	200.585	178.385	222.819
MER3	0.63909	0.00815127	-0.0620861	0.920166	0.339132	0.329275	-0.163368	0.777881	0.366774	0.174483	424.26	635.478	825.455	873.191	1022.84	1145.43	492.418	593.916	710.9	794.606	833.333	472.906	475.107	698.016	861.08	695.122	899.263	628.397	1013.82	599.078	813.97	548.676	818.488
MER30	0.477928	0.0931348	-0.185609	0.745504	0.215555	0.623222	-0.203531	0.740893	0.376112	0.218533	177.677	304.094	350	379.574	353.525	457.723	169.194	218.252	327.014	325.726	327.684	165.517	206.733	321.829	359.955	314.024	417.69	277.257	396.941	238.153	326.705	231.36	363.89
MER30B	0.188969	0.777135	-0.0889692	0.908921	0.378445	0.554296	-0.31257	0.588533	0.140736	0.854557	7.40319	7.79727	8.18182	10.2128	4.96524	15.7835	4.78851	7.24288	7.109	19.7095	8.47458	4.92611	3.79327	1.72563	14.6232	6.09756	4.914	7.794	10.321	6.38	14.092	3.482	8.545
MER31-int	0.34405	0.208053	-0.433509	0.140725	0.0677799	0.885957	-0.253688	0.520338	0.202858	0.494164	193.052	175.439	196.364	256.17	284.012	192.785	117.318	152.1	127.962	227.178	169.492	152.709	153.627	158.758	219.348	182.927	253.071	188.285	244.322	132.46	198.335	155.031	218.449
MER31A	0.661468	0.0858123	-0.0351113	0.968176	0.710054	0.111629	0.0556098	0.955857	1.11917	0.0017437	33.0296	33.1384	49.0909	49.3617	81.43	74.4081	35.1157	44.9058	28.436	71.5768	74.8588	28.5714	44.0967	50.906	79.865	88.4146	117.936	38.42	68.4	36.153	73.218	41.191	95.405
MER31B	0.63207	0.118625	-0.107268	0.89581	0.527589	0.310848	-0.168917	0.841174	0.541295	0.245273	25.0569	35.0877	59.0909	57.8723	68.5204	81.1725	28.731	48.7687	23.6967	70.5394	60.7345	24.6305	28.9237	45.7291	59.0551	54.878	73.7101	39.745	69.188	33.732	65.637	33.094	62.548
MER33	0.526262	0.0212601	-0.0944441	0.859024	0.204385	0.591914	-0.340088	0.375805	0.499159	0.0364669	431.663	612.086	745.455	879.149	802.383	954.904	482.043	553.356	627.962	785.27	604.52	400.493	394.5	562.554	791.901	765.244	1012.29	596.401	878.812	554.454	694.895	452.515	856.477
MER34	0.654711	0.0934677	0.207158	0.764423	0.321639	0.585456	-0.00328891	0.997277	0.481214	0.323791	33.0296	29.2398	50.9091	49.3617	76.4647	76.6629	65.4429	34.7658	42.654	62.2407	40.9605	35.9606	27.5012	51.7688	67.4916	30.4878	68.7961	37.726	67.496	47.621	51.601	38.41	55.592
MER34-int	-0.59445	0.0537312	0.181414	0.715912	-0.114355	0.819985	0.101821	0.884776	-0.406687	0.240783	112.756	124.756	119.091	90.2128	59.5829	72.1533	141.261	116.852	161.137	99.5851	117.232	111.823	113.324	163.934	83.2396	112.805	68.7961	118.868	73.983	139.75	108.408	129.694	88.28
MER34A	1.15398	0.000269056	0.529261	0.200753	0.918259	0.0266038	0.0748179	0.938668	1.11259	0.00211415	28.4738	48.7329	63.6364	105.532	135.055	120.631	71.0295	67.1173	104.265	112.033	98.8701	40.3941	45.5192	65.5738	128.234	109.756	95.8231	46.948	120.406	80.804	105.452	50.496	111.271
MER34A1	0.436063	0.338806	0.237838	0.711203	1.13925	0.00267159	0.405249	0.453296	0.454838	0.356078	29.6128	33.1384	36.3636	35.7447	67.5273	42.841	41.5004	36.2144	52.1327	86.0996	93.2203	48.7685	35.0877	67.2994	61.3048	33.5366	44.226	33.038	48.704	43.282	89.66	50.385	46.356
MER34B	0.0390788	0.949964	-0.202831	0.776832	-0.251151	0.710615	-0.16067	0.850686	0.180765	0.752767	41.0023	21.4425	65.4545	45.9574	49.6524	40.5862	39.9042	34.283	28.436	45.6432	19.774	30.5419	42.6743	37.1009	52.8684	60.9756	39.312	42.633	45.399	34.208	32.709	36.772	51.052
MER34B-int	-0.103022	0.642575	-0.338229	0.0928067	-0.586203	0.00128426	-0.484843	0.00959118	-0.555692	0.000297023	1178.25	1163.74	1270	1201.7	1107.25	1046.22	1043.89	829.068	943.128	791.494	785.311	825.616	795.164	902.502	769.966	875	803.44	1204	1118.39	938.697	788.402	841.094	816.135
MER34C2	0.700271	0.026601	0.0681997	0.930042	0.105281	0.868104	0.0213184	0.981871	0.680404	0.056797	47.836	58.4795	62.7273	96.1702	93.3466	103.72	55.8659	56.9773	68.7204	63.278	59.322	54.6798	40.7776	77.6531	100.675	109.756	73.7101	56.348	97.746	60.521	61.3	57.704	94.714
MER34C_	0.599504	0.245995	0.14762	0.848858	0.200905	0.779827	0.241288	0.745139	0.955197	0.0914861	6.83371	11.6959	10.9091	23.8298	15.8888	18.0383	10.3751	16.4172	9.47867	8.29876	18.3616	18.7192	8.53485	15.5306	14.6232	9.14634	63.8821	9.813	19.252	12.09	13.33	14.262	29.217
MER34D	0.61626	0.230462	0.0562473	1	0.211408	0.731643	-0.120077	1	0.408169	0.540223	2.2779	3.89864	4.54545	10.2128	10.9235	9.01917	3.99042	5.7943	2.36967	9.3361	2.82486	3.94089	0	1.72563	2.24972	9.14634	12.285	3.574	10.052	4.051	6.08	1.889	7.894
MER39	0.805147	0.00450704	-0.180347	0.757629	0.612649	0.0967928	-0.128949	0.861269	0.637447	0.0447808	80.2961	150.097	121.818	205.957	176.763	264.938	98.1644	105.746	87.6777	201.245	176.554	94.5813	91.0384	124.245	196.288	143.293	216.216	117.404	215.886	97.196	188.899	103.288	185.266
MER39B	0.52453	0.136818	-0.137642	0.846578	0.315185	0.536934	0.13908	0.857997	0.689111	0.0482841	47.2665	64.3275	74.5455	79.1489	97.3188	105.975	43.8947	57.943	61.6114	80.9129	80.5085	54.1872	73.0204	83.6928	107.987	91.4634	113.022	62.046	94.148	54.483	80.711	70.3	104.157
MER4-int	0.74021	0.000589156	0.342157	0.270143	0.619545	0.0169081	0.104078	0.863022	0.868428	9.60255e-06	287.016	366.472	430	534.468	594.836	744.081	426.975	411.395	592.417	591.286	555.085	339.901	365.576	471.096	659.73	682.927	678.133	361.163	624.462	476.929	573.186	392.191	673.597
MER41-int	0.987578	0.000140075	0.24089	0.634312	0.704362	0.0512664	0.121901	0.86726	1.14517	3.06778e-05	88.2688	81.8713	148.182	212.766	237.339	240.135	121.309	128.923	149.289	197.095	182.203	109.852	108.582	139.776	221.035	271.341	272.727	106.107	230.08	133.174	189.649	119.403	255.035
MER41A	0.909721	0.00144355	0.18532	0.762507	0.68218	0.081546	0.0372138	0.967049	1.01437	0.00120327	57.5171	109.162	109.091	186.383	198.61	167.982	93.3759	101.883	130.332	175.311	144.068	83.7438	87.2451	110.44	214.286	146.341	223.587	91.923	184.325	108.53	159.689	93.81	194.738
MER41B	1.0153	4.31854e-05	0.14486	0.803483	0.831011	0.00825938	0.224319	0.68243	1.54857	7.27102e-11	83.713	99.4152	101.818	182.979	253.227	180.383	90.1836	113.955	118.483	160.788	204.802	89.1626	119.014	136.324	242.97	304.878	351.351	94.982	205.53	107.541	182.795	114.834	299.733
MER41C	0.464385	0.283107	0.115134	0.880175	0.376219	0.501282	0.0545732	0.957024	0.606093	0.159405	30.7517	35.0877	53.6364	43.4043	62.5621	74.4081	42.2985	42.4915	52.1327	46.6805	67.7966	40.3941	27.5012	60.3969	56.8054	82.3171	61.4251	39.825	60.125	45.641	57.239	42.764	66.849
MER41D	0.723108	0.131674	0.447392	0.373274	0.983033	0.0484466	0.555554	0.26737	1.10671	0.0265948	12.5285	3.89864	23.6364	28.0851	30.7845	33.8219	27.1349	34.283	18.9573	41.4938	48.0226	36.4532	20.863	34.5125	41.6198	45.7317	34.398	13.354	30.897	26.792	44.758	30.61	40.583
MER41E	0.77853	0.107683	-0.117468	0.87861	0.633608	0.26766	0.180393	0.824662	0.79288	0.163017	6.26424	11.6959	11.8182	34.0426	18.8679	18.0383	7.18276	6.76002	9.47867	30.083	15.5367	6.40394	11.3798	23.2959	24.1845	27.439	14.742	9.926	23.65	7.807	22.81	13.693	22.122
MER41G	0.65096	0.155922	-0.0254119	0.979275	0.295696	0.658015	0.132666	0.886527	0.827195	0.0993237	13.6674	19.4932	22.7273	26.383	39.7219	38.3315	16.7598	16.4172	21.327	24.8963	26.8362	16.2562	26.5529	22.4331	33.1834	24.3902	61.4251	18.629	34.812	18.168	25.866	21.747	39.666
MER44A	0.299759	0.429754	-0.106467	0.88046	-0.0106566	0.986299	-0.249009	0.696217	0.390408	0.281875	96.8109	165.692	202.727	185.532	149.95	251.409	105.347	111.057	213.27	143.154	162.429	84.2365	90.5642	191.544	181.665	170.732	272.727	155.077	195.631	143.225	152.791	122.115	208.375
MER44B	0.505108	0.156947	-0.239369	0.694428	0.236679	0.667292	-0.162116	0.830094	0.306674	0.47646	57.5171	107.212	147.273	153.191	147.964	164.6	63.8468	79.1888	106.635	126.556	127.119	72.9064	86.2968	106.989	145.669	106.707	137.592	104.001	155.252	83.224	126.837	88.731	129.99
MER44C	0.495741	0.121962	0.297842	0.541467	0.122768	0.831847	-0.0390497	0.965275	0.447216	0.227085	63.2118	74.0741	89.0909	114.043	109.235	109.357	73.4238	93.6746	137.441	86.0996	80.5085	63.0542	58.3215	98.3607	92.8009	91.4634	137.592	75.459	110.878	101.513	83.304	73.245	107.285
MER44D	0.680599	0.136217	-0.0279265	0.976683	0.284774	0.676924	-0.0584374	0.955982	0.325945	0.616812	14.8064	15.5945	40	34.0426	44.6872	60.8794	12.7694	21.2458	37.9147	52.9046	14.1243	21.1823	14.2248	31.0613	40.4949	6.09756	49.14	23.467	46.536	23.977	33.514	22.156	31.911
MER45A	0.553308	0.0742211	0.00836644	0.989654	0.400091	0.347104	0.0731268	0.935534	0.632974	0.0400601	97.3804	93.5673	169.091	184.681	158.888	216.46	106.943	100.917	165.877	157.676	177.966	88.67	111.427	189.819	185.039	195.122	206.388	120.013	186.676	124.579	167.821	129.972	195.517
MER45B	0.477203	0.339288	-0.22248	0.754859	0.454095	0.447028	-0.0760942	0.94151	0.77677	0.116591	11.3895	33.1384	29.0909	42.5532	28.7984	41.7136	13.5674	19.3143	18.9573	45.6432	32.4859	22.6601	15.1731	26.7472	50.6187	33.5366	56.5111	24.54	37.688	17.28	39.065	21.527	46.889
MER45C	0.0539919	0.921073	-0.327362	0.536197	0.0361832	0.959691	-0.307165	0.636918	0.541134	0.173939	63.7813	183.236	132.727	159.149	81.43	148.816	76.6161	63.7373	135.071	140.041	115.819	52.2167	29.872	128.559	127.109	225.61	228.501	126.581	129.798	91.808	127.93	70.216	193.74
MER45R	0.968772	0.033535	0.314837	0.592124	0.170035	0.81871	0.0892409	0.928644	1.00294	0.062609	7.97267	5.84795	12.7273	28.0851	18.8679	34.9493	9.57702	16.4172	23.6967	12.4481	11.2994	9.35961	7.58653	15.5306	30.9336	24.3902	19.656	8.849	27.301	16.564	11.874	10.826	24.993
MER46C	0.636964	0.0199309	0.0824087	0.894433	0.415229	0.263672	0.0366027	0.964465	0.519172	0.0804892	164.009	179.337	290.909	326.809	287.984	422.773	202.713	216.803	267.773	304.979	282.486	163.547	228.07	265.746	311.586	243.902	378.378	211.418	345.855	229.096	293.733	219.121	311.289
MER47A	0.441978	0.199993	-0.202931	0.7331	0.0866806	0.886885	-0.290724	0.614314	0.308111	0.444525	93.3941	163.743	242.727	238.298	217.478	251.409	122.905	140.995	151.659	184.647	172.316	105.419	106.211	169.111	213.161	158.537	257.985	166.621	235.728	138.519	178.482	126.914	209.894
MER47B	0.787367	0.0479523	-0.0671508	0.940265	0.227517	0.737445	-0.308077	0.653503	0.368529	0.527745	22.2096	27.2904	25.4545	57.0213	37.7358	55.2424	11.1732	21.2458	40.2844	38.3817	24.0113	17.734	9.95733	23.2959	35.9955	12.1951	54.0541	24.985	50	24.234	31.197	16.996	34.082
MER47C	0.266934	0.579777	-0.0290313	0.97431	0.0241005	0.977105	-0.624422	0.151148	0.180587	0.739411	30.7517	48.7329	55.4545	48.5106	49.6524	69.8985	35.9138	31.3858	68.7204	59.1286	31.0734	24.6305	21.3371	22.4331	59.6175	39.6341	51.5971	44.98	56.021	45.34	45.101	22.8	50.283
MER48	0.390482	0.431519	0.120678	0.880175	1.05253	0.0131019	-0.0631772	0.951988	0.848865	0.0541533	20.5011	31.1891	25.4545	28.0851	45.6802	34.9493	29.5291	35.2487	18.9573	65.3527	69.209	27.5862	19.9147	22.4331	46.6817	42.6829	66.3391	25.715	36.238	27.912	67.281	23.311	51.901
MER49	0.441407	0.0793958	0.245716	0.495073	0.410621	0.200607	0.137298	0.797646	0.781402	0.000260931	182.802	194.932	242.727	263.83	335.65	263.811	268.156	262.675	215.64	308.091	257.062	240.887	199.147	253.667	370.079	350.61	371.007	206.82	287.764	248.824	282.577	231.233	363.899
MER4A	0.786337	0.0234943	0.313989	0.583353	0.755216	0.0674212	0.245421	0.703653	0.991193	0.00454997	48.9749	35.0877	67.2727	78.2979	130.089	89.0643	50.2793	48.2859	127.962	96.473	101.695	50.2463	62.1147	84.5557	103.487	91.4634	142.506	50.445	99.151	75.509	99.084	65.639	112.486
MER4A1	0.80433	0.00339578	0.138054	0.821806	0.768565	0.0213076	0.132995	0.859725	0.869452	0.00219735	80.2961	83.8207	117.273	142.979	188.679	196.167	107.741	93.6746	120.853	170.124	177.966	79.3103	98.1508	142.364	181.102	207.317	154.791	93.797	175.942	107.423	174.045	106.608	181.07
MER4A1_	0.58398	0.170565	0.313031	0.593385	0.664718	0.186545	0.242131	0.732868	0.5249	0.296264	35.877	15.5945	34.5455	54.4681	47.6663	49.6054	52.6736	32.8344	42.654	49.7925	64.9718	37.4384	34.6136	44.8663	50.6187	54.878	34.398	28.672	50.58	42.721	57.382	38.973	46.632
MER4B	0.970344	0.000990327	0.120889	0.862856	0.664599	0.0893595	0.0932213	0.913149	1.18813	2.73202e-05	56.9476	70.1754	95.4545	118.298	171.797	192.785	73.4238	72.4288	109.005	118.257	139.831	66.5025	74.917	101.812	181.102	189.024	174.447	74.193	160.96	84.952	129.044	81.077	181.525
MER4B-int	0.42556	0.186459	0.207265	0.69441	0.178245	0.732855	0.150438	0.813465	0.590919	0.0557836	82.0046	72.1248	100.909	106.383	120.159	133.033	103.751	95.1231	111.374	108.921	88.9831	97.0443	87.7193	108.714	132.733	134.146	135.135	85.013	119.858	103.416	98.952	97.826	134.005
MER4C	0.527814	0.257965	-0.0911412	0.916482	0.319914	0.622274	0.306767	0.653049	0.780973	0.0967431	14.2369	31.1891	43.6364	44.2553	54.6177	45.0958	27.1349	23.1772	28.436	29.0456	55.0847	30.0493	34.1394	64.711	57.3678	67.0732	49.14	29.687	47.99	26.249	42.065	42.967	57.86
MER4CL34	0.612227	0.171835	0.271311	0.677956	0.363587	0.56745	-0.115605	0.90523	0.692918	0.163236	14.2369	27.2904	29.0909	38.2979	45.6802	38.3315	33.5196	22.2115	45.0237	47.7178	21.1864	12.8079	10.9056	36.2381	50.6187	39.6341	34.398	23.539	40.77	33.585	34.452	19.984	41.55
MER4D	0.757891	0.0565407	-0.303124	0.609025	0.483447	0.359545	-0.0968163	0.923507	0.463974	0.319909	29.6128	58.4795	33.6364	47.6596	71.4995	112.74	25.5387	28.0058	30.8057	48.7552	76.2712	33.4975	20.863	52.6316	59.6175	54.878	56.5111	40.576	77.3	28.117	62.513	35.664	57.002
MER4D0	0.753133	0.0975428	0.02002	0.982019	0.0966863	0.905895	0.257879	0.723364	1.28345	0.00545336	10.2506	21.4425	16.3636	29.7872	37.7358	30.4397	12.7694	7.24288	33.1754	20.7469	14.1243	23.6453	19.9147	20.7075	37.6828	79.2683	36.855	16.019	32.654	17.729	17.436	21.422	51.269
MER4D1	0.410929	0.2932	-0.145793	0.833037	0.229099	0.681382	-0.13395	0.870274	0.422675	0.296906	55.8087	146.199	125.455	119.149	153.923	177.001	85.3951	97.0546	97.1564	118.257	144.068	74.8768	81.0811	127.696	137.795	182.927	130.221	109.154	150.024	93.202	131.163	94.551	150.314
MER4E	0.787707	0.0515898	-0.327894	0.581204	0.269683	0.680972	-0.141551	0.875268	0.303407	0.620685	22.779	17.5439	38.1818	56.1702	42.7011	65.389	15.1636	20.7629	14.218	29.0456	42.3729	24.1379	15.1731	28.4728	44.9944	12.1951	44.226	26.168	54.753	16.715	35.709	22.595	33.805
MER4E1	1.0078	0.000850981	0.240228	0.684531	0.563997	0.226492	0.442807	0.353314	0.631877	0.104104	43.2802	44.8343	66.3636	110.638	102.284	137.542	54.2698	67.6002	75.8294	104.772	64.9718	55.1724	82.0294	100.949	101.237	70.122	78.6241	51.493	116.822	65.9	84.872	79.384	83.328
MER50	0.775209	0.02602	0.316267	0.53576	1.07966	0.00368988	0.664658	0.0846117	1.62212	6.49618e-08	42.1412	46.7836	86.3636	106.383	90.3674	139.797	78.2123	80.1545	80.5687	161.826	135.593	96.5517	87.2451	152.718	206.974	176.829	228.501	58.429	112.182	79.645	148.709	112.172	204.102
MER50-int	1.3825	0.001651	0.302121	1	1.02555	0.0335933	0.3881	0.439551	2.47433	1.45753e-07	1.13895	1.94932	6.36364	31.4894	17.8749	21.4205	4.78851	6.27716	16.5877	26.971	15.5367	10.3448	4.74158	13.805	38.8076	48.7805	49.14	3.151	23.595	9.218	21.254	9.63	45.576
MER50B	0.221462	0.712287	-0.200399	0.786528	0.396007	0.527814	-0.278023	0.694798	0.00922764	0.990411	26.1959	9.74659	29.0909	20.4255	35.7498	29.3123	12.7694	14.4858	26.0664	47.7178	22.5989	11.33	18.018	17.2563	32.6209	6.09756	24.57	21.678	28.496	17.774	35.158	15.535	21.096
MER50C	0.436759	0.426254	0.132107	1	0.023432	0.974612	-0.0975336	0.901303	0.0834759	0.911974	2.2779	3.89864	7.27273	5.10638	4.96524	20.2931	4.78851	6.27716	9.47867	9.3361	0	2.46305	3.79327	3.45125	8.43645	6.09756	0	4.483	10.122	6.848	4.668	3.236	4.845
MER51-int	0.149462	0.758394	-0.0416477	0.958844	-0.00432188	0.995541	-0.0380247	0.968715	0.460749	0.266514	49.5444	56.5302	56.3636	60.4255	53.6246	68.7711	53.4717	56.0116	42.654	73.6515	32.4859	38.4236	47.4158	71.6135	60.18	70.122	108.108	54.146	60.94	50.712	53.069	52.484	79.47
MER51A	0.134838	0.717453	0.240411	0.533668	0.190434	0.664398	0.217853	0.635868	0.474589	0.0818685	157.175	153.996	208.182	187.234	235.353	154.453	189.146	218.252	227.488	236.515	165.254	208.374	187.293	226.057	223.847	219.512	299.754	173.118	192.347	211.629	200.884	207.241	247.705
MER51B	0.303755	0.449339	-0.179698	0.79385	0.00461801	0.994674	-0.319565	0.571812	-0.00774105	0.988323	51.2528	62.3782	75.4545	70.6383	91.3605	78.9177	31.9234	61.8059	66.3507	61.2033	64.9718	36.9458	44.5709	58.6713	69.1789	60.9756	54.0541	63.029	80.305	53.36	63.088	46.729	61.403
MER51C	0.402975	0.486764	0.381793	0.472931	0.906114	0.0796793	0.38428	0.529973	1.53947	0.00135221	6.83371	5.84795	13.6364	19.5745	11.9166	13.5287	12.7694	20.2801	18.9573	26.971	31.0734	15.7635	14.2248	19.8447	33.7458	60.9756	29.484	8.773	15.007	17.336	29.022	16.611	41.402
MER51D	0.967429	0.0210976	0.0666357	0.939778	0.35073	0.589673	0.0657899	0.951552	0.581373	0.296325	13.6674	17.5439	18.1818	28.0851	40.715	57.4972	23.9425	24.1429	2.36967	32.1577	16.9492	15.2709	9.48317	30.1984	32.0585	18.2927	31.941	16.464	42.099	16.818	24.553	18.318	27.431
MER51E	0.636619	0.211896	-0.314924	1	-0.508073	0.353306	-0.228012	0.743037	0.197419	0.788703	7.40319	7.79727	10.9091	22.1277	15.8888	18.0383	3.19234	3.86287	4.73934	2.07469	2.82486	8.37438	3.79327	3.45125	10.1237	6.09756	17.199	8.703	18.685	3.932	2.45	5.206	11.14
MER52-int	0.67758	0.155922	0.144547	1	0.278894	0.58758	0.215988	0.684424	0.895823	0.120704	0.569476	7.79727	0	10.2128	9.93049	11.274	2.39425	5.7943	7.109	6.22407	7.06215	3.94089	9.48317	4.31406	13.4983	15.2439	7.37101	2.789	10.472	5.099	6.643	5.913	12.038
MER52A	0.637143	0.0272054	-0.0512032	0.94423	0.458043	0.249306	0.00473428	0.996293	1.03009	0.000143029	80.8656	116.959	133.636	155.745	175.77	207.441	114.924	105.746	90.0474	148.34	169.492	90.6404	91.0384	150.992	254.781	195.122	253.071	110.487	179.652	103.573	158.916	110.89	234.325
MER52C	0.176055	0.701807	-0.193262	0.774363	0.25573	0.635512	0.050602	0.956091	0.44735	0.250457	55.8087	89.6686	52.7273	78.2979	69.5134	74.4081	61.4525	61.323	30.8057	82.9876	77.6836	54.1872	67.3305	81.9672	87.739	88.4146	98.2801	66.068	74.073	51.194	80.336	67.828	91.478
MER52D	0.0814233	0.851182	-0.279271	0.5139	0.24782	0.565346	-0.15542	0.819957	-0.128429	0.749168	110.478	97.4659	125.455	119.149	89.3744	149.944	83.7989	91.7431	90.0474	132.78	139.831	100.985	65.4339	127.696	111.924	94.5122	93.3661	111.133	119.489	88.53	136.305	98.038	99.934
MER53	0.804178	6.24958e-05	0.69209	0.00132305	0.771396	0.0027262	0.115059	0.843745	0.986916	1.22092e-06	192.483	270.955	248.182	441.702	416.087	414.882	445.331	357.798	407.583	454.357	387.006	237.931	237.553	299.396	467.379	524.39	449.631	237.207	424.224	403.571	420.681	258.293	480.467
MER54A	0.922581	0.00244053	0.47941	0.213782	1.04258	0.00589581	0.38802	0.415993	0.540484	0.177548	46.697	48.7329	60	87.6596	119.166	120.631	71.8276	87.8803	80.5687	167.012	87.5706	62.069	71.1238	89.7325	93.9258	54.878	83.5381	51.81	109.152	80.092	127.292	74.308	77.447
MER54B	0.428306	0.413401	-0.320928	0.589369	0.120174	0.877961	-0.296807	0.670005	0.354077	0.569689	13.0979	13.6452	38.1818	31.4894	37.7358	32.6945	9.57702	14.0029	16.5877	28.0083	22.5989	8.867	10.9056	22.4331	29.8088	18.2927	44.226	21.642	33.973	13.389	25.304	14.069	30.776
MER57-int	0.145997	0.717737	-0.240626	0.623589	0.06156	0.917499	-0.364099	0.420641	0.429856	0.173894	87.6993	99.4152	112.727	111.489	95.3327	128.523	73.4238	82.0859	90.0474	89.2116	121.469	78.3251	56.899	83.6928	134.421	152.439	127.764	99.947	111.782	81.852	105.34	72.972	138.208
MER57A-int	0.318484	0.20742	-0.0394232	0.94456	0.133208	0.732855	-0.0860348	0.8866	0.146403	0.614929	238.041	307.992	323.636	329.362	414.101	351.747	288.109	258.329	296.209	326.763	310.734	251.724	254.149	304.573	300.337	301.829	363.636	289.89	365.07	280.882	318.749	270.149	321.934
MER57A1	0.230845	0.643527	-0.421042	0.400085	0.0154673	0.985132	-0.291374	0.653503	0.160568	0.793715	31.8907	42.885	36.3636	40	49.6524	43.9684	19.9521	24.6258	23.6967	32.1577	42.3729	26.1084	29.3978	25.0216	48.9314	12.1951	61.4251	37.046	44.54	22.758	37.265	26.843	40.851
MER57B1	0.457817	0.297058	0.107115	0.89262	0.394481	0.492816	0.0947575	0.922105	0.482836	0.308397	33.0296	23.3918	43.6364	43.4043	52.6316	57.4972	37.51	32.8344	47.3934	37.3444	63.5593	31.0345	38.4068	44.0035	48.369	48.7805	56.5111	33.353	51.178	39.246	50.452	37.815	51.22
MER57B2	0.572983	0.223933	-0.162883	0.833765	0.711082	0.17151	0.213453	0.783422	0.734872	0.148014	20.5011	11.6959	30	27.234	41.708	43.9684	15.1636	20.2801	14.218	47.7178	42.3729	22.6601	23.7079	37.9638	54.5557	36.5854	29.484	20.732	37.637	16.554	45.045	28.111	40.208
MER57C1	0.5348	0.321145	-0.168754	0.807028	0.187942	0.794495	-0.14347	0.863022	-0.135404	0.860215	4.55581	5.84795	21.8182	22.9787	21.8471	19.1657	6.38468	6.76002	9.47867	15.5602	14.1243	3.44828	8.53485	12.0794	6.18673	15.2439	7.37101	10.741	21.331	7.541	14.842	8.021	9.601
MER57C2	0.376199	0.522868	0.157246	0.830874	0.241065	0.729506	0.00606998	0.995884	0.371526	0.58558	9.11162	3.89864	10.9091	12.766	13.9027	14.6561	14.3655	11.5886	7.109	8.29876	16.9492	3.44828	8.53485	13.805	14.0607	12.1951	12.285	7.973	13.775	11.021	12.624	8.596	12.847
MER57D	0.578033	0.258257	-0.16394	0.823422	0.447951	0.472671	0.288577	0.680736	0.582198	0.32865	14.2369	3.89864	21.8182	22.9787	22.8401	34.9493	11.1732	12.5543	4.73934	17.6349	33.8983	14.2857	20.3888	31.0613	28.6839	24.3902	22.113	13.318	26.923	9.489	25.767	21.912	25.062
MER57E1	0.988051	0.0315383	0.127937	0.862856	0.749734	0.170608	0.183422	0.818911	1.00192	0.0721043	6.83371	3.89864	14.5455	36.5957	17.8749	29.3123	3.19234	11.1057	23.6967	26.971	22.5989	8.867	15.6472	12.0794	29.2463	9.14634	39.312	8.426	27.928	12.665	24.785	12.198	25.902
MER57F	0.829824	0.0303835	-0.0395169	0.965127	1.14546	0.00545884	0.123435	0.892983	0.995362	0.0190917	22.779	27.2904	25.4545	54.4681	48.6594	51.8602	22.3464	23.6601	26.0664	85.0622	59.322	25.6158	23.2338	37.9638	50.6187	42.6829	81.0811	25.175	51.663	24.024	72.192	28.938	58.128
MER58A	0.46967	0.0346986	0.0168594	0.978065	0.344054	0.26088	-0.105804	0.866045	0.49543	0.0216087	623.007	888.889	1052.73	1153.19	1162.86	1302.14	781.325	832.448	988.152	1154.56	1055.08	671.921	684.685	997.412	1264.9	1143.29	1245.7	854.874	1206.07	867.308	1104.83	784.672	1217.97
MER58B	0.486075	0.0688624	-0.0653891	0.917095	0.238544	0.552567	-0.181938	0.758552	0.403417	0.137536	334.852	545.809	682.727	647.66	784.508	819.617	451.716	448.576	585.308	626.556	624.294	381.773	368.895	588.438	686.727	676.829	732.187	521.129	750.595	495.2	625.425	446.369	698.581
MER58C	0.414321	0.168858	-0.139195	0.818255	-0.00271161	0.996527	-0.0863507	0.917495	0.221462	0.528989	160.592	237.817	317.273	275.745	328.699	376.55	166.8	197.972	277.251	208.506	266.949	179.31	174.016	310.613	309.899	222.561	302.211	238.561	326.998	214.008	237.728	221.313	278.224
MER58D	0.130177	0.827835	-0.119382	0.882025	0.0555081	0.945244	-0.261092	0.712471	0.149424	0.807816	18.2232	70.1754	76.3636	51.9149	62.5621	67.6437	38.3081	40.5601	63.981	54.9793	59.322	33.9901	35.5619	49.1803	68.054	42.6829	71.2531	54.921	60.707	47.616	57.151	39.577	60.663
MER5A	0.367737	0.0454989	-0.0470969	0.914505	0.251797	0.321563	-0.0478864	0.937235	0.328424	0.0628704	2412.3	2849.9	3385.45	3805.96	3587.88	3877.11	2610.53	2801.06	2940.76	3463.69	3461.86	2444.33	2595.07	3297.67	3715.97	3490.85	3705.16	2882.55	3756.99	2784.12	3462.78	2779.03	3637.33
MER5A1	0.407403	0.0277228	0.324367	0.165084	0.436671	0.0565341	0.283075	0.395132	0.634077	0.000192511	793.85	933.723	1070	1217.87	1284.01	1249.15	1134.88	1096.09	1348.34	1321.58	1242.94	1060.1	1021.34	1399.48	1437.01	1365.85	1587.22	932.524	1250.35	1193.1	1282.26	1160.31	1463.36
MER5B	0.437135	0.0319345	-0.0416134	0.936581	0.228009	0.446053	-0.0865216	0.885247	0.268484	0.242648	1363.33	1590.64	2103.64	2197.45	2233.37	2526.49	1418.2	1602.61	1888.63	2045.64	1944.92	1379.31	1421.53	1927.52	2214.85	1689.02	2218.67	1685.87	2319.1	1636.48	1995.28	1576.12	2040.85
MER5C	0.688324	0.0579101	0.0385001	0.964362	0.489112	0.313917	0.0956526	0.921197	0.434776	0.326412	44.9886	38.9864	80	91.9149	126.117	77.7903	48.6832	45.3887	85.3081	89.2116	81.9209	45.3202	51.2091	88.0069	79.865	60.9756	93.3661	54.658	98.607	59.793	85.566	61.512	78.069
MER5C1	0.487953	0.306832	-0.157155	0.841913	0.497588	0.386054	-0.0695184	0.948699	0.67916	0.168574	22.779	15.5945	51.8182	47.6596	41.708	57.4972	32.7215	21.7286	18.9573	64.3154	39.548	28.0788	20.863	36.2381	51.7435	42.6829	73.7101	30.064	48.955	24.469	51.932	28.393	56.046
MER6	0.782039	0.0222474	-0.0701215	0.934849	0.325057	0.548944	-0.32803	0.574334	0.350191	0.437674	38.1549	50.6823	69.0909	85.1064	89.3744	126.268	38.3081	32.8344	82.9384	73.6515	66.3842	37.931	34.6136	41.415	64.117	67.0732	78.6241	52.643	100.25	51.36	70.018	37.987	69.938
MER61-int	0.0695068	0.871265	-0.490432	0.139146	0.018097	0.97713	-0.312186	0.529088	0.226088	0.513317	128.132	187.135	230	238.298	153.923	179.256	126.097	125.06	101.896	206.432	159.605	113.3	119.488	182.916	191.789	234.756	221.13	181.756	190.492	117.684	183.018	138.568	215.892
MER61A	0.24482	0.567195	-0.112972	0.878218	0.151544	0.800883	-0.0930677	0.916619	-0.0212693	0.970153	61.5034	44.8343	61.8182	71.4894	66.5343	71.0259	38.3081	54.0802	63.981	71.5768	57.9096	46.3054	45.9934	65.5738	53.4308	45.7317	68.7961	56.052	69.683	52.123	64.743	52.624	55.986
MER61B	0.315074	0.582719	-0.00834922	0.991372	0.34902	0.588944	-0.167484	0.849726	0.278443	0.665	12.5285	19.4932	20	16.1702	22.8401	32.6945	15.1636	15.4515	21.327	26.971	24.0113	13.7931	11.3798	15.5306	24.7469	21.3415	19.656	17.341	23.902	17.314	25.491	13.568	21.915
MER61C	-0.0856384	0.900588	-0.560912	0.189485	-0.121295	0.877603	-0.275342	0.696026	-0.395352	0.554958	11.959	29.2398	11.8182	19.5745	11.9166	13.5287	6.38468	5.31144	4.73934	10.3734	18.3616	7.88177	12.8023	12.0794	15.748	6.09756	7.37101	17.672	15.007	5.478	14.368	10.921	9.739
MER61D	-0.0473156	0.94871	-0.0596837	0.940542	0.246701	0.718628	-0.108274	0.902207	0.389989	0.567747	4.55581	3.89864	14.5455	7.65957	3.97219	10.1466	4.78851	6.76002	9.47867	10.3734	14.1243	5.41872	7.58653	5.17688	14.0607	9.14634	14.742	7.667	7.259	7.009	12.249	6.061	12.65
MER61E	0.0693476	0.911393	0.591942	0.149323	0.511142	0.345684	0.412657	0.453657	0.83579	0.0644031	19.3622	31.1891	43.6364	28.9362	35.7498	34.9493	51.0774	53.1144	75.8294	49.7925	53.6723	42.3645	43.6226	59.5341	46.6817	54.878	93.3661	31.396	33.212	60.007	51.732	48.507	64.975
MER61F	0.463333	0.378264	0.178947	1	0.430419	0.420288	0.253057	0.660102	1.20874	0.0312875	1.70843	0	7.27273	8.51064	9.93049	6.76437	4.78851	3.86287	11.8483	8.29876	11.2994	5.41872	4.74158	12.0794	11.2486	30.4878	14.742	2.994	8.402	6.833	9.799	7.413	18.826
MER63A	0.602521	0.0782298	0.0167857	0.982913	0.439356	0.359545	-0.0732724	0.935534	0.664293	0.097605	64.9203	60.4288	133.636	142.128	148.957	135.287	68.6353	84.0174	118.483	112.033	144.068	80.2956	77.762	86.2813	137.233	88.4146	218.673	86.328	142.124	90.379	128.05	81.446	148.107
MER63B	0.446652	0.124624	0.152537	0.791313	0.38215	0.327297	-0.00833922	0.99126	0.499369	0.0981071	96.8109	142.3	143.636	164.255	180.735	187.148	170.79	140.512	113.744	176.349	165.254	112.808	113.798	150.992	197.413	152.439	194.103	127.582	177.379	141.682	170.801	125.866	181.318
MER63C	0.729267	0.00589175	-0.121193	0.852188	0.248424	0.607066	-0.0693825	0.932966	0.671497	0.0204588	80.8656	113.06	119.091	174.468	172.79	193.912	77.4142	99.4689	104.265	149.378	103.107	80.2956	92.4609	120.794	170.416	158.537	181.818	104.339	180.39	93.716	126.242	97.85	170.257
MER63D	0.494997	0.122139	0.0424306	0.957374	0.255649	0.610652	-0.0236647	0.979488	0.507928	0.152213	66.0592	66.2768	80	109.787	100.298	103.72	62.2506	66.6345	99.5261	78.8382	97.4576	53.6946	57.3732	99.2235	91.1136	94.5122	132.678	70.779	104.602	76.137	88.148	70.097	106.101
MER65-int	0.670901	7.34249e-06	0.0903866	0.799866	0.435496	0.0286935	-0.158675	0.660102	0.719496	4.21726e-07	1548.97	1703.7	1930	2641.7	2822.24	2919.95	1837.19	1725.25	1985.78	2412.86	2320.62	1458.13	1461.36	1684.21	2778.4	2890.24	2955.77	1727.56	2794.63	1849.41	2366.74	1534.57	2874.81
MER65A	0.678966	0.0843184	0.040702	0.962919	0.675558	0.162952	0.210053	0.780679	0.854195	0.0352217	23.918	44.8343	62.7273	88.5106	76.4647	68.7711	46.2889	37.663	54.5024	90.249	73.4463	35.9606	53.1057	75.9275	83.2396	85.3659	93.3661	43.827	77.916	46.151	81.848	54.998	87.324
MER65B	0.663533	0.192172	-0.071017	0.93104	0.633379	0.265557	0.243273	0.7324	0.730728	0.219687	10.82	11.6959	3.63636	23.8298	19.861	14.6561	7.98085	6.76002	7.109	31.1203	12.7119	5.91133	12.8023	23.2959	20.8099	12.1951	24.57	8.717	19.449	7.283	21.916	14.003	19.192
MER65C	0.285932	0.311965	-0.139111	0.786089	0.188671	0.638332	-0.0401868	0.955575	0.118221	0.726726	158.884	175.439	209.091	224.681	244.29	202.931	153.232	180.589	146.919	214.73	203.39	168.473	169.275	188.956	183.915	182.927	228.501	181.138	223.967	160.247	209.06	175.568	198.448
MER65D	1.21337	0.00123765	0.74293	0.0529587	1.10084	0.0162106	0.337597	0.596419	1.44188	0.00067632	18.2232	11.6959	29.0909	45.9574	64.5482	76.6629	55.8659	47.3201	37.9147	81.9502	43.7853	29.5567	27.027	34.5125	57.9303	48.7805	108.108	19.67	62.39	47.034	62.868	30.365	71.606
MER66-int	0.695204	0.0977515	-0.141384	0.862068	0.636342	0.22417	-0.185706	0.823828	0.708498	0.140606	21.6401	17.5439	38.1818	45.1064	47.6663	56.3698	17.5579	24.6258	23.6967	41.4938	59.322	6.89655	22.7596	31.0613	37.1204	48.7805	63.8821	25.789	49.714	21.96	50.408	20.239	49.928
MER66A	0.51946	0.314685	0.018142	0.982925	0.362136	0.578213	0.225936	0.769083	0.591411	0.306332	9.11162	15.5945	20.9091	28.9362	29.7915	19.1657	11.1732	15.4515	21.327	21.7842	25.4237	19.7044	20.3888	20.7075	23.622	18.2927	39.312	15.205	25.964	15.984	23.604	20.267	27.076
MER66B	0.37556	0.315676	0.408175	0.321283	0.57933	0.154488	0.248549	0.695103	0.491921	0.17698	91.1162	185.185	226.364	168.511	237.339	269.448	208.3	205.215	315.166	297.718	240.113	154.187	159.791	322.692	248.594	304.878	176.904	167.555	225.099	242.894	268.915	212.224	243.459
MER66C	0.254125	0.661438	-0.106328	0.898122	0.159215	0.830963	0.0252843	0.981188	0.370732	0.53395	16.5148	21.4425	18.1818	22.1277	27.8054	21.4205	10.3751	20.2801	16.5877	21.7842	22.5989	17.734	10.4315	30.1984	25.3093	18.2927	34.398	18.713	23.785	15.748	22.192	19.455	26
MER66D	0.474105	1	0.192271	1	0.688802	0.104738	0.115277	1	0.716395	1	0.569476	0	0.909091	1.70213	1.9861	10.1466	1.59617	2.89715	4.73934	8.29876	8.47458	1.47783	2.84495	0.862813	6.74916	0	9.82801	0.493	4.612	3.078	8.387	1.729	5.526
MER67A	-0.354656	0.454105	-0.546408	0.200201	-0.217878	0.726797	-0.273046	0.677573	0.0300755	0.959719	44.9886	58.4795	37.2727	40.8511	24.8262	34.9493	25.5387	27.0401	23.6967	38.3817	36.7232	44.335	33.6652	25.8844	44.9944	48.7805	49.14	46.914	33.542	25.425	37.552	34.628	47.638
MER67B	0.65609	0.169837	-0.0467694	0.958844	0.178184	0.810183	-0.0978705	0.924106	0.505316	0.391968	13.0979	9.74659	33.6364	39.1489	25.8193	49.6054	15.1636	13.0372	28.436	22.8216	25.4237	10.3448	13.2764	26.7472	36.5579	21.3415	34.398	18.827	38.191	18.879	24.123	16.789	30.766
MER67C	0.331944	0.374508	-0.0158927	0.982654	0.14042	0.807027	-0.0742362	0.930882	0.437382	0.23143	64.9203	97.4659	131.818	120.851	128.103	131.905	93.3759	94.1574	101.896	106.846	112.994	84.2365	92.935	96.635	138.358	140.244	130.221	98.068	126.953	96.476	109.92	91.269	136.274
MER67D	0.694401	0.168756	0.375049	0.429844	0.830307	0.106395	0.347996	0.529973	0.975383	0.0930195	4.55581	3.89864	2.72727	9.3617	10.9235	14.6561	8.77893	7.72574	14.218	14.5228	18.3616	5.91133	5.21574	17.2563	12.3735	12.1951	17.199	3.727	11.647	10.241	16.442	9.461	13.923
MER68	0.378408	0.179068	-0.130138	0.808867	0.0221757	0.969204	-0.307406	0.470223	0.168582	0.616679	149.203	161.793	219.091	203.404	240.318	263.811	144.453	166.103	168.246	193.983	165.254	128.079	128.497	157.032	201.35	176.829	221.13	176.696	235.844	159.601	179.619	137.869	199.77
MER68-int	0.406231	0.350366	0.134605	0.862432	0.344154	0.545006	0.074053	0.939841	0.567199	0.228386	37.5854	29.2398	38.1818	48.5106	55.6107	47.3506	27.1349	46.3544	52.1327	53.9419	43.7853	31.5271	29.872	55.22	79.865	36.5854	46.683	35.002	50.491	41.874	48.864	38.873	54.378
MER68B	0.544616	0.299543	-0.12517	0.876842	0.294351	0.666581	-0.186453	0.819957	0.596119	0.298964	7.97267	19.4932	20	44.2553	11.9166	29.3123	12.7694	7.72574	18.9573	10.3734	36.7232	7.88177	9.48317	17.2563	31.4961	27.439	22.113	15.822	28.495	13.151	23.548	11.54	27.016
MER68C	-0.0315055	0.963593	-0.276861	1	-0.485337	0.261656	-0.205867	0.708035	-0.531486	0.348901	3.41686	13.6452	1.81818	4.25532	4.96524	6.76437	2.39425	1.44858	0	0	0	0.492611	1.42248	6.03969	2.81215	0	0	6.293	5.328	1.281	0	2.652	0.937
MER6A	0.304125	0.444666	0.137956	0.833165	0.137645	0.813338	0.0288381	0.97692	0.348402	0.416347	60.9339	87.7193	121.818	95.3191	115.194	134.16	95.7702	101.4	109.005	97.5104	104.52	80.2956	73.0204	125.108	127.672	70.122	152.334	90.157	114.891	102.058	101.015	92.808	116.709
MER6B	0.54923	0.149328	-0.161466	0.820998	0.296441	0.609661	-0.204509	0.778379	0.0816698	0.88671	37.0159	81.8713	67.2727	86.8085	80.4369	119.504	47.087	57.943	47.3934	103.734	55.0847	34.4828	57.3732	56.0828	78.7402	36.5854	73.7101	62.053	95.583	50.808	79.41	49.313	63.012
MER70-int	0.18725	0.772374	0.0396146	0.965127	0.258081	0.712112	0.0583419	0.955982	0.165428	0.812977	14.2369	15.5945	14.5455	23.8298	18.8679	11.274	23.9425	15.4515	4.73934	15.5602	25.4237	10.8374	12.3281	25.8844	19.1226	12.1951	19.656	14.792	17.991	14.711	20.492	16.35	16.991
MER70A	0.759763	0.125793	0.00348956	0.9958	0.405059	0.517996	-0.115247	0.893253	0.585432	0.35976	7.97267	9.74659	3.63636	19.5745	15.8888	19.1657	7.18276	6.76002	7.109	14.5228	12.7119	4.92611	4.26743	6.9025	21.3723	12.1951	7.37101	7.119	18.21	7.017	13.617	5.365	13.646
MER70B	0.57877	0.275743	0.279121	0.61648	0.230281	0.721924	0.0766356	0.933611	0.647865	0.303941	6.26424	0	10.9091	12.766	17.8749	13.5287	11.1732	6.76002	21.327	14.5228	5.64972	7.88177	7.58653	6.9025	15.748	6.09756	22.113	5.724	14.723	13.087	10.086	7.457	14.653
MER70C	0.755897	0.130193	0.104881	1	0.478658	0.397836	0.0889932	0.921398	0.713102	0.246157	6.26424	3.89864	2.72727	16.1702	13.9027	11.274	1.59617	8.20859	9.47867	17.6349	5.64972	3.94089	6.16406	6.9025	17.4353	0	19.656	4.297	13.782	6.428	11.642	5.669	12.364
MER72	0.828033	0.0597746	0.0700047	0.937649	0.956947	0.0484518	-0.0355533	0.975073	0.288614	0.663768	8.54214	33.1384	28.1818	36.5957	55.6107	59.752	17.5579	23.6601	35.545	60.166	64.9718	14.2857	22.2854	27.61	47.8065	15.2439	22.113	23.287	50.653	25.588	62.569	21.394	28.388
MER72B	0.53829	0.223128	0.260262	1	0.125435	1	0.163878	1	0.482394	1	0	0	2.72727	4.25532	6.95134	6.76437	0.798085	3.86287	14.218	2.07469	2.82486	1.97044	2.37079	5.17688	3.37458	3.04878	7.37101	0.909	5.99	6.293	2.45	3.173	4.598
MER74A	0.759608	0.0757362	0.211794	0.767478	0.712334	0.16312	0.196856	0.80521	0.954963	0.0301469	17.6538	27.2904	60.9091	47.6596	76.4647	93.5738	54.2698	39.5944	42.654	72.6141	73.4463	43.8424	28.9237	62.9853	84.9269	70.122	83.5381	35.284	72.566	45.506	73.03	45.25	79.529
MER74B	0.125123	0.836776	-0.167723	0.828231	-0.258811	0.706041	-0.176022	0.836955	0.314509	0.581171	22.2096	25.3411	49.0909	31.4894	27.8054	50.7328	25.5387	14.4858	42.654	33.195	14.1243	15.7635	19.9147	43.1406	47.2441	24.3902	54.0541	32.214	36.676	27.559	23.66	26.273	41.896
MER74C	0.666699	0.17885	0.112052	1	0.466236	0.386852	0.660491	0.11153	0.826874	0.166597	2.84738	3.89864	1.81818	5.10638	10.9235	13.5287	2.39425	2.89715	9.47867	6.22407	11.2994	16.2562	8.53485	13.805	10.6862	9.14634	9.82801	2.855	9.853	4.923	8.762	12.865	9.887
MER75	0.248398	0.512898	-0.0609459	0.933303	-0.022895	0.973091	-0.234448	0.68201	0.354849	0.334718	67.1982	95.5166	96.3636	103.83	105.263	101.466	89.3855	81.1202	68.7204	88.1743	79.096	76.3547	64.4855	67.2994	98.9876	115.854	125.307	86.359	103.52	79.742	83.635	69.38	113.383
MER75B	0.295009	0.615324	0.222041	1	0.410534	0.464954	0.147297	0.841982	0.821879	0.171681	5.69476	1.94932	3.63636	7.65957	8.93744	4.50958	10.3751	5.31144	7.109	17.6349	2.82486	4.92611	2.84495	11.2166	10.6862	15.2439	12.285	3.76	7.036	7.599	10.23	6.329	12.738
MER76	0.676307	0.115639	0.086301	0.922447	0.431759	0.461889	0.0413422	0.969007	0.460593	0.390807	22.779	17.5439	26.3636	34.0426	51.6385	41.7136	17.5579	36.6972	18.9573	34.2324	36.7232	27.0936	24.6562	18.9819	30.3712	36.5854	36.855	22.229	42.465	24.404	35.478	23.577	34.604
MER77	0.458921	0.165529	0.0242538	0.977506	0.459094	0.265962	-0.191994	0.762616	0.341986	0.367755	77.4487	64.3275	90.9091	100.426	134.062	103.72	75.818	53.5973	120.853	119.295	108.757	56.6502	62.5889	80.2416	90.5512	125	95.8231	77.562	112.736	83.423	114.026	66.494	103.791
MER77B	0.778479	0.069149	-0.00357191	0.996189	0.266009	0.693923	0.115535	0.904747	0.919214	0.0488208	11.3895	35.0877	50.9091	64.6809	67.5273	67.6437	31.1253	34.7658	28.436	46.6805	39.548	34.4828	33.1911	43.1406	71.991	64.0244	78.6241	32.462	66.617	31.442	43.114	36.938	71.546
MER8	0.33336	0.351432	-0.059493	0.931813	0.219683	0.64169	-0.102237	0.891045	0.393973	0.216012	119.021	210.526	223.636	192.34	199.603	322.435	162.809	157.412	206.161	188.797	248.588	138.424	162.162	202.761	258.718	219.512	253.071	184.394	238.126	175.461	218.692	167.782	243.767
MER81	0.759062	0.0127761	-0.0147851	0.983734	0.493538	0.263523	-0.0954348	0.913155	0.909146	0.00336164	71.1845	93.5673	156.364	179.574	186.693	220.97	90.9816	105.746	123.223	184.647	139.831	85.2217	79.6586	130.285	214.286	201.22	226.044	107.038	195.746	106.65	162.239	98.388	213.85
MER83	0.453033	0.339675	-0.326971	0.581271	0.475526	0.397679	0.0401661	0.969918	0.115719	0.860209	17.0843	33.1384	36.3636	35.7447	44.6872	48.478	17.5579	15.9343	23.6967	47.7178	43.7853	19.2118	30.8203	39.6894	39.3701	24.3902	27.027	28.862	42.97	19.063	45.752	29.907	30.262
MER83A-int	0.653562	0.158327	0.173361	1	0.441167	0.346718	0.326576	1	0.78105	0.170716	1.13895	0	2.72727	4.25532	11.9166	6.76437	2.39425	4.34573	4.73934	6.22407	7.06215	2.95567	5.6899	8.62813	8.99888	3.04878	9.82801	1.289	7.645	3.826	6.643	5.758	7.292
MER83B-int	0.463939	0.378623	0.279688	1	0.107967	0.867666	0.145233	0.839534	0.460598	0.481478	2.2779	1.94932	5.45455	17.0213	3.97219	4.50958	4.78851	6.27716	14.218	6.22407	2.82486	2.95567	7.58653	5.17688	7.87402	6.09756	7.37101	3.227	8.501	8.428	4.524	5.24	7.114
MER84	0.534511	0.278814	0.237516	0.733654	0.735649	0.159521	0.306134	0.654059	0.668471	0.218533	13.6674	15.5945	25.4545	34.0426	21.8471	38.3315	14.3655	27.0401	37.9147	38.3817	42.3729	26.601	21.8113	31.9241	46.1192	36.5854	17.199	18.239	31.407	26.44	40.377	26.779	33.301
MER85	-0.219592	0.601441	-0.194414	0.732352	-0.208932	0.694241	-0.299178	0.558547	-0.177623	0.679472	74.6014	115.01	109.091	88.5106	61.569	96.956	86.9912	84.9831	73.4597	97.5104	66.3842	69.4581	70.1754	88.0069	95.0506	79.2683	78.6241	99.567	82.345	81.811	81.947	75.88	84.314
MER87	0.580374	0.253774	-0.0356469	1	0.598041	0.258636	0.226216	0.695958	0.294282	0.660866	1.70843	7.79727	1.81818	7.65957	3.97219	20.2931	1.59617	2.89715	4.73934	8.29876	16.9492	3.94089	1.89663	17.2563	11.2486	6.09756	0	3.775	10.642	3.078	12.624	7.698	5.782
MER87B	0.485628	1	0.12152	1	0.49642	0.247129	0.0762484	1	0.6974	1	2.2779	0	0	3.40426	2.97915	10.1466	4.78851	0.965717	2.36967	6.22407	8.47458	1.97044	0.948317	2.58844	10.1237	3.04878	4.914	0.759	5.51	2.708	7.349	1.836	6.029
MER89	0.935786	0.00648651	0.257492	0.67508	0.623658	0.188906	0.235988	0.72545	1.323	0.000155719	29.0433	35.0877	39.0909	74.0426	62.5621	89.0643	44.6927	48.7687	37.9147	59.1286	62.1469	44.335	38.881	46.5919	102.362	70.122	117.936	34.407	75.223	43.792	60.638	43.269	96.807
MER89-int	0.562569	0.283334	0.0664692	0.938821	0.338945	0.60844	-0.0974807	0.921398	0.409028	0.535468	5.69476	9.74659	20.9091	22.1277	18.8679	29.3123	12.7694	7.72574	23.6967	30.083	9.88701	14.7783	10.4315	4.31406	20.2475	9.14634	27.027	12.117	23.436	14.731	19.985	9.841	18.807
MER90	0.416115	0.415059	-0.376234	0.489715	-0.0619712	0.940614	-0.331419	0.614151	0.478508	0.403226	11.3895	35.0877	40.9091	40	44.6872	42.841	21.5483	17.8658	4.73934	30.083	22.5989	16.2562	13.2764	25.0216	29.2463	36.5854	71.2531	29.129	42.509	14.718	26.341	18.185	45.695
MER90a	0.340544	0.38565	-0.409824	0.366359	-0.121436	0.849905	-0.242714	0.705731	0.215121	0.658298	51.8223	99.4152	96.3636	97.8723	97.3188	125.141	64.6449	53.1144	42.654	87.1369	57.9096	53.202	53.1057	88.0069	130.484	60.9756	88.4521	82.534	106.777	53.471	72.523	64.772	93.304
MER91A	1.09131	2.83596e-07	-0.0166311	0.981307	0.816089	0.0038652	0.0370297	0.96297	1.11	1.24339e-06	128.702	175.439	195.455	377.021	340.616	403.608	138.069	170.449	184.834	311.203	309.322	136.946	182.077	194.133	367.267	329.268	420.147	166.532	373.748	164.451	310.263	171.052	372.227
MER91B	0.286035	0.427351	0.00054406	0.999322	0.345088	0.422127	-0.0505929	0.954747	0.178005	0.675785	91.1162	152.047	170.909	150.638	199.603	162.345	114.924	143.892	154.028	183.61	177.966	99.0148	128.497	166.523	191.226	164.634	108.108	138.024	170.862	137.615	180.788	131.345	154.656
MER91C	0.194033	0.770834	-0.485479	0.3187	-0.0804516	0.920796	-0.469705	0.392565	0.196828	0.748356	15.9453	111.111	70	65.5319	77.4578	116.122	35.1157	29.9372	35.545	46.6805	70.6215	29.064	28.4495	46.5919	79.865	64.0244	83.5381	65.685	86.37	33.533	58.651	34.702	75.809
MER92-int	0.894607	0.0246893	0.260439	0.694913	0.698997	0.175721	0.24208	0.74296	0.252602	0.699219	17.6538	27.2904	19.0909	51.0638	41.708	47.3506	31.9234	23.6601	30.8057	49.7925	35.3107	20.197	29.3978	33.6497	39.9325	12.1951	22.113	21.345	46.707	28.796	42.552	27.748	24.747
MER92B	0.501078	0.261625	0.103077	0.899864	0.551156	0.289942	-0.271928	0.693925	0.797322	0.0669294	21.6401	50.6823	55.4545	79.1489	44.6872	72.1533	27.1349	44.423	75.8294	80.9129	60.7345	34.4828	23.2338	34.5125	70.8661	115.854	61.4251	42.592	65.33	49.129	70.824	30.743	82.715
MER94	0.461947	0.129977	-0.152536	0.803255	0.176631	0.72403	-0.0879993	0.917396	0.589144	0.0457731	117.882	226.121	225.455	274.043	234.359	295.378	130.088	154.998	215.64	188.797	245.763	137.438	146.515	239.862	268.279	289.634	319.41	189.819	267.927	166.908	217.28	174.605	292.441
MER94B	0.495547	0.344992	-0.0414982	0.962919	0.268288	0.698853	-0.0301275	0.97814	0.265323	0.696142	9.68109	27.2904	10.9091	27.234	22.8401	25.9301	9.57702	11.5886	23.6967	22.8216	19.774	11.33	11.3798	20.7075	20.8099	18.2927	19.656	15.96	25.335	14.954	21.298	14.472	19.586
MER95	0.472989	0.393324	0.0355922	0.964753	0.350283	0.577976	0.0547842	0.955118	0.416984	0.538996	3.41686	3.89864	11.8182	22.1277	4.96524	13.5287	9.57702	4.82859	7.109	8.29876	16.9492	9.85222	3.79327	8.62813	11.811	12.1951	9.82801	6.378	13.541	7.172	12.624	7.425	11.278
MER96	0.458019	0.313375	0.109734	0.894452	0.358046	0.546595	-0.0491035	0.96297	0.532733	0.265435	21.6401	40.9357	57.2727	51.0638	55.6107	72.1533	31.1253	26.0744	87.6777	64.3154	48.0226	32.0197	28.4495	52.6316	51.1811	64.0244	73.7101	39.949	59.609	48.292	56.169	37.7	62.972
MER96B	0.613351	0.0356176	0.10576	0.873602	0.443726	0.282082	0.0772203	0.928465	0.809693	0.00544822	67.7677	81.8713	92.7273	132.766	123.138	131.905	80.6065	84.0174	104.265	115.145	115.819	68.9655	76.8137	114.754	140.607	152.439	152.334	80.789	129.27	89.63	115.482	86.844	148.46
MER99	0.028063	0.968994	-0.0892955	0.917282	0.0645735	0.939289	-0.119771	0.895793	-0.0942921	0.904232	13.0979	11.6959	14.5455	15.3191	9.93049	15.7835	11.9713	12.0715	9.47867	18.6722	9.88701	10.3448	3.31911	18.9819	26.9966	0	2.457	13.113	13.678	11.174	14.28	10.882	9.818
MER9a1	0.456797	0.380986	0.786995	0.0384185	0.233355	0.741909	0.712038	0.0989827	0.610047	0.274293	12.5285	17.5439	17.2727	28.9362	22.8401	22.5479	47.087	32.3515	40.2844	17.6349	24.0113	20.6897	41.2518	52.6316	20.2475	24.3902	41.769	15.782	24.775	39.908	20.823	38.191	28.802
MER9a2	0.593066	0.127952	0.114135	0.882607	0.319699	0.583006	0.155966	0.849744	0.369529	0.473123	34.738	29.2398	45.4545	52.766	68.5204	63.1342	44.6927	31.8687	52.1327	57.0539	42.3729	34.4828	41.2518	55.22	60.7424	60.9756	27.027	36.477	61.473	42.898	49.713	43.652	49.582
MER9a3	0.284229	0.506277	-0.230008	0.706229	0.254671	0.636102	-0.0860442	0.924114	0.505762	0.176312	48.4055	85.77	79.0909	87.6596	108.242	67.6437	43.8947	61.323	63.981	94.3983	79.096	51.2315	60.2181	82.83	99.5501	97.561	113.022	71.089	87.849	56.4	86.747	64.76	103.378
MERX	0.389179	0.496489	0.0447114	0.959671	0.743403	0.170356	0.0847037	0.933769	-0.248446	0.732323	13.6674	11.6959	9.09091	21.2766	11.9166	21.4205	8.77893	8.69145	23.6967	25.9336	31.0734	14.2857	9.95733	15.5306	12.3735	0	9.82801	11.485	18.205	13.722	28.504	13.258	7.4
MIR	0.528486	0.0112136	-0.0782271	0.87481	0.23104	0.461051	-0.150865	0.780853	0.456654	0.0257324	8106.49	11458.1	13911.8	15149.8	15895.7	18281.8	9251.4	10032.4	12237	13622.4	12877.1	8181.28	8492.18	12971.5	15418.4	14170.7	16869.8	11158.8	16442.5	10506.9	13249.8	9881.66	15486.3
MIR1_Amn	0.419126	0.062585	-0.070385	0.889978	0.200945	0.562238	-0.0680486	0.924106	0.465479	0.0286349	931.093	1255.36	1602.73	1662.13	1646.47	1845.55	1094.97	1171.9	1324.64	1548.76	1385.59	1019.21	1040.3	1528.04	1745.22	1722.56	1825.55	1263.06	1718.05	1197.17	1467.17	1195.85	1764.44
MIR3	0.487812	0.0118358	0.187352	0.558597	0.427135	0.0744445	0.0551077	0.932135	0.570325	0.00137532	6404.33	8444.44	9856.36	10776.2	11353.5	13095.8	8683.96	9149.69	10632.7	11532.2	11007.1	7639.9	7533.9	10616.9	12306.5	11408.5	13390.7	8235.05	11741.8	9488.78	11269.6	8596.91	12368.6
MIRb	0.556513	0.0058395	-0.0176779	0.975534	0.305402	0.288869	-0.070553	0.918697	0.563778	0.00375132	10382.7	14037	17596.4	19807.7	20241.3	23093.6	12235.4	13009.7	16210.9	18180.5	16959	11078.3	11578.5	17055.2	20489.3	19551.8	22909.1	14005.4	21047.5	13818.7	17569.8	13237.3	20983.4
MIRc	0.439049	0.029078	-0.0103988	0.982925	0.258722	0.365592	-0.0989535	0.8655	0.440759	0.0225767	5933.37	7886.94	9493.64	10081.7	10419.1	11595.3	7056.66	7326.41	8753.55	9855.81	8956.21	6302.46	6304.41	8961.17	10546.7	9786.59	11614.3	7771.32	10698.7	7712.21	9406.01	7189.35	10649.2
MLT-int	0.216894	0.691262	-0.0728908	0.932853	-0.103585	0.891297	-0.0345431	0.97517	0.0145722	0.983	23.918	29.2398	60.9091	42.5532	45.6802	51.8602	35.9138	32.3515	37.9147	33.195	35.3107	34.4828	29.872	46.5919	35.9955	36.5854	44.226	38.022	46.698	35.393	34.253	36.982	38.936
MLT1-int	0.571701	0.197089	0.50964	0.261652	0.634571	0.237889	0.264656	0.705731	0.115018	0.863075	42.7107	21.4425	19.0909	48.5106	45.6802	51.8602	44.6927	58.9087	47.3934	76.7635	33.8983	33.0049	30.3461	54.3572	37.1204	36.5854	19.656	27.748	48.684	50.332	55.331	39.236	31.121
MLT1A	0.610966	0.00195885	-0.0987458	0.857783	0.252371	0.441391	-0.108804	0.855723	0.417433	0.0869385	268.223	263.158	326.364	419.574	452.83	473.506	220.271	238.049	350.711	376.556	314.972	235.468	228.544	327.006	403.825	298.78	454.545	285.915	448.637	269.677	345.764	263.673	385.717
MLT1A-int	0.292608	0.568865	0.054469	0.950027	-0.250846	0.701527	-0.0782011	0.938408	-0.122876	0.860394	28.4738	29.2398	53.6364	33.1915	47.6663	66.5163	35.1157	38.6287	47.3934	28.0083	29.661	22.6601	29.3978	51.7688	52.8684	36.5854	4.914	37.117	49.125	40.379	28.835	34.609	31.456
MLT1A0	0.631059	0.00244383	0.178902	0.65278	0.546199	0.0419323	0.132198	0.819957	0.686575	0.000953979	511.39	713.45	857.273	1055.32	1102.28	1148.82	764.565	742.154	888.626	1045.64	1042.37	704.926	627.312	984.469	1074.8	1100.61	1238.33	694.038	1102.14	798.448	1044.01	772.236	1137.91
MLT1A0-int	0.644621	0.126502	-0.076455	0.93104	0.690211	0.17016	-0.0322328	0.977327	0.890762	0.0388883	22.2096	21.4425	32.7273	39.1489	50.6455	48.478	21.5483	20.2801	30.8057	41.4938	60.7345	24.6305	12.3281	37.9638	57.3678	60.9756	44.226	25.46	46.091	24.211	51.114	24.974	54.19
MLT1A1	0.937726	5.89276e-05	0.0626749	0.925722	0.824543	0.00624346	0.108008	0.881644	0.933437	0.000191244	130.979	187.135	230.909	333.617	382.324	393.461	174.781	177.692	229.858	378.631	314.972	158.621	185.87	257.118	343.645	332.317	412.776	183.008	369.801	194.11	346.801	200.536	362.913
MLT1A1-int	0.42697	0.453915	0.141596	0.853527	0.56651	0.33082	0.179697	0.81744	0.521686	0.420665	2.2779	17.5439	14.5455	14.4681	17.8749	24.8027	18.3559	12.5543	11.8483	31.1203	19.774	9.85222	7.58653	31.0613	34.3082	9.14634	14.742	11.456	19.049	14.253	25.447	16.167	19.399
MLT1B	0.627167	0.0019872	-0.0361735	0.947278	0.380779	0.180864	-0.0918579	0.886312	0.628685	0.00235571	548.975	762.183	868.182	1039.15	1186.69	1219.84	633.679	702.559	784.36	969.917	956.215	566.995	596.491	860.224	1055.68	1067.07	1302.21	726.447	1148.56	706.866	963.066	674.57	1141.65
MLT1B-int	0.551412	0.166214	0.320716	0.545787	0.682916	0.135328	0.245551	0.710389	0.597856	0.180676	30.1822	38.9864	46.3636	52.766	73.4856	57.4972	47.087	50.2173	63.981	63.278	79.096	38.4236	47.89	61.2597	43.8695	88.4146	63.8821	38.511	61.25	53.762	71.187	49.191	65.389
MLT1C	0.626159	0.00395467	-0.00544055	0.991372	0.47921	0.0924283	-0.0232573	0.977327	0.735237	0.000746409	598.519	857.7	1046.36	1180.43	1365.44	1425.03	753.392	759.054	985.782	1170.12	1220.34	664.039	722.143	1069.03	1452.19	1189.02	1611.79	834.194	1323.63	832.742	1195.23	818.403	1417.67
MLT1C-int	0.647763	0.209864	0.174225	0.802829	0.59867	0.295573	0.124072	0.886115	1.22948	0.0202954	5.69476	7.79727	6.36364	5.10638	19.861	24.8027	5.58659	8.69145	16.5877	21.7842	11.2994	2.95567	9.48317	13.805	16.3105	30.4878	29.484	6.619	16.59	10.289	16.542	8.748	25.427
MLT1D	0.64049	0.00117621	0.013648	0.981335	0.428218	0.108734	-0.0295511	0.967049	0.529589	0.00820962	841.686	1122.81	1351.82	1607.66	1787.49	1900.79	1011.97	1058.91	1286.73	1543.57	1492.94	900	976.766	1362.38	1589.99	1512.2	1742.01	1105.44	1765.31	1119.2	1518.25	1079.72	1614.73
MLT1D-int	0.759655	0.056983	0.212346	0.760256	0.555011	0.290481	0.154796	0.863022	0.488927	0.349694	25.0569	23.3918	45.4545	44.2553	69.5134	74.4081	37.51	34.283	52.1327	49.7925	59.322	18.7192	26.5529	72.4763	65.2418	27.439	46.683	31.301	62.726	41.309	54.557	39.249	46.455
MLT1E	0.881051	0.0645793	0.323744	0.55897	0.585973	0.308196	0.275918	0.681407	1.06194	0.0533363	5.12528	1.94932	22.7273	25.5319	25.8193	41.7136	12.7694	16.4172	33.1754	25.9336	25.4237	9.35961	17.0697	27.61	26.4342	48.7805	27.027	9.934	31.022	20.787	25.679	18.013	34.081
MLT1E1	0.583982	0.207309	-0.334641	0.568014	0.319292	0.620266	-0.219312	0.778275	0.173084	0.792376	14.2369	31.1891	27.2727	35.7447	55.6107	31.5671	12.7694	17.8658	11.8483	35.2697	31.0734	14.2857	15.1731	24.1588	34.8706	15.2439	29.484	24.233	40.974	14.161	33.172	17.873	26.533
MLT1E1A	0.570671	0.0232306	0.278416	0.442944	0.381559	0.26636	0.141201	0.827579	0.647535	0.0126471	133.257	140.351	153.636	182.979	226.415	248.027	164.405	169.966	206.161	189.834	192.09	126.108	138.928	219.154	237.908	176.829	267.813	142.415	219.14	180.178	190.962	161.397	227.517
MLT1E1A-int	0.0731982	0.908689	0.189116	1	0.460624	0.401868	0.26805	0.655921	0.135976	0.848385	1.13895	1.94932	8.18182	5.10638	3.97219	4.50958	9.57702	8.69145	2.36967	8.29876	14.1243	9.85222	6.63822	7.76531	5.06187	0	9.82801	3.757	4.529	6.879	11.212	8.085	4.963
MLT1E2	0.529395	0.032682	0.127911	0.815285	0.69702	0.0125708	0.432454	0.17198	1.03413	4.10256e-06	146.925	177.388	200.909	225.532	269.116	284.104	164.405	180.589	246.445	308.091	285.311	218.719	239.45	283.003	386.952	420.732	304.668	175.074	259.584	197.147	296.701	247.057	370.784
MLT1E2-int	0.783014	0.0758672	0.167468	1	0.599305	0.17328	0.204289	1	0.986349	0.0717598	0	3.89864	0	3.40426	13.9027	12.4014	4.78851	1.93143	4.73934	11.4108	8.47458	3.44828	1.89663	6.9025	10.6862	6.09756	12.285	1.3	9.903	3.82	9.943	4.082	9.69
MLT1E3	0.996114	0.00359848	-0.180263	0.803255	0.875378	0.0359423	0.182117	0.814276	1.07055	0.00356006	28.4738	38.9864	43.6364	91.9149	61.569	101.466	33.5196	29.4544	26.0664	80.9129	79.096	41.8719	31.2945	61.2597	76.4904	76.2195	108.108	37.032	84.983	29.68	80.004	44.809	86.939
MLT1F	0.666364	0.0114248	0.133375	0.81984	0.548916	0.126922	0.0581188	0.945658	0.729092	0.00884259	115.604	179.337	210	263.83	297.915	270.575	192.338	162.24	210.9	286.307	230.226	149.754	148.886	231.234	281.215	243.902	336.609	168.314	277.44	188.493	258.267	176.624	287.242
MLT1F-int	0.844255	0.0272422	0.124601	0.876842	0.493042	0.365962	0.349237	0.576571	0.849614	0.0475157	28.4738	31.1891	21.8182	45.1064	57.5968	67.6437	27.1349	36.2144	28.436	37.3444	50.8475	27.0936	30.8203	64.711	56.243	42.6829	63.8821	27.16	56.782	30.595	44.096	40.875	54.269
MLT1F1	0.362467	0.214679	0.144133	0.787441	0.689047	0.0242869	0.0872165	0.895793	0.645067	0.0114682	129.271	181.287	198.182	193.191	246.276	225.479	193.136	167.069	213.27	314.315	259.887	176.355	182.551	182.916	258.155	280.488	275.184	169.58	221.649	191.159	287.101	180.607	271.276
MLT1F1-int	0.668639	0.163239	0.160726	0.835101	0.348589	0.595477	-0.213077	0.78494	0.480294	0.431148	9.11162	19.4932	16.3636	32.3404	20.854	33.8219	22.3464	10.14	26.0664	24.8963	19.774	10.8374	9.95733	10.3538	15.748	39.6341	19.656	14.989	29.005	19.518	22.335	10.383	25.013
MLT1F2	0.378258	0.119571	-0.0312222	0.959795	0.224239	0.539235	-0.218946	0.629335	0.288592	0.267727	268.793	393.762	392.727	417.872	479.643	489.29	294.493	305.649	436.019	456.432	371.469	252.217	287.814	342.537	419.01	387.195	486.486	351.761	462.268	345.387	413.95	294.189	430.897
MLT1F2-int	0.0122908	0.986235	-0.248366	0.716099	0.0523255	0.949836	-0.20823	0.791789	-0.114193	0.867604	15.3759	31.1891	58.1818	30.6383	38.7289	36.0767	27.1349	27.0401	18.9573	34.2324	39.548	27.0936	23.2338	30.1984	35.9955	18.2927	36.855	34.916	35.148	24.377	36.89	26.842	30.381
MLT1G	0.910087	0.000265771	-0.182646	0.759779	0.566187	0.129475	-0.0613997	0.938668	0.70099	0.0143906	94.533	136.452	89.0909	194.043	235.353	198.422	108.54	90.7774	61.6114	188.797	141.243	93.5961	99.5733	105.263	169.291	167.683	194.103	106.692	209.272	86.976	165.02	99.477	177.026
MLT1G-int	0.544622	0.296801	0.117955	1	0.251434	0.668381	0.010886	1	-0.123273	1	2.84738	3.89864	2.72727	8.51064	5.95829	11.274	5.58659	3.86287	4.73934	9.3361	2.82486	1.47783	0.948317	7.76531	3.37458	0	2.457	3.158	8.581	4.73	6.08	3.397	1.944
MLT1G1	0.596085	0.00604483	0.148461	0.748874	0.510073	0.0965765	0.055614	0.935511	0.872364	7.97151e-05	170.273	187.135	197.273	271.489	284.012	304.397	181.963	226.944	213.27	313.278	230.226	175.862	180.18	224.331	342.52	286.585	412.776	184.894	286.633	207.392	271.752	193.458	347.294
MLT1G1-int	0.0362415	0.948296	-0.336345	0.494129	-0.175411	0.76457	-0.00358509	0.997139	-0.340094	0.459253	68.9066	52.6316	61.8182	83.4043	49.6524	57.4972	38.3081	52.1487	42.654	49.7925	56.4972	51.2315	59.2698	75.9275	54.5557	45.7317	36.855	61.119	63.518	44.37	53.145	62.143	45.714
MLT1G3	0.663472	0.0508119	0.113202	0.877484	0.415099	0.389571	0.176323	0.806568	0.82746	0.0165588	55.2392	52.6316	97.2727	92.766	136.048	127.396	75.818	62.7716	97.1564	106.846	90.3955	61.0837	77.2878	107.852	115.861	118.902	162.162	68.381	118.736	78.582	98.621	82.074	132.308
MLT1G3-int	0.52276	0.334178	-0.088346	0.912143	0.15415	0.837739	0.171181	0.840338	0.595073	0.34203	6.26424	11.6959	9.09091	22.1277	11.9166	15.7835	5.58659	7.24288	9.47867	12.4481	9.88701	9.85222	9.95733	15.5306	7.31159	27.439	22.113	9.017	16.609	7.436	11.168	11.78	18.955
MLT1H	1.03952	4.8324e-08	0.493653	0.0389166	1.20642	6.72615e-08	0.367599	0.286928	1.32943	2.64194e-11	264.806	306.043	398.182	631.489	714.995	737.317	483.639	439.401	502.37	843.361	751.412	384.236	389.758	528.041	814.961	725.61	995.086	323.01	694.6	475.137	797.387	434.012	845.219
MLT1H-int	0.611536	0.157464	-0.0104409	0.988499	0.579342	0.277062	-0.297259	0.671221	0.416968	0.453832	19.9317	25.3411	25.4545	42.5532	37.7358	41.7136	22.3464	23.1772	23.6967	37.3444	46.6102	23.6453	11.3798	12.0794	43.8695	21.3415	31.941	23.576	40.668	23.073	41.977	15.701	32.384
MLT1H1	0.657903	0.0229532	0.0475716	0.94883	0.608325	0.10512	0.0381063	0.964241	0.978316	0.000480519	74.0319	97.4659	130	168.511	163.853	167.982	89.3855	102.849	125.592	165.975	162.429	89.1626	102.418	119.931	209.224	222.561	194.103	100.499	166.782	105.942	164.202	103.837	208.629
MLT1H1-int	0.185078	0.780738	0.101977	0.889978	0.231114	0.714912	-0.108134	0.898314	1.25311	0.0189525	3.41686	7.79727	9.09091	7.65957	11.9166	6.76437	3.99042	5.7943	18.9573	22.8216	0	2.95567	7.58653	4.31406	15.748	39.6341	27.027	6.768	8.78	9.581	11.411	4.952	27.47
MLT1H2	0.664122	0.0404775	0.170097	0.787934	0.544426	0.187508	0.0748174	0.931611	0.581251	0.0954405	60.3645	77.9727	107.273	139.574	170.804	105.975	86.9912	84.0174	120.853	133.817	122.881	70.936	85.3485	106.989	135.546	103.659	140.049	81.87	138.785	97.287	128.349	87.758	126.418
MLT1I	0.69769	0.00339578	0.0899482	0.875815	0.446634	0.182148	0.0846437	0.907281	0.829308	0.000954816	186.788	218.324	307.273	388.085	359.484	456.595	229.848	252.535	289.1	319.502	351.695	220.197	223.803	322.692	430.259	344.512	535.627	237.461	401.388	257.161	335.598	255.564	436.799
MLT1I-int	1.00939	0.0285665	0.0370094	0.964532	0.861888	0.100443	0.27542	0.677573	1.29988	0.0125847	4.55581	7.79727	8.18182	23.8298	18.8679	24.8027	6.38468	8.20859	7.109	22.8216	22.5989	4.4335	9.48317	23.2959	19.685	27.439	34.398	6.845	22.5	7.234	22.71	12.404	27.174
MLT1J	0.648542	0.00464597	0.0925871	0.872758	0.620427	0.0304918	0.05275	0.944946	0.795143	0.00041418	283.599	399.61	499.091	585.532	689.176	636.979	375.1	370.352	537.915	609.959	652.542	374.384	350.403	509.06	641.732	695.122	771.499	394.1	637.229	427.789	631.25	411.282	702.784
MLT1J-int	0.550283	0.25954	-0.462446	0.343348	0.348445	0.590091	-0.148186	0.86838	0.654513	0.227767	9.68109	33.1384	25.4545	43.4043	30.7845	38.3315	6.38468	12.0715	11.8483	29.0456	36.7232	11.8227	12.3281	29.3356	47.8065	21.3415	49.14	22.758	37.507	10.101	32.884	17.829	39.429
MLT1J1	0.598001	0.0398596	0.06542	0.928008	0.611592	0.108985	0.0790157	0.923623	0.773943	0.00996866	75.1708	93.5673	104.545	124.255	158.888	148.816	86.9912	83.0517	125.592	118.257	182.203	84.7291	88.6676	119.068	143.982	140.244	206.388	91.095	143.986	98.545	150.23	97.488	163.538
MLT1J1-int	0.813026	0.0977813	0.35994	0.461111	0.197614	0.761689	0.250864	0.698648	0.573958	0.366434	2.84738	5.84795	4.54545	8.51064	15.8888	19.1657	6.38468	9.65717	16.5877	5.18672	8.47458	7.88177	9.00901	6.03969	23.622	3.04878	2.457	4.414	14.522	10.877	6.831	7.643	9.709
MLT1J2	0.535831	0.0367779	-0.018603	0.979461	0.393797	0.269643	-0.00737757	0.991704	0.346689	0.288623	142.938	191.033	226.364	255.319	271.102	308.906	186.752	152.1	218.009	238.589	266.949	171.921	170.697	213.115	253.093	164.634	299.754	186.778	278.443	185.621	252.769	185.244	239.161
MLT1J2-int	0.292479	0.631316	0.120686	0.868561	0.329652	0.601302	0.00704116	0.99416	0.265093	0.714436	2.84738	3.89864	12.7273	11.0638	14.8957	5.63698	6.38468	9.17431	11.8483	17.6349	7.06215	5.91133	5.6899	8.62813	11.811	6.09756	9.82801	6.491	10.532	9.136	12.349	6.743	9.246
MLT1K	0.680502	0.000584653	0.153649	0.721661	0.642822	0.0118734	0.113554	0.848143	0.792423	0.000103463	447.608	514.62	678.182	824.681	904.667	974.07	557.861	563.979	739.336	984.44	785.311	510.345	546.705	741.156	989.314	810.976	1100.74	546.803	901.139	620.392	884.875	599.402	967.009
MLT1L	0.687689	0.0008199	0.0746771	0.886503	0.418763	0.176229	0.00432171	0.995884	0.684205	0.00113036	297.267	374.269	451.818	565.957	657.398	636.979	368.715	368.904	459.716	581.95	443.503	335.468	328.118	464.193	562.992	655.488	626.536	374.451	620.111	399.112	512.727	375.926	615.005
MLT1M	0.114619	0.821336	0.258758	0.673529	0.241035	0.666107	-0.0152641	0.985565	0.31499	0.468419	48.9749	58.4795	94.5455	60.4255	81.43	81.1725	71.0295	56.9773	146.919	81.9502	84.7458	50.7389	63.5372	86.2813	83.802	85.3659	90.9091	67.333	74.343	91.642	83.348	66.852	86.692
MLT1N2	0.563843	0.0699911	-0.04724	0.950027	0.423217	0.329275	-0.0106817	0.990216	0.572933	0.12504	83.1435	128.655	173.636	175.319	200.596	220.97	98.9625	129.406	142.18	205.394	156.78	105.419	122.807	152.718	196.85	115.854	285.012	128.478	198.962	123.516	181.087	126.981	199.239
MLT1O	0.798208	0.000570372	0.127309	0.813766	0.703547	0.0172933	0.102236	0.881373	0.832273	0.00141715	124.146	124.756	161.818	237.447	233.366	280.722	146.848	161.275	146.919	239.627	233.051	124.631	145.092	180.328	267.717	189.024	299.754	136.907	250.512	151.681	236.339	150.017	252.165
MLT2A1	0.422683	0.13478	0.267574	0.510417	0.429498	0.249667	0.166886	0.778379	0.502145	0.0854519	115.604	169.591	174.545	199.149	224.429	202.931	185.954	167.552	220.379	241.701	183.616	167.488	142.248	216.566	201.35	195.122	267.813	153.247	208.836	191.295	212.659	175.434	221.428
MLT2A2	0.94145	4.02754e-05	0.329646	0.388086	0.780317	0.0121283	0.233137	0.679551	1.05402	9.41451e-06	103.645	118.908	149.091	234.894	256.207	263.811	143.655	151.618	201.422	255.187	200.565	151.232	107.16	198.447	269.404	262.195	272.727	123.881	251.637	165.565	227.876	152.279	268.109
MLT2B1	0.744813	0.0365882	0.258355	0.663677	0.800328	0.0727018	0.112782	0.899874	0.939731	0.0120988	37.5854	58.4795	104.545	117.447	121.152	135.287	86.9912	90.2945	80.5687	177.386	100.282	58.6207	67.3305	100.086	134.421	115.854	174.447	66.87	124.629	85.951	138.834	75.346	141.574
MLT2B2	0.544274	0.200205	0.220015	0.747657	0.87678	0.045418	0.0480616	0.96297	0.777097	0.0682945	27.3349	35.0877	66.3636	63.8298	55.6107	90.1917	37.51	58.9087	71.09	105.809	87.5706	52.2167	33.1911	50.906	78.7402	60.9756	105.651	42.929	69.877	55.836	96.69	45.438	81.789
MLT2B3	0.213965	0.482289	0.141083	0.769004	0.421628	0.189666	0.0741697	0.919361	0.47195	0.0730266	157.175	196.881	213.636	238.298	220.457	202.931	215.483	203.283	213.27	266.598	252.825	164.532	190.612	247.627	225.534	283.537	299.754	189.231	220.562	210.679	259.711	200.924	269.608
MLT2B4	0.375246	0.263808	-0.0834471	0.899577	0.246906	0.603684	-0.0520318	0.951988	0.575987	0.0533914	104.784	83.8207	132.727	129.362	125.124	182.638	97.3663	91.7431	118.483	153.527	110.169	100.985	83.4519	127.696	169.854	149.39	179.361	107.111	145.708	102.531	131.848	104.044	166.202
MLT2B5	0.384723	0.500419	-0.0125339	1	-0.229724	0.659509	-0.213688	1	0.129233	0.863004	7.40319	3.89864	1.81818	6.80851	6.95134	13.5287	0	2.89715	11.8483	3.11203	0	2.95567	0.948317	1.72563	7.87402	3.04878	4.914	4.373	9.096	4.915	1.556	1.877	5.279
MLT2C1	0.711503	0.0485436	0.0896438	0.906359	0.873854	0.0275411	0.0241253	0.979488	1.07148	0.00122955	38.7244	52.6316	66.3636	66.383	125.124	93.5738	55.0678	52.1487	66.3507	92.3237	131.356	58.6207	46.4675	55.22	104.612	121.951	137.592	52.573	95.027	57.856	111.84	53.436	121.385
MLT2C2	0.728319	0.0657903	0.101558	0.901746	0.388275	0.509292	0.275079	0.680429	0.896359	0.0330991	22.779	25.3411	30.9091	47.6596	49.6524	52.9876	35.9138	30.9029	18.9573	43.5685	33.8983	33.4975	36.5102	35.3753	55.6805	48.7805	61.4251	26.343	50.1	28.591	38.733	35.128	55.295
MLT2D	0.871754	0.00389661	-0.0891486	0.90176	0.533425	0.211331	-0.112096	0.896832	0.88922	0.0147648	52.9613	74.0741	84.5455	105.532	159.881	155.581	67.0391	65.1859	59.2417	122.407	96.0452	42.3645	54.5282	93.1838	160.855	70.122	186.732	70.527	140.331	63.822	109.226	63.359	139.236
MLT2E	0.353223	0.546788	-0.127288	1	-0.144785	0.834046	-0.107624	0.900862	0.465675	0.483477	6.83371	3.89864	7.27273	2.55319	19.861	11.274	4.78851	4.82859	2.36967	3.11203	5.64972	4.92611	4.26743	5.17688	8.43645	12.1951	14.742	6.002	11.229	3.996	4.381	4.79	11.791
MLT2F	0.655421	0.0815346	0.0630681	0.940094	0.217058	0.73451	0.0625959	0.951265	0.381216	0.443233	38.7244	35.0877	70.9091	66.383	88.3813	101.466	44.6927	58.9087	52.1327	76.7635	42.3729	41.3793	41.2518	75.0647	84.3645	36.5854	73.7101	48.24	85.41	51.911	59.568	52.565	64.887
MSR1	0.430801	0.253914	-0.276728	0.622039	-0.000698022	0.999037	-0.0995501	0.918425	0.335663	0.443397	64.9203	116.959	181.818	150.638	184.707	179.256	78.2123	84.5002	118.483	134.855	105.932	92.1182	57.3732	178.602	133.858	125	216.216	121.233	171.534	93.732	120.393	109.365	158.358
MST-int	0.590098	0.00584534	0.530235	0.0154465	0.771736	0.000693315	0.479322	0.048035	0.983537	4.66956e-08	301.822	255.361	330	440.851	540.218	397.971	473.264	478.513	379.147	553.942	501.412	417.734	409.199	464.193	582.115	588.415	641.278	295.728	459.68	443.641	527.677	430.375	603.936
MSTA	0.642657	0.00258706	-0.0139522	0.981618	0.466163	0.111564	0.0974202	0.883591	0.662554	0.00207862	717.54	912.281	1268.18	1451.06	1598.81	1607.67	912.211	918.397	1040.28	1482.37	1264.12	893.103	886.202	1360.66	1536	1414.63	1727.27	966.001	1552.51	956.964	1373.24	1046.65	1559.3
MSTA-int	0.636232	0.0421927	0.176741	0.769956	0.438212	0.310423	0.257062	0.678203	0.629143	0.0613483	118.451	206.628	318.182	313.191	340.616	408.117	225.06	232.255	298.578	318.465	296.61	204.433	219.061	396.031	404.949	262.195	363.636	214.42	353.975	251.964	307.537	273.175	343.594
MSTA1	0.719882	0.0568752	-0.219171	0.746269	0.485858	0.329785	-0.188567	0.799387	0.579803	0.169733	30.7517	58.4795	57.2727	57.8723	96.3257	112.74	31.9234	46.3544	33.1754	77.8008	70.6215	37.931	40.7776	39.6894	88.3015	73.1707	63.8821	48.835	88.979	37.151	74.211	39.466	75.118
MSTB	0.557378	0.0413917	0.0504822	0.943656	0.476002	0.200267	0.0160132	0.983829	0.761704	0.00438736	152.62	302.144	281.818	376.17	372.393	364.149	208.3	228.875	334.123	391.079	317.797	201.97	220.009	320.104	408.886	396.341	476.658	245.527	370.904	257.099	354.438	247.361	427.295
MSTB-int	0.570945	0.105937	0.00529954	0.994293	0.405791	0.406825	0.0372411	0.969556	0.777654	0.0257051	43.2802	52.6316	69.0909	98.7234	80.4369	82.2999	76.6161	37.1801	52.1327	79.8755	76.2712	47.2906	46.4675	78.516	95.613	106.707	100.737	55.001	87.153	55.31	78.073	57.425	101.019
MSTB1	0.599739	0.023632	0.123457	0.837518	0.505393	0.155802	0.0271856	0.976019	0.743451	0.00741041	121.298	167.641	212.727	251.064	257.2	279.594	167.598	161.275	234.597	240.664	255.65	140.394	150.782	222.606	265.467	246.951	358.722	167.222	262.619	187.823	248.157	171.261	290.38
MSTB1-int	0.479881	0.381945	-0.281232	0.600617	0.0568389	0.945244	-0.151254	0.86282	0.200857	0.782367	5.69476	13.6452	12.7273	15.3191	23.8332	15.7835	7.98085	5.31144	0	19.7095	2.82486	8.867	6.63822	7.76531	14.0607	12.1951	12.285	10.689	18.312	4.431	11.267	7.757	12.847
MSTB2	0.574912	0.172218	0.028764	0.975588	0.556975	0.300259	-0.0472145	0.964018	0.48307	0.345145	24.4875	29.2398	61.8182	63.8298	64.5482	65.389	30.3272	38.6287	54.5024	88.1743	46.6102	23.6453	37.9327	49.1803	77.6153	51.8293	41.769	38.515	64.589	41.153	67.392	36.919	57.071
MSTB2-int	0.53052	1	0.0864388	1	0.251936	1	0.255961	1	0.498985	1	0.569476	0	1.81818	5.95745	7.94439	2.25479	3.19234	2.41429	0	4.14938	2.82486	2.95567	2.84495	6.03969	4.49944	9.14634	0	0.796	5.386	1.869	3.487	3.947	4.549
MSTC	0.622702	0.004382	0.394573	0.131695	0.555684	0.0437478	0.317228	0.385287	0.869466	3.60964e-05	249.431	298.246	371.818	464.681	544.191	446.449	405.427	425.881	414.692	481.328	449.153	360.591	355.619	467.645	516.31	560.976	653.563	306.498	485.107	415.333	465.24	394.618	576.95
MSTC-int	0.483973	0.382666	-0.0573336	0.94064	0.438527	0.480258	0.155806	0.85145	0.345835	0.618763	9.68109	7.79727	5.45455	13.617	18.8679	11.274	6.38468	11.1057	0	17.6349	12.7119	12.8079	2.84495	17.2563	16.8729	12.1951	4.914	7.644	14.586	5.83	15.173	10.97	11.327
MSTD	0.689443	0.00602988	-0.00878548	0.987057	0.393422	0.290419	-0.0213028	0.979715	0.554859	0.0341125	205.011	235.867	356.364	380.426	431.976	534.386	256.983	271.849	263.033	422.199	300.847	199.507	223.329	363.244	434.758	350.61	407.862	265.747	448.929	263.955	361.523	262.027	397.743
MSTD-int	0.394839	0.431589	0.100108	0.90446	0.326357	0.603684	0.017609	0.985381	0.748638	0.105544	23.918	27.2904	83.6364	51.0638	87.3883	59.752	44.6927	45.3887	66.3507	69.5021	57.9096	33.9901	46.9417	58.6713	72.5534	88.4146	100.737	44.948	66.068	52.144	63.706	46.534	87.235
MamGyp-int	0.361873	0.120983	-0.0535968	0.927622	0.270742	0.420303	0.0187495	0.979364	0.512239	0.0192477	214.692	210.526	249.091	299.574	293.942	288.613	199.521	192.178	267.773	253.112	300.847	210.837	203.888	273.512	331.271	329.268	316.953	224.77	294.043	219.824	276.98	229.412	325.831
MamGypLTR1a	0.394754	0.496118	-0.129166	0.86498	0.146089	0.848451	-0.186602	0.804234	0.203393	0.78012	5.12528	31.1891	9.09091	17.0213	15.8888	36.0767	9.57702	5.7943	18.9573	26.971	8.47458	2.95567	8.53485	17.2563	21.3723	24.3902	7.37101	15.135	22.996	11.443	17.723	9.582	17.711
MamGypLTR1b	0.429101	0.402304	0.192507	0.796669	0.35613	0.577745	0.0318813	0.977332	0.184279	0.788974	14.8064	35.0877	16.3636	28.9362	31.7776	34.9493	23.9425	25.1086	33.1754	37.3444	25.4237	19.2118	16.1214	31.0613	38.2452	24.3902	9.82801	22.086	31.888	27.409	31.384	22.131	24.154
MamGypLTR1c	0.41852	0.427721	-0.00631104	0.993028	0.406378	0.51717	-0.0461972	0.964667	0.5855	0.296199	11.959	15.5945	31.8182	29.7872	27.8054	33.8219	16.7598	16.4172	28.436	24.8963	39.548	12.8079	16.1214	27.61	40.4949	42.6829	19.656	19.791	30.471	20.538	32.222	18.846	34.278
MamGypLTR1d	0.206977	0.750833	-0.419763	0.395099	-0.188689	0.797046	-0.330288	0.609555	0.0102777	0.989254	7.40319	29.2398	18.1818	24.6809	11.9166	29.3123	11.1732	6.27716	4.73934	12.4481	14.1243	9.85222	6.63822	13.805	11.811	21.3415	22.113	18.275	21.97	7.397	13.286	10.098	18.422
MamGypLTR2b	0.465733	0.386221	-0.119352	0.880175	0.516653	0.385171	-0.121406	0.897818	1.0623	0.0283907	11.959	9.74659	18.1818	16.1702	31.7776	20.2931	6.38468	14.4858	11.8483	22.8216	28.2486	12.8079	10.4315	10.3538	33.7458	36.5854	39.312	13.296	22.747	10.906	25.535	11.198	36.548
MamGypLTR2c	0.429221	0.447437	-0.0238929	0.979469	0.197582	0.784084	-0.137372	0.872912	0.555734	0.381144	4.55581	13.6452	14.5455	13.617	20.854	19.1657	6.38468	10.6229	14.218	14.5228	14.1243	5.91133	4.74158	13.805	19.1226	6.09756	34.398	10.915	17.879	10.409	14.324	8.153	19.873
MamGypLTR3	0.297592	0.628493	0.449527	0.35448	0.480377	0.425259	0.314408	0.6294	0.674852	0.269701	5.69476	3.89864	12.7273	13.617	14.8957	6.76437	12.7694	17.3829	23.6967	18.6722	14.1243	16.7488	9.48317	14.6678	13.4983	24.3902	14.742	7.44	11.759	17.95	16.398	13.633	17.544
MamGypLTR3a	0.676749	0.143794	0.141162	0.862432	0.313483	0.638361	-0.0261055	0.980447	0.86272	0.0851055	9.11162	25.3411	36.3636	51.0638	41.708	42.841	38.3081	22.2115	23.6967	26.971	40.9605	16.2562	17.0697	34.5125	48.369	36.5854	68.7961	23.605	45.204	28.072	33.966	22.613	51.25
MamGypsy2-I	1.00153	0.017188	0.562593	0.209778	0.720154	0.175425	0.139784	0.87944	0.987598	0.0369243	11.959	15.5945	37.2727	57.8723	36.7428	81.1725	33.5196	44.9058	56.872	53.9419	42.3729	14.2857	21.8113	44.8663	56.8054	48.7805	51.5971	21.609	58.596	45.099	48.157	26.988	52.394
MamGypsy2-LTR	0.0307228	0.958401	-0.102205	0.894761	0.30396	0.586696	-0.271026	0.680453	-0.102431	0.860394	34.1686	62.3782	49.0909	42.5532	44.6872	58.6246	39.1061	42.4915	47.3934	61.2033	63.5593	28.5714	34.1394	45.7291	41.0574	30.4878	58.9681	48.546	48.622	42.997	62.381	36.147	43.504
MamRTE1	-0.0863119	0.685512	0.0600236	0.864019	-0.0934117	0.727789	-0.0054266	0.991022	-0.126994	0.465266	3412.3	2951.27	3456.36	3194.04	3029.79	3018.04	3524.34	3264.12	3485.78	2983.4	3144.07	3343.35	3079.66	3366.7	3008.44	2923.78	3054.05	3273.31	3080.62	3424.75	3063.74	3263.24	2995.42
MamRep1151	0.313223	0.563089	-0.0702267	0.936978	0.504952	0.374622	-0.126884	0.892983	0.503334	0.339982	14.2369	33.1384	43.6364	49.3617	31.7776	39.4589	24.7406	23.6601	35.545	41.4938	60.7345	13.7931	21.3371	41.415	47.2441	42.6829	49.14	30.337	40.199	27.982	51.114	25.515	46.356
MamRep137	0.330778	0.323485	-0.200732	0.722623	-0.0934349	0.867396	-0.305485	0.580864	0.151566	0.697692	138.383	189.084	299.091	248.511	279.047	281.849	159.617	143.409	229.858	187.759	199.153	102.463	157.421	214.84	235.658	234.756	230.958	208.852	269.802	177.628	193.456	158.241	233.791
MamRep1527	-0.0151306	0.983407	-0.277915	0.667746	-0.0562928	0.945933	-0.175904	0.836246	0.850552	0.0648489	15.3759	31.1891	47.2727	36.5957	21.8471	32.6945	20.7502	18.8315	26.0664	31.1203	26.8362	26.1084	20.3888	28.4728	55.1181	88.4146	54.0541	31.279	30.379	21.883	28.978	24.99	65.862
MamRep1879	0.758101	0.0526588	0.104315	0.89825	0.620449	0.218798	0.0654873	0.950706	0.841149	0.0448484	24.4875	25.3411	44.5455	49.3617	63.5551	73.2807	23.9425	38.6287	47.3934	50.8299	64.9718	23.6453	34.6136	44.8663	65.2418	60.9756	63.8821	31.458	62.066	36.655	57.901	34.375	63.367
MamRep1894	0.724819	0.147861	0.0146319	0.984934	0.473305	0.436049	-0.0197537	0.983303	0.653764	0.286304	5.69476	3.89864	16.3636	27.234	22.8401	15.7835	6.38468	11.5886	9.47867	18.6722	18.3616	8.867	6.63822	10.3538	21.3723	12.1951	22.113	8.652	21.953	9.151	18.517	8.62	18.56
MamRep38	0.923944	4.56132e-06	0.97237	1.42813e-07	1.0988	1.66456e-06	0.595791	0.022743	1.26963	3.92762e-09	246.014	194.932	290.909	470.638	550.149	443.067	537.111	497.344	530.806	576.763	546.61	364.532	352.774	469.37	668.166	466.463	717.445	243.952	487.951	521.754	561.687	395.559	617.358
MamRep4096	0.650728	0.105334	-0.110263	0.89213	0.371815	0.516964	-0.348644	0.569909	0.721276	0.108436	29.0433	31.1891	54.5455	72.3404	47.6663	84.5547	19.154	34.283	52.1327	64.3154	45.1977	30.5419	22.2854	25.8844	89.9888	36.5854	78.6241	38.259	68.187	35.19	54.757	26.237	68.399
MamRep434	0.184045	0.562519	0.0700787	0.902916	0.211485	0.593768	-0.077522	0.91135	0.25065	0.400898	254.556	198.83	338.182	279.149	313.803	324.69	280.926	252.535	317.536	302.905	323.446	243.35	229.493	277.826	297.525	298.78	366.093	263.856	305.881	283.665	313.175	250.223	320.8
MamRep488	0.631952	0.188552	-0.232122	0.734709	0.271906	0.693492	-0.263345	0.710389	0.142666	0.841963	9.11162	15.5945	24.5455	28.9362	29.7915	34.9493	12.7694	11.5886	7.109	25.9336	19.774	5.91133	12.3281	13.805	15.1856	18.2927	24.57	16.417	31.226	10.489	22.854	10.681	19.349
MamRep564	0.237959	0.66062	-0.0332682	0.971271	0.0365812	0.965219	-0.308831	0.65073	0.24162	0.67829	20.5011	64.3275	49.0909	40.8511	49.6524	71.0259	39.9042	26.0744	63.981	44.6058	45.1977	20.6897	21.8113	47.4547	46.1192	36.5854	78.6241	44.64	53.843	43.32	44.902	29.985	53.776
MamRep605	0.570351	0.0159437	0.0708853	0.899633	0.130948	0.758944	-0.0131825	0.984583	0.344491	0.263548	196.469	187.135	249.091	272.34	329.692	372.041	197.925	213.423	270.142	259.336	207.627	199.015	186.344	245.039	277.84	182.927	353.808	210.898	324.691	227.164	233.482	210.133	271.525
MamSINE1	0.401515	0.0453431	0.141353	0.750803	0.257342	0.376524	-0.0599843	0.921398	0.379536	0.0935058	506.264	528.265	684.545	771.064	756.703	776.776	562.65	560.116	815.166	676.349	711.864	528.571	518.255	597.929	818.898	591.463	840.295	573.025	768.181	645.977	694.106	548.252	750.219
MamTip1	0.672354	0.141207	0.0724802	0.935019	0.366717	0.568027	-0.239699	0.750806	0.530957	0.35764	17.6538	11.6959	49.0909	42.5532	54.6177	58.6246	37.51	24.6258	26.0664	29.0456	53.6723	12.3153	20.863	24.1588	66.3667	24.3902	36.855	26.147	51.932	29.401	41.359	19.112	42.537
MamTip2	0.430389	0.0351675	0.0142021	0.981067	0.103659	0.787045	-0.00818547	0.990348	0.455237	0.0277773	317.768	317.739	390.909	462.979	483.615	461.105	339.984	303.718	407.583	408.714	330.508	306.404	305.358	412.425	461.192	448.171	518.428	342.139	469.233	350.428	369.611	341.395	475.93
MamTip3	0.506324	0.326546	-0.352404	0.523856	0.425796	0.493061	-0.344146	0.587542	0.450366	0.455167	14.8064	11.6959	30	18.7234	49.6524	30.4397	5.58659	9.17431	18.9573	21.7842	42.3729	6.89655	6.63822	19.8447	31.4961	12.1951	44.226	18.834	32.939	11.239	32.079	11.126	29.306
Mam_R4	0.198285	0.762169	-0.0479873	0.957649	0.319451	0.635747	-0.166772	0.846764	0.443464	0.480999	6.83371	17.5439	18.1818	17.0213	18.8679	15.7835	14.3655	6.76002	18.9573	13.4855	29.661	7.38916	16.1214	6.9025	19.1226	33.5366	14.742	14.186	17.224	13.361	21.573	10.138	22.467
ORSL	0.890004	0.0140932	0.493924	0.268116	0.7052	0.139849	0.455135	0.372043	0.852607	0.0376159	23.918	58.4795	38.1818	72.3404	77.4578	98.0834	52.6736	57.943	90.0474	85.0622	64.9718	48.2759	58.7956	79.3788	68.6164	73.1707	93.3661	40.193	82.627	66.888	75.017	62.15	78.384
ORSL-2a	-0.0970298	0.841054	0.132304	0.854162	0.00263777	0.997032	-0.115115	0.886312	-0.297495	0.496762	61.5034	116.959	85.4545	74.0426	69.5134	94.7012	70.2314	85.466	146.919	80.9129	91.8079	73.399	61.6406	98.3607	74.2407	57.9268	68.7961	87.972	79.419	100.872	86.36	77.8	66.988
ORSL-2b	1.10775	0.00176298	0.0720141	0.935019	0.601122	0.265557	0.0810789	0.935534	0.690096	0.156292	21.6401	19.4932	39.0909	69.7872	74.4786	69.8985	19.9521	32.8344	37.9147	66.39	33.8983	27.5862	27.5012	34.5125	59.0551	57.9268	29.484	26.741	71.388	30.234	50.144	29.867	48.822
OldhAT1	-0.0199018	0.934726	-0.00663725	0.984934	-0.0995162	0.706967	0.0123826	0.979715	0.0705048	0.716821	1562.07	1530.21	1595.45	1599.15	1517.38	1506.2	1557.06	1563.98	1545.02	1513.49	1395.48	1543.84	1555.24	1634.17	1536	1685.98	1719.9	1562.58	1540.91	1555.36	1454.48	1577.75	1647.29
PABL_A	-0.0839326	0.902619	-0.183914	0.802751	0.216983	0.762309	-0.346526	0.5638	0.202647	0.769268	11.959	35.0877	11.8182	11.9149	15.8888	22.5479	8.77893	9.17431	26.0664	33.195	15.5367	5.41872	2.37079	20.7075	26.9966	12.1951	27.027	19.622	16.784	14.673	24.366	9.499	22.073
PABL_A-int	0.414715	0.461406	-0.196589	0.790751	0.336988	0.610652	-0.0212458	0.983049	0.607825	0.274112	32.4601	3.89864	63.6364	66.383	71.4995	68.7711	23.9425	22.6944	30.8057	64.3154	39.548	27.0936	28.9237	44.8663	62.4297	42.6829	78.6241	33.332	68.885	25.814	51.932	33.628	61.246
PABL_B	0.361962	0.337176	0.202968	0.739876	0.408549	0.37505	-0.0229834	0.979488	0.338422	0.439933	50.6834	70.1754	70	83.4043	90.3674	77.7903	73.4238	61.323	99.5261	91.2863	86.1582	58.1281	67.3305	58.6713	72.5534	57.9268	117.936	63.62	83.854	78.091	88.722	61.377	82.805
PABL_B-int	0.300177	0.606157	-0.113192	0.889978	0.402485	0.524148	-0.0333813	0.976868	-0.17956	0.807816	10.2506	19.4932	18.1818	19.5745	19.861	24.8027	8.77893	15.9343	14.218	29.0456	21.1864	4.92611	17.5439	22.4331	17.9978	18.2927	0	15.975	21.413	12.977	25.116	14.968	12.097
PRIMA4-int	-0.202902	0.634938	-0.385524	0.385047	-0.101881	0.863187	-0.275358	0.626762	-0.389736	0.361239	89.9772	64.3275	83.6364	61.2766	64.5482	80.0451	62.2506	62.7716	37.9147	71.5768	76.2712	52.2167	55.4765	81.9672	66.3667	36.5854	68.7961	79.314	68.623	54.312	73.924	63.22	57.249
PRIMA41-int	0.842987	0.0569478	0.333912	0.569091	0.742776	0.164582	0.261233	0.717403	0.773509	0.149447	15.3759	11.6959	13.6364	33.1915	25.8193	38.3315	13.5674	23.1772	33.1754	28.0083	36.7232	18.2266	16.1214	25.0216	28.6839	42.6829	17.199	13.569	32.447	23.307	32.366	19.79	29.522
PRIMA4_LTR	0.449834	0.410386	-0.174808	0.811187	0.228468	0.750103	0.0132826	0.989966	0.884124	0.0977234	10.82	7.79727	17.2727	20.4255	23.8332	16.9109	7.98085	9.17431	9.47867	16.5975	16.9492	14.2857	8.06069	15.5306	21.9348	24.3902	44.226	11.963	20.39	8.878	16.773	12.626	30.184
Penelope1_Vert	-0.210771	0.437824	-0.0694251	0.885054	-0.344244	0.256241	-0.198201	0.616668	-0.24448	0.356551	359.909	280.702	345.455	319.149	276.068	253.664	322.426	296.475	327.014	263.485	247.175	297.537	282.598	271.786	257.593	329.268	253.071	328.688	282.96	315.305	255.33	283.974	279.977
Plat_L3	0.517153	0.0957998	0.188102	0.721219	0.488953	0.180864	-0.127191	0.86028	0.475875	0.149373	120.729	126.706	197.273	197.447	177.756	294.25	162.809	154.515	213.27	230.29	207.627	110.345	118.54	172.563	227.222	143.293	262.899	148.236	223.151	176.865	218.959	133.816	211.138
PrimLTR79	0.0446153	0.940237	0.0481708	1	0.169481	0.758944	-0.025876	1	0.422741	0.506496	9.68109	0	0	4.25532	6.95134	1.1274	1.59617	3.86287	9.47867	6.22407	7.06215	1.97044	4.74158	2.58844	8.99888	9.14634	7.37101	3.227	4.111	4.979	6.643	3.1	8.505
REP522	0.383263	0.271086	0.210266	0.711919	0.334142	0.474095	0.0800401	0.925285	0.333878	0.387252	74.0319	93.5673	61.8182	93.617	108.242	103.72	79.8085	81.6031	118.483	106.846	91.8079	71.9212	70.6496	101.812	97.3003	109.756	85.9951	76.472	101.86	93.298	99.327	81.461	97.684
Ricksha	0.624714	0.209573	0.247791	1	0.605118	0.233754	0.0511435	1	0.899195	0.125873	2.2779	0	5.45455	10.2128	11.9166	6.76437	6.38468	8.69145	4.73934	7.26141	16.9492	1.97044	1.89663	6.9025	6.74916	21.3415	9.82801	2.577	9.631	6.605	12.105	3.59	12.64
Ricksha_0	0.577478	0.270057	-0.021476	1	-0.0145147	0.984872	-0.0642963	0.935774	0.152369	0.821229	2.84738	0	10.9091	15.3191	9.93049	13.5287	3.19234	3.86287	7.109	6.22407	2.82486	1.97044	2.84495	6.9025	17.9978	0	0	4.585	12.926	4.721	4.524	3.906	5.999
Ricksha_a	0.57184	0.226129	0.0166332	1	0.458508	0.345256	0.363853	0.426427	1.1166	0.0474433	1.13895	1.94932	1.81818	5.95745	1.9861	13.5287	3.99042	0.965717	0	9.3361	4.23729	5.41872	3.31911	10.3538	10.1237	12.1951	9.82801	1.635	7.157	1.652	6.787	6.364	10.716
Ricksha_b	0.247329	0.697605	-0.328973	0.517887	0.0853401	0.917327	0.0100815	0.991526	0.107841	0.889139	5.12528	19.4932	10	9.3617	21.8471	13.5287	3.19234	6.27716	4.73934	13.4855	11.2994	7.88177	7.58653	18.1191	10.1237	3.04878	24.57	11.539	14.913	4.736	12.392	11.196	12.581
Ricksha_c	0.388458	0.396449	-0.0739911	0.93104	0.322351	0.58337	-0.0369471	0.971477	0.813174	0.0442895	29.0433	54.5809	90.9091	80.8511	65.5412	98.0834	55.8659	48.2859	56.872	75.7261	81.9209	49.7537	56.899	60.3969	100.112	115.854	122.85	58.178	81.492	53.675	78.824	55.683	112.939
SATR1	0.482881	0.384489	-0.140684	0.836973	0.523517	0.374611	0.086388	0.927494	0.735972	0.2192	1.13895	15.5945	22.7273	19.5745	18.8679	36.0767	3.19234	13.52	9.47867	20.7469	39.548	5.91133	12.3281	29.3356	28.1215	27.439	34.398	13.154	24.84	8.73	30.147	15.858	29.986
SATR2	0.292487	0.635192	-0.202975	0.762507	-0.0465174	0.956126	-0.28347	0.666154	0.293621	0.673819	5.69476	7.79727	26.3636	11.9149	13.9027	33.8219	10.3751	9.65717	4.73934	18.6722	5.64972	6.40394	4.26743	12.0794	14.6232	18.2927	24.57	13.285	19.88	8.257	12.161	7.584	19.162
SST1	-0.00517716	0.99233	-0.164033	0.800068	-0.438703	0.343256	-0.0879039	0.912769	-0.169297	0.716501	70.615	105.263	77.2727	80	69.5134	98.0834	91.7797	55.5287	66.3507	61.2033	52.2599	75.3695	72.0721	82.83	84.3645	48.7805	78.6241	84.384	82.532	71.22	56.732	76.757	70.59
SSU-rRNA_Hsa	-0.147927	0.435563	-0.158986	0.504934	0.0330156	0.915151	0.177555	0.653503	0.58845	0.0026093	170144	191922	211134	173084	166652	176025	164512	176758	169227	200512	190802	195374	190273	270619	248815	383067	242607	191066	171920	170166	195657	218755	291496
SVA_A	0.49643	0.131536	-0.290707	0.54362	0.462003	0.25534	-0.0825339	0.924106	0.42412	0.215525	91.6856	167.641	188.182	167.66	226.415	262.683	94.174	130.855	116.114	211.618	218.927	111.823	121.385	180.328	227.784	185.976	191.646	149.17	218.919	113.714	215.272	137.845	201.802
SVA_B	0.579255	0.0279976	0.0683407	0.920636	0.365742	0.352255	-0.223496	0.678157	0.309667	0.367373	116.173	109.162	142.727	180.426	220.457	173.619	100.559	127.475	172.986	189.834	138.418	91.6256	90.5642	125.971	166.479	109.756	184.275	122.687	191.5	133.673	164.126	102.72	153.503
SVA_C	0.745578	0.00909744	0.0802873	0.905236	0.734054	0.0360432	0.0480061	0.9566	1.02339	0.000376592	93.3941	167.641	190.909	219.574	297.915	282.976	145.251	163.206	172.986	288.382	251.412	123.153	140.351	206.212	313.836	253.049	400.491	150.648	266.822	160.481	269.897	156.572	322.459
SVA_D	0.596221	0.00589175	0.11224	0.799949	0.592152	0.0219994	0.220673	0.646544	0.792089	6.86673e-05	569.476	783.626	885.455	961.702	1349.55	1158.96	772.546	781.265	886.256	1293.57	1025.42	749.754	738.265	1188.09	1318.34	1131.1	1498.77	746.185	1156.74	813.356	1159.5	892.037	1316.07
SVA_E	0.560591	0.0537825	0.206328	0.726874	0.298653	0.49123	0.100614	0.901537	0.842467	0.0010609	108.77	181.287	145.455	169.362	264.151	227.734	115.722	144.858	272.512	212.656	149.718	109.852	132.29	232.097	260.405	243.902	292.383	145.17	220.416	177.697	181.187	158.08	265.564
SVA_F	0.830224	0.000147651	0.183067	0.707676	0.68085	0.0160506	0.257716	0.597533	0.918933	3.10052e-05	153.759	210.526	216.364	317.447	398.213	354.002	184.358	209.561	286.73	339.212	306.497	193.103	205.785	320.104	398.763	347.561	371.007	193.549	356.554	226.883	322.854	239.664	372.444
TAR1	0.475035	0.303621	-0.0592415	0.946849	0.19253	0.782131	-0.00747903	0.99435	1.05102	0.0110198	19.9317	25.3411	36.3636	40.8511	39.7219	45.0958	27.933	17.3829	33.1754	43.5685	22.5989	17.734	27.5012	36.2381	59.6175	85.3659	54.0541	27.212	41.89	26.164	33.084	27.158	66.346
THE1-int	0.382295	0.486091	0.176059	1	-0.0222895	0.974612	0.0368401	1	0.621916	0.322953	2.2779	3.89864	4.54545	10.2128	11.9166	1.1274	5.58659	5.7943	7.109	6.22407	0	3.44828	3.31911	5.17688	13.4983	3.04878	9.82801	3.574	7.752	6.163	3.112	3.981	8.792
THE1A	0.568862	0.0346665	0.0647542	0.924286	0.360399	0.331929	-0.0616555	0.938668	0.718116	0.00371082	145.786	224.172	207.273	270.638	241.311	369.786	158.819	180.106	277.251	287.344	216.102	145.813	156.472	243.313	300.337	375	297.297	192.41	293.912	205.392	251.723	181.866	324.212
THE1A-int	0.529522	0.0307975	0.0602882	0.918121	0.32995	0.347571	0.2076	0.704749	0.958402	1.33257e-05	205.581	269.006	340.909	360.851	422.046	426.156	281.724	284.887	286.73	344.398	354.52	267.488	262.684	442.623	503.937	542.683	592.138	271.832	403.017	284.447	349.459	324.265	546.253
THE1B	0.650457	0.00421397	0.128722	0.793373	0.497627	0.100169	0.187236	0.736035	0.605312	0.0132675	472.096	594.542	870.909	971.915	1049.65	1124.01	676.776	697.731	774.882	931.535	956.215	639.901	624.941	1001.73	1062.99	807.927	1137.59	645.849	1048.53	716.463	943.875	755.523	1002.84
THE1B-int	0.443954	0.0456778	0.160084	0.689545	0.342199	0.242189	0.207703	0.656608	0.504763	0.0171719	427.107	563.353	649.091	673.191	752.731	842.165	557.063	629.165	668.246	712.656	694.915	550.739	569.464	814.495	817.21	698.171	830.467	546.517	756.029	618.158	703.785	644.899	781.949
THE1C	0.930974	0.000273233	0.179666	0.751725	0.641767	0.0658097	0.0384985	0.964667	0.803685	0.00353813	132.688	220.273	285.455	396.596	411.122	491.545	213.887	217.286	319.905	356.846	350.282	175.369	182.077	302.847	406.637	359.756	385.749	212.805	433.087	250.359	353.564	220.098	384.047
THE1C-int	1.14476	5.92904e-05	0.124567	0.867445	0.952485	0.00957925	-0.0963265	0.914788	0.832725	0.017063	45.5581	93.5673	92.7273	177.872	172.79	214.205	57.4621	84.0174	123.223	163.9	175.141	52.2167	77.2878	78.516	141.732	115.854	176.904	77.284	188.289	88.234	169.521	69.34	144.83
THE1D	0.67097	0.00378413	0.0898761	0.87548	0.656261	0.0281062	0.0955343	0.893167	0.806523	0.000398205	252.847	341.131	450	536.17	563.059	621.195	328.811	354.418	445.498	648.34	502.825	325.616	306.78	499.569	586.614	664.634	628.993	347.993	573.475	376.242	575.583	377.322	626.747
THE1D-int	0.573026	0.0376048	0.15503	0.800422	0.308112	0.483596	-0.0964614	0.904747	0.451802	0.150309	107.062	153.996	172.727	190.638	224.429	252.537	122.905	143.892	239.336	223.029	144.068	96.0591	116.643	185.505	230.596	155.488	208.845	144.595	222.535	168.711	183.548	132.736	198.31
Tigger1	0.604875	0.00508868	-0.19909	0.605623	0.295401	0.355874	-0.251254	0.582735	0.404468	0.0735048	1282.46	1748.54	2281.82	2613.62	2560.08	3128.52	1307.26	1520.04	1725.12	2383.82	2036.72	1155.67	1302.04	1874.03	2332.96	2152.44	2624.08	1770.94	2767.41	1517.47	2210.27	1443.91	2369.82
Tigger10	-0.16928	0.535402	-0.375343	0.143147	-0.25618	0.440806	-0.415202	0.124346	-0.41492	0.0851055	285.877	352.827	330.909	302.979	280.04	267.193	229.848	256.881	232.227	236.515	295.198	228.079	224.277	248.49	250.281	262.195	199.017	323.204	283.404	239.652	265.856	233.615	237.165
Tigger11a	0.315652	0.594022	0.1764	0.814169	0.262094	0.709397	-0.257873	0.715621	-0.076422	0.921795	9.68109	7.79727	30.9091	22.1277	20.854	28.1849	17.5579	13.0372	40.2844	26.971	19.774	8.37438	9.95733	13.805	20.2475	18.2927	4.914	16.129	23.722	23.626	23.372	10.712	14.485
Tigger12	0.154752	0.737197	0.0133256	0.985049	0.0517268	0.937893	-0.123276	0.870778	0.205795	0.618708	64.3508	81.8713	82.7273	85.9574	63.5551	108.23	79.8085	57.4602	99.5261	96.473	60.7345	62.5616	55.9507	86.2813	85.4893	85.3659	95.8231	76.316	85.914	78.932	78.604	68.265	88.893
Tigger12A	-0.0530526	0.922275	-0.223284	0.726088	-0.0523818	0.941333	-0.411062	0.428221	-0.0475486	0.933622	47.836	44.8343	63.6364	46.8085	58.5899	45.0958	33.5196	49.2516	42.654	51.8672	48.0226	37.4384	25.6046	42.2778	44.4319	39.6341	68.7961	52.102	50.165	41.808	49.945	35.107	50.954
Tigger12c	0.845046	0.0120811	-0.0220016	0.980629	0.455796	0.3537	0.00271932	0.997505	0.378707	0.419702	38.7244	56.5302	65.4545	83.4043	95.3327	142.052	45.4908	44.423	71.09	93.361	64.9718	45.8128	45.045	69.8878	75.928	39.6341	98.2801	53.57	106.93	53.668	79.166	53.582	71.281
Tigger13a	0.629494	0.0443376	0.166581	0.800585	-0.01825	0.979355	-0.0966344	0.912143	0.26327	0.522115	75.1708	111.111	155.455	171.064	164.846	224.352	93.3759	117.817	196.682	130.705	91.8079	84.7291	81.5552	146.678	143.42	103.659	167.076	113.912	186.754	135.959	111.257	104.321	138.051
Tigger14a	-0.0400195	0.921525	-0.334598	0.368573	-0.128982	0.78384	-0.285547	0.534237	-0.103439	0.794233	142.369	191.033	227.273	192.34	156.902	191.657	153.232	145.823	118.483	168.05	168.079	130.542	137.032	174.288	174.916	121.951	216.216	186.892	180.3	139.18	168.064	147.287	171.028
Tigger15a	0.535812	0.0512108	-0.205444	0.668438	0.151953	0.740523	-0.223979	0.681941	0.296493	0.392293	240.319	463.938	459.091	542.979	502.483	693.348	277.733	335.587	364.929	452.282	415.254	276.847	271.219	409.836	474.128	329.268	638.821	387.782	579.603	326.083	433.768	319.301	480.739
Tigger16a	0.440753	0.155922	0.0450108	0.948488	0.369515	0.35803	-0.13469	0.845631	0.43672	0.17455	121.868	99.4152	167.273	157.447	169.811	226.607	125.299	123.612	165.877	189.834	161.017	96.0591	114.272	140.638	149.044	198.171	206.388	129.519	184.622	138.263	175.425	116.99	184.534
Tigger16b	0.39753	0.290267	0.0877964	0.908718	0.296062	0.586364	-0.0800035	0.930776	0.486748	0.207143	53.5308	68.2261	103.636	103.83	97.3188	109.357	67.0391	67.6002	118.483	123.444	70.6215	60.0985	55.9507	94.0466	100.675	97.561	132.678	75.131	103.502	84.374	97.033	70.032	110.305
Tigger17	0.34092	0.567195	-0.119756	0.877588	0.465876	0.448239	-0.354894	0.546143	0.377392	0.577134	13.0979	5.84795	10.9091	22.1277	12.9096	12.4014	8.77893	6.76002	9.47867	10.3734	31.0734	6.40394	4.74158	3.45125	10.6862	33.5366	7.37101	9.952	15.813	8.339	20.723	4.866	17.198
Tigger17a	0.543722	0.0613811	-0.440205	0.252712	0.0491737	0.932159	-0.214034	0.748583	0.573472	0.0618048	101.367	152.047	166.364	190.638	185.7	257.046	67.0391	106.229	111.374	133.817	155.367	71.9212	91.9867	179.465	186.164	182.927	275.184	139.926	211.128	94.881	144.592	114.458	214.758
Tigger17b	0.0311892	0.965442	-0.285801	0.613607	0.191055	0.793052	-0.0718505	0.944169	-0.0493367	0.951842	5.69476	11.6959	15.4545	9.3617	12.9096	11.274	4.78851	6.76002	4.73934	14.5228	14.1243	9.85222	10.4315	7.76531	12.3735	12.1951	4.914	10.948	11.182	5.429	14.324	9.35	9.828
Tigger17c	0.693443	0.08208	0.0223996	0.981106	0.239651	0.71417	-0.039285	0.970385	0.726374	0.107867	21.0706	42.885	32.7273	54.4681	53.6246	63.1342	30.3272	35.7315	28.436	37.3444	42.3729	28.5714	18.9663	43.1406	52.306	42.6829	78.6241	32.228	57.076	31.498	39.859	30.226	57.871
Tigger18a	0.456427	0.184718	0.0567563	0.940542	0.297409	0.558226	0.0282963	0.977327	0.355252	0.392707	63.7813	140.351	96.3636	144.681	136.048	138.67	99.7606	105.746	101.896	144.191	107.345	79.803	87.2451	136.324	123.735	91.4634	171.99	100.165	139.799	102.467	125.768	101.124	129.063
Tigger19a	0.55641	0.00950577	0.0176258	0.976418	0.324536	0.268428	-0.0572479	0.932326	0.497555	0.0168812	292.711	345.029	385.455	430.638	527.309	581.736	289.705	358.764	393.365	448.133	418.079	302.463	275.96	400.345	467.942	463.415	530.713	341.065	513.228	347.278	433.106	326.256	487.356
Tigger19b	0.0903262	0.745645	-0.00447969	0.991409	0.131231	0.686957	-0.0301192	0.96297	0.0566553	0.834395	609.909	752.437	837.273	760.851	752.731	830.891	734.238	696.765	760.664	802.905	809.322	655.172	660.503	832.614	778.403	664.634	837.838	733.206	781.491	730.555	806.113	716.096	760.292
Tigger1a_Art	0.461667	0.406994	-0.0364636	0.966319	0.656076	0.245885	0.108484	0.911575	0.64463	0.282772	6.83371	7.79727	16.3636	25.5319	20.854	9.01917	11.1732	5.31144	14.218	21.7842	28.2486	9.85222	8.06069	20.7075	24.1845	12.1951	24.57	10.332	18.468	10.234	25.016	12.873	20.317
Tigger2	0.315073	0.285184	-0.415514	0.200786	0.0908032	0.850697	-0.289143	0.558547	0.0431231	0.91219	253.986	460.039	454.545	456.17	454.816	561.443	237.829	272.815	319.905	393.154	437.853	225.616	281.65	402.934	424.072	301.829	466.83	389.524	490.81	276.85	415.503	303.4	397.577
Tigger20a	0.591212	0.101346	-0.00713242	0.991886	0.39927	0.418218	-0.0431866	0.964785	0.41253	0.334718	50.6834	74.0741	118.182	125.106	105.263	164.6	62.2506	61.323	125.592	121.369	107.345	56.6502	56.4248	120.794	104.049	85.3659	147.42	80.98	131.656	83.055	114.357	77.956	112.278
Tigger2a	0.685897	0.0118061	0.291702	0.505365	0.373296	0.350524	0.0559246	0.946226	0.456771	0.135269	97.9499	103.314	136.364	152.34	214.499	207.441	135.674	115.403	194.313	165.975	137.006	113.793	97.6766	144.953	156.918	146.341	171.99	112.542	191.427	148.463	151.49	118.807	158.417
Tigger2b_Pri	0.530024	0.149328	-0.0256253	0.975952	0.0517473	0.939866	-0.110122	0.894462	0.259708	0.544475	53.5308	97.4659	107.273	123.404	95.3327	175.874	64.6449	84.0174	104.265	103.734	73.4463	80.2956	56.4248	94.0466	104.049	109.756	98.2801	86.09	131.537	84.309	88.59	76.922	104.029
Tigger3	0.72542	0.0156767	0.015522	0.982925	0.545784	0.192443	-0.0703106	0.936152	0.289538	0.492107	55.8087	68.2261	78.1818	105.532	119.166	131.905	65.4429	61.8059	80.5687	91.2863	121.469	55.1724	55.4765	79.3788	96.1755	85.3659	66.3391	67.406	118.868	69.273	106.378	63.343	82.627
Tigger3a	0.41247	0.103728	-0.0884837	0.877588	0.00121269	0.998413	-0.154838	0.779568	0.288531	0.263761	349.658	421.053	578.182	555.745	556.107	723.788	343.176	382.424	542.654	453.32	446.328	334.483	361.783	495.255	564.679	515.244	579.853	449.631	611.88	422.751	449.824	397.173	553.259
Tigger3b	0.600954	0.016991	-0.0751733	0.898122	0.420041	0.22417	-0.125385	0.854097	0.549608	0.0340402	285.877	411.306	556.364	604.255	611.718	753.1	355.946	387.253	438.389	533.195	622.881	295.567	350.403	482.312	561.867	603.659	712.531	417.849	656.358	393.862	578.038	376.094	626.019
Tigger3c	0.446271	0.274479	-0.0126119	0.986536	0.0154932	0.98468	-0.191527	0.800574	0.663904	0.0969372	42.1412	116.959	103.636	105.532	107.249	162.345	78.2123	63.7373	118.483	101.66	72.0339	54.6798	54.5282	103.538	120.922	118.902	201.474	87.579	125.042	86.811	86.847	70.915	147.1
Tigger3d	-0.0967005	0.871765	-0.0805165	0.92608	0.0136368	0.986225	-0.076652	0.939841	-0.064266	0.92292	26.1959	42.885	30.9091	27.234	36.7428	24.8027	31.1253	28.9715	28.436	37.3444	28.2486	20.6897	21.8113	48.3175	25.8718	18.2927	49.14	33.33	29.593	29.511	32.796	30.273	31.101
Tigger4	0.385244	0.243434	-0.0802941	0.906361	0.239554	0.632718	-0.0547593	0.952547	0.644622	0.03811	81.4351	99.4152	133.636	125.957	154.916	143.179	108.54	87.3974	97.1564	152.49	101.695	70.936	90.0901	139.776	141.732	198.171	179.361	104.829	141.351	97.698	127.092	100.267	173.088
Tigger4a	0.529703	0.0472369	-0.0890448	0.88046	0.255972	0.520271	-0.185555	0.758856	0.38676	0.198139	218.109	307.992	409.091	467.234	388.282	538.895	253.791	270.401	350.711	390.041	368.644	192.118	250.356	355.479	437.008	310.976	488.943	311.731	464.804	291.634	379.343	265.984	412.309
Tigger4b	0.323761	0.211802	0.0146411	0.981618	0.0868127	0.839235	-0.239473	0.586636	0.172574	0.537698	316.629	436.647	505.455	505.532	479.643	611.048	363.128	385.804	533.175	460.581	432.203	303.941	321.479	412.425	458.943	460.366	503.686	419.577	532.074	427.369	446.392	345.948	474.331
Tigger5	-0.111821	0.796218	0.162961	0.775953	-0.0334499	0.956897	0.0209883	0.979488	-0.0678095	0.879856	96.2415	83.8207	111.818	91.9149	76.4647	101.466	102.953	100.917	142.18	102.697	87.5706	96.0591	86.771	118.205	84.9269	115.854	83.5381	97.293	89.948	115.35	95.134	100.345	94.773
Tigger5b	0.209845	0.499338	-0.0826702	0.880175	-0.0290736	0.953573	-0.167994	0.744449	0.0816072	0.817733	203.872	231.969	281.818	246.809	252.234	341.601	205.906	202.801	272.512	230.29	237.288	198.03	182.077	248.49	236.783	201.22	324.324	239.22	280.215	227.073	233.789	209.532	254.109
Tigger6a	0.297343	0.484819	0.00742466	0.991598	0.213108	0.702253	0.0115394	0.989966	0.308612	0.492286	52.3918	85.77	61.8182	96.1702	58.5899	94.7012	56.664	49.7344	99.5261	68.4647	88.9831	53.6946	66.8563	77.6531	109.111	60.9756	71.2531	66.66	83.154	68.642	78.724	66.068	80.447
Tigger6b	0.533913	0.295006	0.0269431	0.977681	0.435268	0.48795	0.246721	0.741346	0.730472	0.179178	10.2506	15.5945	16.3636	22.9787	23.8332	25.9301	11.1732	14.4858	18.9573	8.29876	43.7853	11.8227	16.1214	32.7869	28.1215	18.2927	36.855	14.07	24.247	14.872	26.042	20.244	27.756
Tigger7	0.778184	0.00838155	0.345813	0.493906	0.580399	0.149023	0.25016	0.683636	0.80472	0.0149379	78.5877	99.4152	164.545	212.766	184.707	235.626	101.357	120.232	274.882	180.498	189.266	113.3	117.117	204.487	229.471	146.341	255.528	114.183	211.033	165.49	184.882	144.968	210.447
Tigger8	0.400766	0.443106	0.135498	0.866708	0.291775	0.66028	0.0469898	0.964241	0.499191	0.363408	12.5285	27.2904	46.3636	38.2979	33.7637	55.2424	17.5579	19.3143	75.8294	39.4191	39.548	31.5271	20.863	38.8266	45.5568	36.5854	51.5971	28.728	42.435	37.567	39.484	30.406	44.58
Tigger9a	0.837232	0.065263	0.0267509	0.977681	0.476194	0.433514	0.0651889	0.951986	1.07067	0.0271108	12.5285	7.79727	29.0909	37.4468	26.8123	58.6246	12.7694	13.0372	30.8057	35.2697	25.4237	20.197	15.1731	20.7075	37.1204	48.7805	54.0541	16.472	40.961	18.871	30.347	18.693	46.652
Tigger9b	0.577847	0.194926	0.00179298	0.998176	0.631729	0.231475	-0.475935	0.383034	0.724458	0.165223	17.0843	35.0877	23.6364	37.4468	43.6941	42.841	19.154	28.0058	26.0664	56.0166	36.7232	11.8227	10.4315	17.2563	29.2463	27.439	90.9091	25.269	41.327	24.409	46.37	13.17	49.198
U1	0.22139	0.694747	-0.230091	0.744782	-0.0774211	0.923841	-0.192911	0.811903	0.876914	1	32.4601	13.6452	38.1818	30.6383	41.708	36.0767	18.3559	20.2801	28.436	29.0456	24.0113	22.1675	14.2248	32.7869	28.1215	942.073	44.226	28.096	36.141	22.357	26.528	23.06	338.14
U13	0.494879	0.367301	-0.225535	0.721367	0.284889	0.676166	-0.136368	0.875122	0.167899	0.821745	5.12528	7.79727	20	12.766	28.7984	20.2931	7.98085	4.82859	7.109	14.5228	19.774	6.89655	6.63822	12.0794	12.9359	18.2927	9.82801	10.974	20.619	6.639	17.148	8.538	13.686
U13_	0.0683722	0.913337	-0.296649	0.63182	0.128639	0.859203	-0.282541	0.681371	-0.0219051	0.974361	20.5011	42.885	32.7273	40	21.8471	37.2041	21.5483	23.1772	18.9573	34.2324	36.7232	21.6749	19.9147	25.8844	32.6209	33.5366	24.57	32.038	33.017	21.228	35.478	22.491	30.243
U14	-0.173566	0.789548	-0.413334	0.424497	-0.630971	0.269032	-0.337668	0.603793	-0.3412	0.608224	22.2096	13.6452	16.3636	12.766	17.8749	13.5287	9.57702	10.6229	4.73934	5.18672	8.47458	11.33	9.95733	12.0794	10.1237	21.3415	7.37101	17.406	14.723	8.313	6.831	11.122	12.945
U17	0.128235	0.850397	-0.185615	0.778549	-0.0543262	0.946577	-0.245816	0.714424	0.728249	0.228386	9.11162	5.84795	10.9091	12.766	10.9235	7.89177	4.78851	8.20859	2.36967	2.07469	14.1243	6.40394	3.31911	6.03969	9.5613	48.7805	9.82801	8.623	10.527	5.122	8.099	5.254	22.723
U2	0.269475	0.584796	-0.053709	0.952241	0.117575	0.867666	-0.240226	0.738344	0.901015	0.12637	30.7517	48.7329	87.2727	59.5745	71.4995	80.0451	39.1061	36.6972	87.6777	58.0913	66.3842	36.9458	33.1911	58.6713	71.991	515.244	78.6241	55.586	70.373	54.494	62.238	42.936	221.953
U3	0.600696	0.243448	0.108851	0.891652	0.45182	0.467538	0.0441681	0.965419	1.13961	0.0423836	11.3895	5.84795	10.9091	22.1277	16.8818	20.2931	14.3655	8.20859	14.218	19.7095	16.9492	12.3153	6.63822	12.9422	7.87402	109.756	9.82801	9.382	19.768	12.264	18.329	10.632	42.486
U4	0.346526	0.553691	0.0210528	0.981618	-0.273718	0.682336	-0.291727	0.660805	0.458768	0.465708	9.68109	7.79727	18.1818	17.8723	20.854	15.7835	17.5579	11.5886	7.109	11.4108	2.82486	3.44828	8.06069	9.49094	14.6232	27.439	19.656	11.887	18.17	12.085	7.118	7	20.573
U5	0.153297	0.810771	0.0645551	1	0.183234	0.780733	-0.0767628	0.928465	0.748702	0.218857	2.2779	3.89864	8.18182	3.40426	4.96524	11.274	3.19234	2.89715	14.218	6.22407	8.47458	4.92611	2.84495	3.45125	3.37458	42.6829	4.914	4.786	6.548	6.769	7.349	3.741	16.991
U6	0.384892	0.399132	0.00151071	0.998387	0.365412	0.508495	-0.11973	0.894132	0.373495	0.453218	31.8907	38.9864	62.7273	57.8723	45.6802	84.5547	44.6927	34.283	59.2417	64.3154	60.7345	26.601	39.3551	52.6316	79.3026	42.6829	54.0541	44.535	62.702	46.072	62.525	39.529	58.68
U7	0.731721	0.123692	-0.232057	0.727667	0.43721	0.484335	0.0351274	0.975447	0.703138	0.211167	10.82	11.6959	16.3636	20.4255	23.8332	41.7136	7.18276	11.5886	4.73934	31.1203	14.1243	9.85222	12.8023	18.9819	33.7458	27.439	14.742	12.96	28.657	7.837	22.622	13.879	25.309
UCON105	0.246161	0.685512	-0.0288409	0.975952	0.340523	0.60493	0.0700999	0.94838	0.552061	0.340571	9.11162	25.3411	18.1818	18.7234	19.861	27.0575	15.9617	12.5543	21.327	22.8216	28.2486	10.8374	18.018	27.61	25.8718	42.6829	19.656	17.545	21.881	16.614	25.535	18.822	29.404
UCON107	0.433529	0.441489	0.142489	0.833037	0.393483	0.515171	0.119989	0.879673	-0.0504672	0.94858	3.41686	9.74659	3.63636	6.80851	8.93744	15.7835	5.58659	3.86287	16.5877	6.22407	16.9492	2.95567	2.84495	17.2563	7.31159	6.09756	0	5.6	10.51	8.679	11.587	7.686	4.47
UCON132b	0.662758	0.181682	0.0212468	0.981618	0.413229	0.515955	-0.211533	0.779635	0.149876	0.839629	3.98633	21.4425	24.5455	26.383	33.7637	41.7136	18.3559	10.14	23.6967	37.3444	19.774	6.40394	14.2248	12.0794	23.622	12.1951	19.656	16.658	33.953	17.398	28.559	10.903	18.491
UCON14	0.230853	0.716351	-0.226059	0.742713	0.0154075	0.98601	-0.269035	0.702828	0.107228	0.885588	8.54214	19.4932	13.6364	11.9149	15.8888	24.8027	7.98085	9.17431	9.47867	9.3361	18.3616	8.37438	8.53485	8.62813	16.8729	12.1951	14.742	13.891	17.535	8.878	13.849	8.512	14.603
UCON2	-0.26587	0.582771	0.0954891	0.899793	0.092842	0.891801	-0.132269	0.870778	0.362421	0.419358	39.8633	46.7836	63.6364	37.4468	35.7498	46.2232	59.0583	44.9058	63.981	59.1286	49.435	38.4236	46.4675	47.4547	58.4927	64.0244	81.0811	50.094	39.807	55.982	54.282	44.115	67.866
UCON23	0.190107	1	0.0156463	1	0.0428255	1	0.254077	0.636918	-0.23603	1	2.84738	0	3.63636	3.40426	7.94439	1.1274	0.798085	4.34573	2.36967	4.14938	1.41243	3.94089	2.84495	12.0794	1.12486	0	0	2.161	4.159	2.504	2.781	6.288	0.375
UCON29	0.472221	0.34034	0.145001	0.857783	0.419144	0.494792	0.107463	0.913155	0.596851	0.274986	15.3759	19.4932	22.7273	32.3404	29.7915	28.1849	27.1349	21.7286	18.9573	39.4191	21.1864	21.6749	18.018	25.8844	19.685	33.5366	51.5971	19.199	30.106	22.607	30.303	21.859	34.94
UCON33	0.615009	0.207419	0.0809992	1	0.221359	0.684085	0.0364489	1	1.06781	0.0604273	1.13895	3.89864	1.81818	4.25532	9.93049	10.1466	3.99042	4.82859	0	6.22407	2.82486	0.985222	4.74158	1.72563	7.31159	6.09756	24.57	2.285	8.111	2.94	4.524	2.484	12.66
UCON34	0.232329	0.713907	0.194029	0.762216	-0.0299701	0.971017	-0.0196564	0.983049	0.214096	0.771052	5.12528	3.89864	10.9091	2.55319	18.8679	9.01917	4.78851	4.82859	28.436	8.29876	4.23729	8.867	3.79327	6.9025	16.8729	3.04878	4.914	6.644	10.147	12.684	6.268	6.521	8.279
UCON37	0.663375	0.170568	-0.0653654	1	0.210172	0.691709	0.243604	0.61048	1.03102	0.0718043	1.13895	0	5.45455	7.65957	7.94439	13.5287	1.59617	1.93143	0	7.26141	2.82486	3.44828	0.474158	18.9819	10.6862	18.2927	9.82801	2.198	9.711	1.176	5.043	7.635	12.936
UCON39	-0.105847	0.86232	-0.274055	0.670914	-0.387131	0.534007	-0.789532	0.0549703	-0.275731	0.657345	24.4875	25.3411	34.5455	22.9787	28.7984	24.8027	15.9617	20.2801	26.0664	20.7469	15.5367	8.867	10.4315	12.0794	19.1226	12.1951	34.398	28.125	25.527	20.769	18.142	10.459	21.905
UCON4	-0.0503416	0.945715	-0.0623597	0.944592	0.156291	0.837657	-0.0690971	0.949218	0.00664419	0.992995	9.11162	15.5945	24.5455	8.51064	21.8471	15.7835	11.9713	14.4858	18.9573	26.971	12.7119	9.85222	17.0697	17.2563	16.3105	18.2927	14.742	16.417	15.38	15.138	19.841	14.726	16.448
UCON40	0.0105438	0.98692	-0.191716	0.783723	0.00431654	0.995541	-0.259541	0.691909	-0.294672	0.588516	35.3075	38.9864	52.7273	45.1064	23.8332	59.752	33.5196	36.6972	33.1754	32.1577	53.6723	31.5271	31.2945	35.3753	40.4949	24.3902	29.484	42.34	42.897	34.464	42.915	32.732	31.456
UCON47	-0.0589809	0.933679	0.0813897	0.927506	0.0242931	0.978947	0.0508247	0.96297	0.0512901	0.945906	18.7927	11.6959	16.3636	13.617	17.8749	13.5287	13.5674	15.4515	28.436	18.6722	14.1243	15.2709	11.3798	25.8844	15.748	18.2927	17.199	15.617	15.007	19.152	16.398	17.512	17.08
UCON49	0.251252	0.645463	0.386464	0.451433	-0.212661	0.759217	0.0313949	0.977245	0.312925	0.576487	26.1959	23.3918	31.8182	23.8298	45.6802	34.9493	35.1157	37.663	56.872	25.9336	16.9492	29.064	23.7079	32.7869	25.8718	42.6829	44.226	27.135	34.82	43.217	21.441	28.52	37.594
UCON50	0.0307908	0.965432	0.131752	0.858624	-0.29043	0.633427	0.171656	0.832476	0.301946	0.672548	2.2779	9.74659	12.7273	12.766	9.93049	2.25479	13.5674	12.5543	4.73934	2.07469	5.64972	9.35961	9.95733	14.6678	7.87402	12.1951	17.199	8.251	8.317	10.287	3.862	11.328	12.423
UCON55	-0.00733342	0.988684	-0.177502	0.764281	-0.114464	0.850697	-0.222876	0.695103	-0.237455	0.584505	72.8929	81.8713	75.4545	71.4894	79.4439	76.6629	67.0391	62.7716	66.3507	85.0622	52.2599	58.1281	63.5372	67.2994	71.991	51.8293	61.4251	76.74	75.865	65.387	68.661	62.988	61.748
UCON71_Crp	0.260653	0.658694	-0.443492	0.360473	0.0255109	0.977819	-0.348293	0.587542	0.0156369	0.983595	9.11162	27.2904	39.0909	28.0851	29.7915	39.4589	3.19234	14.0029	16.5877	26.971	24.0113	10.3448	17.5439	16.3934	24.7469	18.2927	31.941	25.164	32.445	11.261	25.491	14.761	24.994
UCON73	-0.183805	0.781425	0.152925	0.834988	-0.0913785	0.907482	0.00185442	0.998028	-0.0912998	0.907654	8.54214	7.79727	7.27273	5.10638	7.94439	4.50958	11.1732	5.31144	18.9573	6.22407	7.06215	5.91133	4.74158	13.805	5.6243	6.09756	9.82801	7.871	5.853	11.814	6.643	8.153	7.183
UCON74	0.323715	0.580941	-0.157225	0.837518	0.174898	0.814091	-0.194168	0.810222	0.78288	0.142266	11.3895	13.6452	16.3636	11.9149	20.854	27.0575	10.3751	6.76002	16.5877	12.4481	22.5989	9.85222	10.4315	10.3538	26.9966	42.6829	19.656	13.799	19.942	11.241	17.524	10.212	29.779
UCON78	0.460328	0.403989	-0.0162549	1	0.410269	0.484996	0.270623	0.676127	0.889194	0.133301	3.41686	3.89864	5.45455	6.80851	10.9235	10.1466	3.19234	4.34573	4.73934	6.22407	14.1243	7.88177	7.58653	8.62813	19.1226	6.09756	14.742	4.257	9.293	4.092	10.174	8.032	13.321
UCON8	0.368307	0.527435	0.197002	0.750803	0.34	0.582478	0.0982443	0.911862	0.115669	0.878491	6.83371	3.89864	3.63636	13.617	5.95829	7.89177	10.3751	2.89715	14.218	12.4481	7.06215	5.41872	3.79327	10.3538	8.99888	0	7.37101	4.79	9.156	9.163	9.755	6.522	5.457
UCON80_AMi	-0.199107	0.629587	-0.0914576	0.88778	0.0506175	0.933346	-0.389961	0.359294	-0.319414	0.426207	88.8383	83.8207	82.7273	59.5745	78.4508	81.1725	80.6065	77.7402	78.1991	95.4357	81.9209	64.532	58.7956	59.5341	60.18	85.3659	58.9681	85.129	73.066	78.849	88.678	60.954	68.171
UCON86	-0.386009	0.503849	-0.341548	0.493735	-0.160176	0.828824	-0.242121	0.72097	-0.494046	0.453502	3.98633	17.5439	13.6364	4.25532	10.9235	2.25479	4.78851	4.82859	4.73934	8.29876	8.47458	6.89655	2.84495	10.3538	5.6243	6.09756	4.914	11.722	5.811	4.785	8.387	6.698	5.545
X5B_LINE	-0.184594	0.722396	0.106692	0.885443	-0.186479	0.768615	-0.369612	0.507937	0.0826438	0.882115	39.2938	42.885	51.8182	39.1489	38.7289	36.0767	47.8851	49.2516	52.1327	39.4191	35.3107	28.5714	27.5012	37.1009	42.7447	48.7805	54.0541	44.666	37.985	49.756	37.365	31.058	48.526
X6A_LINE	0.39043	0.285015	0.0422492	0.958844	0.062563	0.924739	-0.0773178	0.930882	0.121686	0.799027	54.1002	85.77	69.0909	99.5745	82.423	96.956	49.4812	67.6002	104.265	78.8382	64.9718	51.2315	57.3732	83.6928	82.1147	60.9756	78.6241	69.654	92.985	73.782	71.905	64.099	73.905
X6B_LINE	0.207867	0.41149	-0.413423	0.0879445	-0.340702	0.23826	-0.374413	0.212881	-0.0783485	0.78012	315.49	335.283	309.091	322.553	409.136	384.442	258.579	219.701	215.64	257.261	237.288	208.374	228.544	281.277	305.962	271.341	324.324	319.954	372.044	231.307	247.275	239.399	300.543
X7A_LINE	0.45183	0.28647	-0.177013	0.807951	0.342584	0.548967	-0.281938	0.671811	0.399458	0.410136	34.1686	37.037	76.3636	65.5319	77.4578	76.6629	31.9234	44.423	47.3934	62.2407	74.8588	39.4089	35.5619	35.3753	55.1181	67.0732	88.4521	49.19	73.218	41.247	68.55	36.782	70.214
X7B_LINE	0.033267	0.925094	0.103975	0.834988	-0.0149358	0.977072	-0.264549	0.484054	0.0163725	0.962138	202.733	257.31	233.636	247.66	210.526	246.9	252.993	217.769	284.36	225.104	228.814	193.596	183.499	182.053	231.721	228.659	235.872	231.227	235.029	251.707	226.959	186.383	232.084
X7C_LINE	-0.0339139	0.949902	-0.0671523	0.930042	0.0389532	0.955018	-0.24643	0.684989	-0.100854	0.836312	67.1982	68.2261	114.545	68.9362	71.4995	104.848	89.3855	74.3602	71.09	73.6515	100.282	62.5616	56.899	81.9672	79.865	67.0732	83.5381	83.323	81.761	78.279	86.967	67.143	76.825
X8_LINE	0.202538	0.663423	-0.0768677	0.926804	-0.218424	0.722663	-0.418748	0.40562	-0.000943737	0.998411	44.9886	46.7836	69.0909	63.8298	68.5204	58.6246	36.7119	45.3887	73.4597	51.8672	35.3107	32.0197	36.036	39.6894	52.8684	54.878	54.0541	53.621	63.658	51.853	43.589	35.915	53.933
X9_LINE	0.0789516	0.81645	0.0873702	0.862432	0.0981187	0.811464	0.0141409	0.983049	0.106087	0.726252	203.872	200.78	223.636	199.149	212.512	257.046	212.291	223.563	241.706	217.842	234.463	195.567	209.104	232.959	229.471	225.61	223.587	209.43	222.903	225.853	226.153	212.543	226.223
Zaphod	0.605197	0.131131	-0.199381	0.783331	-0.21091	0.753748	-0.236356	0.74132	0.87452	0.0337761	26.1959	35.0877	48.1818	51.0638	65.5412	67.6437	22.3464	25.5915	42.654	24.8963	33.8983	28.0788	25.6046	31.0613	59.6175	106.707	63.8821	36.488	61.416	30.197	29.397	28.248	76.736
Zaphod2	0.675208	0.0539898	-0.118001	0.878995	0.402098	0.44121	-0.139291	0.865455	0.657563	0.108482	35.877	48.7329	50.9091	86.8085	69.5134	76.6629	27.1349	39.1115	56.872	51.8672	77.6836	37.4384	35.0877	44.8663	55.1181	76.2195	103.194	45.173	77.662	41.039	64.775	39.131	78.177
Zaphod3	0.443229	0.25928	-0.235422	0.705006	0.193739	0.744536	-0.272032	0.688816	0.0915679	0.86575	42.1412	91.6179	71.8182	90.2128	119.166	78.9177	51.0774	48.2859	61.6114	85.0622	73.4463	31.0345	37.9327	82.83	87.739	64.0244	58.9681	68.526	96.099	53.658	79.254	50.599	70.244
hAT-N1_Mam	0.154675	0.786623	-0.46542	0.34634	-0.317419	0.617803	-0.198743	0.793699	0.207869	0.716365	29.0433	40.9357	35.4545	28.0851	35.7498	56.3698	30.3272	14.9686	9.47867	33.195	15.5367	26.1084	22.2854	36.2381	40.4949	60.9756	24.57	35.144	40.068	18.258	24.366	28.211	42.014
tRNA-Cys-TGY	0.792893	0.105284	-0.168689	1	0.117654	0.854523	0.190799	0.75347	0.0060219	1	3.98633	3.89864	1.81818	12.766	11.9166	11.274	0	1.93143	0	6.22407	2.82486	1.47783	2.84495	15.5306	5.6243	3.04878	0	3.234	11.985	0.644	4.524	6.618	2.891
tRNA-Ile-ATT	0.535021	0.295992	0.141207	1	0.0505118	1	0.09037	1	0.624778	0.314931	2.2779	5.84795	0.909091	10.2128	9.93049	4.50958	6.38468	3.38001	4.73934	5.18672	1.41243	2.46305	3.31911	6.03969	7.87402	9.14634	7.37101	3.012	8.218	4.835	3.3	3.941	8.13
tRNA-Leu-TTA(m)	0.413448	0.12126	-0.123501	0.833165	0.112942	0.808179	-0.00426476	0.996293	0.588627	0.0353037	148.633	218.324	228.182	279.149	264.151	260.428	182.761	136.649	222.749	213.693	216.102	172.906	172.119	245.902	235.658	381.098	312.039	198.38	267.909	180.72	214.897	196.976	309.598
tRNA-Lys-AAG	-0.179289	0.788859	-0.22986	0.716318	0.0300217	0.973094	-0.375527	0.498673	0.0808477	0.917558	6.83371	15.5945	9.09091	10.2128	5.95829	6.76437	4.78851	7.72574	4.73934	12.4481	8.47458	5.91133	1.89663	5.17688	7.87402	12.1951	14.742	10.506	7.645	5.751	10.461	4.328	11.604
tRNA-Ser-TCA(m)	0.558608	0.1959	-0.22073	0.757129	-0.509424	0.384429	-0.675397	0.13064	-0.594415	0.271651	23.918	74.0741	38.1818	61.2766	93.3466	59.752	33.5196	12.5543	56.872	35.2697	12.7119	12.3153	4.26743	31.0613	19.685	18.2927	39.312	45.391	71.458	34.315	23.991	15.881	25.763

## Sheet: PANC-1
gene_id	log2FoldChange DMSO + 3x8 Gy/DMSO + 0 Gy	padj DMSO + 3x8 Gy/DMSO + 0 Gy	log2FoldChange KMR-206 + 0 Gy/DMSO + 0 Gy	padj KMR-206 + 0 Gy/DMSO + 0 Gy	log2FoldChange KMR-206 + 3x8 Gy/DMSO + 0 Gy	padj KMR-206 + 3x8 Gy/DMSO + 0 Gy	log2FoldChange RBN-2397 + 0 Gy/DMSO + 0 Gy	padj RBN-2397 + 0 Gy/DMSO + 0 Gy	log2FoldChange RBN-2397 + 3x8 Gy/DMSO + 0 Gy	padj RBN-2397 + 3x8 Gy/DMSO + 0 Gy	normalized counts DMSO + 0 Gy r1	normalized counts DMSO + 0 Gy r2	normalized counts DMSO + 0 Gy r3	normalized counts DMSO + 3x8 Gy r1	normalized counts DMSO + 3x8 Gy r2	normalized counts DMSO + 3x8 Gy r3	normalized counts KMR-206 + 0 Gy r1	normalized counts KMR-206 + 0 Gy r2	normalized counts KMR-206 + 0 Gy r3	normalized counts KMR-206 + 3x8 Gy r2	normalized counts KMR-206 + 3x8 Gy r3	normalized counts KMR-206 + 3x8 Gy r1	normalized counts RBN-2397 + 0 Gy r1	normalized counts RBN-2397 + 0 Gy r2	normalized counts RBN-2397 + 0 Gy r3	normalized counts RBN-2397 + 3x8 Gy r1	normalized counts RBN-2397 + 3x8 Gy r2	normalized counts RBN-2397 + 3x8 Gy r3	mean normalized counts DMSO + 0 Gy	mean normalized counts DMSO + 3x8 Gy	mean normalized counts KMR-206 + 0 Gy	mean normalized counts KMR-206 + 3x8 Gy	mean normalized counts RBN-2397 + 0 Gy	mean normalized counts RBN-2397 + 3x8 Gy
5S	-0.0745061	0.843282	0.103708	0.901648	0.330163	0.579763	-0.0359643	0.97943	0.738605	0.000200352	91.2477	127.323	97.4359	98.0736	88.3333	115.873	145.32	95.3026	111.33	153.061	201.681	93.6639	97.1922	112.273	93.1858	176.779	196.796	172.911	105.336	100.76	117.318	149.469	100.884	182.162
7SK	0.409724	0.153177	0.32438	0.768847	0.41244	0.483306	-0.0452638	0.977	0.754834	0.00116245	68.9013	70.632	70.0855	84.063	101.667	103.175	144.089	73.1707	77.8325	107.143	159.664	64.2792	69.1145	62.7408	65.8125	123.596	100.114	149.856	69.873	96.301	98.364	110.362	65.889	124.522
7SLRNA	0.498234	0.0542046	0.210503	0.832443	0.617076	0.325692	0.357908	0.156253	1.63441	1.20464e-27	2769.09	3388.01	2770.94	4194.4	3389.17	5588.89	8200.74	2326.56	2508.37	7382.65	9873.95	2015.61	3885.53	6241.06	4323.82	8873.41	8847.25	11128.2	2976.01	4390.82	4345.22	6424.07	4816.8	9616.3
ACRO1	0.982071	0.00263784	0.425527	0.744911	1.07333	0.0255086	0.153041	0.813073	1.4138	1.44438e-07	31.6574	34.3866	64.9573	113.835	56.6667	150.794	153.941	29.3586	73.8916	147.959	201.681	65.1974	64.7948	79.2515	40.1864	123.596	107.551	162.824	43.667	107.099	85.73	138.279	61.411	131.324
ALR/Alpha	-0.375899	0.0482069	-0.12719	0.876817	-0.327336	0.417318	-0.0749329	0.944732	-0.253353	0.0928264	317.505	330.855	366.667	304.729	211.667	261.905	412.562	229.901	269.951	242.347	352.941	228.65	328.294	297.193	326.733	306.367	271.167	268.012	338.342	259.433	304.138	274.646	317.407	281.849
Alu	0.132897	0.582208	0.187179	0.837921	0.232815	0.692219	-0.133642	0.869583	0.29229	0.137466	269.088	230.948	341.026	311.734	289.167	325.397	474.138	213.64	321.182	339.286	487.395	229.568	274.298	261.97	197.437	397.004	268.307	374.64	280.354	308.766	336.32	352.083	244.569	346.65
AluJb	0.122362	0.257509	0.175916	0.823522	0.124019	0.798899	-0.116631	0.722054	0.385038	5.12661e-08	18135	17358.7	19169.2	20642.7	17704.2	21244.4	28445.8	15128.3	19828.6	21670.9	23916	14487.6	17019.4	18093	14884.7	24732.6	21763.2	25025.9	18221	19863.8	21134.2	20024.8	16665.7	23840.6
AluJo	0.0600348	0.648744	0.155953	0.844364	0.102754	0.833485	-0.098781	0.836183	0.352502	1.04089e-06	10703	10247.2	11641	12082.3	10044.2	11887.3	16817.7	8925.47	11451.2	13163.3	13437	8649.22	10779.7	10725.4	8678.51	14663.7	12918.2	14099.4	10863.7	11337.9	12398.1	11749.8	10061.2	13893.8
AluJr	0.0285468	0.844071	0.16082	0.837921	0.101098	0.836129	-0.0928375	0.842297	0.308375	3.50531e-05	12272.8	11935.4	13616.2	13464.1	11460	13682.5	19450.7	10334.7	13550.7	15071.4	15697.5	10082.6	12291.6	12526.7	10397.2	16543.8	14482.8	15884.7	12608.2	12868.9	14445.4	13617.2	11738.5	15637.1
AluJr4	0.0313972	0.848743	0.186495	0.823684	0.132987	0.794991	-0.101988	0.834697	0.270803	0.00221781	2243.02	2066.91	2376.07	2455.34	2001.67	2390.48	3687.19	1790.42	2398.03	2617.35	3067.23	1764.92	2088.55	2227.85	1852.07	2917.6	2481.12	2677.23	2228.67	2282.49	2625.22	2483.16	2056.16	2691.99
AluSc	0.276249	0.00201279	0.26767	0.768847	0.282857	0.497872	-0.126197	0.713443	0.686551	3.82951e-24	4244.88	4138.01	4487.18	5217.16	4838.33	5580.95	7199.51	3823.85	5112.32	6242.35	6218.49	3573	4038.88	4227.85	3405.94	6831.46	6537.76	7422.19	4290.02	5212.15	5378.56	5344.61	3890.89	6930.47
AluSc5	0.217997	0.155204	0.267665	0.782236	0.353544	0.44596	-0.19769	0.501063	0.862402	5.26121e-17	697.393	644.052	789.744	893.17	720.833	884.127	1277.09	601.626	835.468	1096.94	1193.28	575.758	615.551	638.965	548.049	1256.18	1208.24	1449.57	710.396	832.71	904.729	955.325	600.855	1304.66
AluSc8	0.239057	0.00695513	0.286232	0.758807	0.185268	0.671907	-0.146804	0.647819	0.688939	5.52891e-22	3083.8	3016.26	3288.89	3667.25	3565.83	3874.6	5381.77	2836.04	3753.69	4448.98	3714.29	2656.57	2838.01	3119.98	2398.37	5084.64	4702.52	5413.54	3129.65	3702.56	3990.5	3606.61	2785.45	5066.9
AluSg	0.47613	1.99431e-09	0.461137	0.667296	0.550981	0.115938	-0.10559	0.839709	1.12133	1.74638e-52	5398.51	5107.34	5706.84	7359.02	7305	7979.37	11620.7	5879.4	6740.89	10446.4	9336.13	5202.02	5334.77	5458.45	4114.74	11286.9	11116.7	13099.4	5404.23	7547.8	8080.33	8328.19	4969.32	11834.3
AluSg4	0.408503	0.000170181	0.354158	0.752297	0.430624	0.295771	-0.200733	0.447717	0.978401	5.06654e-28	927.374	850.372	968.376	1155.87	1207.5	1298.41	1890.39	864.499	1042.36	1714.29	1344.54	820.937	738.661	874.518	700.058	1759.55	1697.37	2001.44	915.374	1220.59	1265.75	1293.25	771.079	1819.45
AluSg7	0.448453	4.02574e-05	0.436672	0.67532	0.486414	0.206533	-0.142161	0.766103	1.12799	1.51146e-35	1140.6	1075.74	1268.38	1584.94	1471.67	1734.92	2349.75	1225.38	1512.32	2311.22	1705.88	1112.95	1110.15	1142.54	842.167	2489.89	2342.68	2863.11	1161.57	1597.17	1695.82	1710.02	1031.62	2565.23
AluSp	0.285616	0.00183521	0.313015	0.753541	0.281698	0.473537	-0.123684	0.73281	0.758716	2.24966e-29	8384.54	8049.72	8981.2	10315.2	9500.83	11261.9	15179.8	7948.96	10044.3	12637.8	11529.4	7354.45	8123.11	8345.62	6612.11	14140.8	13589.2	15432.3	8471.82	10359.3	11057.7	10507.2	7693.62	14387.4
AluSq	0.301299	0.00321862	0.297449	0.760553	0.382069	0.35729	-0.103443	0.856577	0.802121	4.485e-26	2133.15	2056.69	2249.57	2751.31	2379.17	2846.03	3966.75	1906.96	2491.63	3285.71	3655.46	1798.9	2144.71	2149.15	1640.07	3745.32	3470.25	4076.37	2146.47	2658.84	2788.44	2913.36	1977.97	3763.98
AluSq10	0.488916	0.0271311	0.312925	0.770198	0.377243	0.42545	-0.150539	0.839709	1.12497	3.8161e-14	185.289	144.981	145.299	287.215	195.833	207.937	317.734	145.438	185.222	206.633	302.521	168.962	125.27	154.651	115.317	340.824	367.277	348.703	158.523	230.328	216.131	226.039	131.746	352.268
AluSq2	0.274467	0.00267621	0.271158	0.775845	0.281114	0.497774	-0.139755	0.635749	0.727465	4.86665e-22	8662.94	8071.56	9188.89	10551.7	9667.5	11228.6	15392.9	7483.29	9952.71	12306.1	12663.9	7235.08	8300.22	8206.93	6755.97	14381.3	13056.1	15672.9	8641.13	10482.6	10943	10735	7754.37	14370.1
AluSq4	0.389355	0.052089	0.432015	0.70494	0.628223	0.104514	-0.0806576	0.948284	1.20362	2.82884e-18	207.635	183.55	221.368	271.454	232.5	315.873	417.488	215.447	276.847	433.673	378.151	225.895	153.348	204.183	193.943	519.85	418.192	504.323	204.184	273.276	303.261	345.907	183.824	480.788
AluSx	0.194922	0.0386018	0.247015	0.784054	0.225036	0.593702	-0.140663	0.626904	0.624037	5.61373e-21	15973.9	15570.2	17365	18777.6	17198.3	20122.2	27825.1	14365	18212.8	22173.5	22352.9	13541.8	15123.1	16033	12689	25139.3	23672.2	26783.9	16303	18699.4	20134.3	19356.1	14615	25198.5
AluSx1	0.234109	0.0107378	0.261493	0.777119	0.272153	0.502158	-0.126539	0.728552	0.70352	1.62455e-24	15805.4	15043.2	16941	19007	17225	20112.7	27378.1	13998.6	18389.2	23589.3	21705.9	13552.8	15067	15894.9	12314.5	26030	24164.2	27900.6	15929.9	18781.6	19922	19616	14425.4	26031.6
AluSx3	0.39792	3.893e-06	0.387067	0.717981	0.450559	0.236321	-0.130327	0.703897	0.948847	1.15066e-35	5350.09	5164.5	5704.27	7238.18	6574.17	7650.79	10433.5	5328.82	6843.35	9920.92	8310.92	4865.01	5079.91	5346.73	4224.81	10238.2	9576.09	11685.9	5406.29	7154.38	7535.22	7698.95	4883.82	10500.1
AluSx4	0.338275	0.00276997	0.395881	0.717981	0.397871	0.27358	-0.134383	0.757187	0.929726	1.79184e-32	1429.24	1394.52	1564.1	1877.41	1648.33	2060.32	2896.55	1418.25	1891.63	2471.94	2117.65	1389.35	1410.37	1418.82	1112.99	2765.54	2636.16	3012.97	1462.62	1862.02	2068.81	1992.98	1314.06	2804.89
AluSz	0.162877	0.112893	0.215737	0.808174	0.173543	0.681569	-0.137139	0.65796	0.570007	4.50287e-17	13865	13427.5	15045.3	16099.8	14271.7	17119	23560.3	11840.6	15572.4	18181.1	18184.9	11899	13533.5	13610.9	10909.1	21262.9	19556.1	22204.6	14112.6	15830.2	16991.1	16088.3	12684.5	21007.9
AluSz6	0.155233	0.152958	0.202813	0.813813	0.132782	0.776987	-0.146405	0.561922	0.501242	7.54596e-12	6344.51	5861.99	6745.3	7117.34	6394.17	7638.1	10472.9	5280.94	6824.63	8073.98	7773.11	5132.23	5671.71	6126.03	5124.05	9394.76	8307.21	9190.2	6317.27	7049.87	7526.16	6993.11	5640.6	8964.06
AluY	0.445281	2.03238e-07	0.40796	0.691168	0.500079	0.170137	-0.160724	0.543128	1.119	8.9575e-61	12045.6	11563.7	12471.8	15401.1	15656.7	18288.9	23368.2	12398.8	15215.8	22436.2	19974.8	11004.6	11151.2	11732.5	8913.22	25230	24686.5	28887.6	12027	16448.9	16994.3	17805.2	10599	26268
AluYa5	1.2722	3.60678e-21	0.884817	0.0396688	1.14122	0.00313692	-0.053628	0.969159	2.17861	1.61389e-104	424.581	374.535	339.316	833.625	888.333	1128.57	1156.4	692.412	633.498	1397.96	1176.47	483.93	382.289	423.775	276.645	1614.98	1723.68	1940.92	379.478	950.177	827.438	1019.45	360.903	1759.86
AluYa8	0.371358	0.435123	0.188719	0.848422	0.211118	0.809712	0.0382996	1	0.950743	0.0183437	8.37989	11.6171	17.094	21.0158	13.3333	25.3968	24.6305	12.1951	15.7635	40.8163	0	9.18274	30.2376	15.41	4.65929	22.4719	28.6041	40.3458	12.364	19.915	17.53	16.666	16.769	30.474
AluYb8	0.838091	7.32596e-09	0.692588	0.223856	0.787156	0.0394774	-0.160231	0.757187	1.71309	2.23154e-52	383.613	389.405	412.821	605.954	680	890.476	949.507	599.819	582.266	1022.96	840.336	426.079	375.81	370.391	285.964	1171.54	1238.56	1583.57	395.279	725.477	710.531	763.125	344.055	1331.22
AluYb9	0.6758	0.0550967	0.430209	0.738356	0.285081	0.725244	-0.235365	1	1.51985	2.32451e-08	29.7952	23.6989	25.641	42.0315	46.6667	57.1429	54.1872	42.0054	33.4975	61.2245	33.6134	18.3655	4.31965	15.41	6.40652	88.3895	75.5149	95.1009	26.378	48.614	43.23	37.734	8.712	86.335
AluYc	0.435871	0.00760801	0.430326	0.679694	0.250348	0.646907	-0.159979	0.77163	1.19371	1.03613e-28	354.749	320.632	353.846	450.088	407.5	558.73	666.256	368.112	462.069	535.714	487.395	260.79	315.335	328.013	244.613	811.985	731.121	844.38	343.076	472.106	498.812	427.966	295.987	795.829
AluYc3	0.0500222	0.89694	0.152406	0.845516	-0.0918706	0.904417	-0.069248	0.961428	0.579474	0.00140252	123.836	137.082	129.06	99.8249	113.333	195.238	172.414	141.373	132.02	158.163	117.647	90.9091	120.95	135.388	104.252	220.225	194.508	177.233	129.993	136.132	148.602	122.24	120.197	197.322
AluYd8	0.89997	0.0242884	0.44426	0.726766	0.91888	0.0858916	0.00808663	1	1.76123	3.0089e-06	8.37989	5.11152	10.2564	28.021	16.6667	28.5714	29.5567	10.3884	18.7192	40.8163	67.2269	9.18274	0	8.80572	13.9779	43.4457	45.1945	28.8184	7.916	24.42	19.555	39.075	7.595	39.153
AluYe5	0.730205	0.000472551	0.639157	0.541652	0.746423	0.0995715	-0.0238528	0.987243	1.42612	4.48031e-19	100.559	122.677	125.641	197.898	178.333	234.921	328.818	138.663	199.015	336.735	226.891	123.967	114.471	124.931	100.757	298.127	313.501	373.199	116.292	203.717	222.165	229.197	113.386	328.276
AluYe6	0.692953	0.0613282	0.187168	0.852506	0.468272	0.502165	-0.0221136	0.98588	1.25658	5.40447e-05	18.622	21.3755	27.3504	42.0315	33.3333	57.1429	39.4089	32.5203	15.7635	71.4286	25.2101	21.1203	25.9179	16.5107	22.1316	49.4382	66.3616	72.0461	22.449	44.169	29.231	39.253	21.52	62.615
AluYf1	0.492875	0.00894622	0.51998	0.645703	0.527262	0.279029	-0.146474	0.84659	1.3068	5.08262e-22	179.702	165.892	167.521	220.665	245.833	269.841	366.995	192.412	264.039	403.061	252.101	157.943	155.508	166.208	115.9	465.918	390.732	445.245	171.039	245.447	274.482	271.035	145.872	433.965
AluYg6	0.5504	0.0880444	0.645447	0.57607	0.344201	0.637441	-0.114894	0.898241	1.52954	1.65745e-10	39.1061	44.145	42.735	56.042	68.3333	76.1905	118.227	78.5908	56.1576	102.041	25.2101	44.0771	21.5983	42.9279	29.1206	116.854	116.705	175.793	41.995	66.855	84.325	57.109	31.216	136.45
AluYh3	0.427572	0.0353346	0.347615	0.752297	0.623462	0.162854	-0.0412369	0.977573	1.02339	3.91914e-14	206.704	188.197	217.094	323.993	221.667	301.587	375.616	196.477	267.98	395.408	495.798	187.328	203.024	221.244	162.493	413.483	390.732	465.418	203.998	282.416	280.024	359.511	195.587	423.211
AluYh3a3	0.286951	0.442989	0.524553	0.670042	0.379981	0.552852	-0.0246546	0.986414	1.15131	1.21228e-06	96.8343	58.5502	48.7179	63.0473	108.333	84.127	151.478	99.3677	101.478	117.347	117.647	67.034	73.4341	66.0429	57.0763	155.805	147.025	181.556	68.034	85.169	117.441	100.676	65.518	161.462
AluYh7	0.199335	0.702764	0.12454	0.884877	0.676321	0.240474	-0.0833495	1	0.549877	0.265717	7.44879	3.71747	8.54701	14.0105	7.5	6.34921	19.7044	5.42005	3.94089	51.0204	16.8067	5.50964	2.15983	0	2.32964	8.98876	12.5858	15.8501	6.571	9.287	9.688	24.446	1.496	12.475
AluYi6	0.777899	6.40163e-07	0.823361	0.00379185	0.778383	0.0610819	-0.0857683	0.94231	1.45894	2.91542e-30	249.534	258.364	259.829	371.278	453.333	526.984	560.345	447.154	465.025	793.367	386.555	307.622	267.819	257.567	187.536	629.963	683.638	864.553	255.909	450.532	490.841	495.848	237.641	726.051
AluYi6_4d	0.260989	0.602653	-0.112894	1	0.235258	1	-0.0118242	1	0.722522	0.120295	5.58659	6.97026	8.54701	3.50263	18.3333	9.52381	9.85222	2.71003	2.95567	15.3061	0	12.8558	8.63931	4.40286	6.98893	19.4757	12.5858	14.4092	7.035	10.453	5.173	9.387	6.677	15.49
AluYj4	0.255861	0.235497	0.342447	0.758807	0.399587	0.431038	-0.102618	0.9252	1.00299	2.48608e-12	224.395	188.662	251.282	238.179	265	295.238	456.897	219.512	247.291	308.673	462.185	196.511	248.38	211.337	138.614	444.944	411.327	501.441	221.446	266.139	307.9	322.456	199.444	452.571
AluYk11	0.249816	0.48362	0.280309	0.788589	0.176281	0.831892	-0.0455848	0.977	0.542533	0.0260063	60.5214	65.0558	77.7778	98.0736	59.1667	96.8254	121.921	63.234	87.6847	58.6735	159.664	53.2599	86.3931	56.1365	53.5818	105.618	104.119	93.6599	67.785	84.689	90.947	90.532	65.37	101.132
AluYk12	-0.0509581	0.932368	0.191649	0.847214	-0.0378176	0.970876	0.0299017	1	0.87212	0.0289692	16.7598	8.829	18.8034	12.2592	25	1.5873	25.8621	19.4219	14.7783	20.4082	0	14.6924	8.63931	22.5647	16.3075	23.97	36.6133	36.0231	14.797	12.949	20.021	11.7	15.837	32.202
AluYk2	0.527429	0.0970123	0.622661	0.618494	0.366389	0.606902	-0.0570764	0.968296	1.65657	3.54267e-15	67.0391	47.8625	60.6838	63.0473	84.1667	123.81	177.34	82.2042	87.6847	153.061	58.8235	43.1589	53.9957	64.9422	38.4391	203.745	161.327	233.429	58.528	90.341	115.743	85.015	52.459	199.501
AluYk3	0.788984	9.21789e-06	0.826157	0.062165	0.754496	0.0645426	0.00402051	0.998244	1.57407	8.06678e-26	150.838	159.387	179.487	246.935	309.167	317.46	442.118	257.904	313.3	392.857	378.151	179.063	157.667	181.068	150.844	466.667	438.787	619.597	163.237	291.187	337.774	316.691	163.193	508.35
AluYk4	0.222612	0.501466	0.406707	0.740221	0.382076	0.466857	-0.114753	0.910383	1.34015	4.20908e-11	86.5922	70.632	66.6667	94.5709	84.1667	88.8889	161.33	74.9774	106.404	114.796	109.244	89.9908	60.4752	77.0501	47.1753	205.243	161.899	237.752	74.63	89.209	114.237	104.677	61.567	201.632
AluYm1	0.338224	0.0290262	0.539484	0.47218	0.472802	0.230907	-0.146224	0.80094	1.16745	3.42074e-23	701.117	679.368	555.556	744.308	752.5	979.365	1270.94	801.716	958.621	1135.2	1100.84	609.734	537.797	673.638	478.16	1337.08	1337.53	1766.57	645.347	825.391	1010.42	948.593	563.198	1480.39
AmnSINE1	0.0922905	0.659565	0.182859	0.823732	0.259158	0.620627	-0.00659184	0.99517	0.310401	0.0198131	385.475	337.361	385.47	430.823	355.833	401.587	592.365	344.173	365.517	423.469	672.269	317.723	373.65	344.524	382.644	492.135	424.485	461.095	369.435	396.081	434.018	471.154	366.939	459.238
AmnSINE2	0.0476738	0.889058	0.133519	0.874265	-0.257316	0.656308	-0.0474739	0.977	0.180168	0.42015	121.043	124.535	123.077	143.608	115	126.984	172.414	104.788	141.872	104.592	134.454	78.9715	114.471	117.226	117.065	128.839	137.872	157.061	122.885	128.531	139.691	106.006	116.254	141.257
Arthur1	0.244264	0.522605	0.24358	0.814474	0.237769	0.736601	-0.0986844	0.928758	0.492821	0.0838241	64.2458	46.4684	57.265	85.8144	50	73.0159	99.7537	41.1021	82.7586	63.7755	100.84	58.7695	36.7171	53.3847	46.0105	98.1273	76.659	66.2824	55.993	69.61	74.538	74.462	45.371	80.356
Arthur1A	0.335507	0.289588	0.31569	0.77853	0.303648	0.647832	0.123459	0.898241	0.282501	0.320574	61.4525	59.9442	62.3932	80.5604	83.3333	76.1905	131.773	66.3957	62.069	112.245	84.0336	53.2599	82.0734	69.8954	71.0542	84.6442	71.5103	70.6052	61.263	80.028	86.746	83.179	74.341	75.587
Arthur1B	0.348577	0.396966	0.0295265	0.976571	-0.0314028	0.975466	-0.158259	0.77163	0.675801	0.041286	50.2793	24.6283	56.4103	49.0368	45.8333	85.7143	97.2906	21.6802	20.6897	35.7143	84.0336	23.8751	17.2786	34.1222	29.703	59.9251	66.9336	99.4236	43.773	60.195	46.554	47.874	27.035	75.427
Arthur1C	-0.121632	0.827042	-0.132984	0.892581	0.00477332	0.995184	-0.14697	0.760039	0.326073	0.429114	17.6909	21.8401	30.7692	14.0105	13.3333	34.9206	34.4828	8.58175	13.7931	25.5102	16.8067	24.7934	12.959	12.1079	15.7251	32.9588	27.46	33.1412	23.433	20.755	18.953	22.37	13.597	31.187
BC200	-0.0590366	0.904447	0.280161	0.768847	0.0340733	0.962645	-0.0986284	0.931939	0.451497	0.0912593	737.43	981.413	1008.55	570.928	793.333	1225.4	815.271	1146.34	1518.23	1375	714.286	701.561	775.378	992.295	606.29	970.787	1268.88	1605.19	909.13	863.219	1159.95	930.282	791.321	1281.62
BLACKJACK	0.276062	0.49495	0.378213	0.758807	0.0243783	0.979908	0.0723896	0.959778	0.864769	0.000891691	85.6611	41.8216	59.8291	120.841	53.3333	66.6667	176.108	55.1039	76.8473	81.6327	33.6134	64.2792	71.2743	74.2983	64.6476	115.356	117.849	123.919	62.437	80.28	102.687	59.842	70.073	119.041
BSR/Beta	0.031643	0.955708	-0.0524338	0.955499	0.152945	0.867975	-0.135291	0.814675	0.0509725	0.912492	21.4153	28.3457	36.7521	40.2802	25	25.3968	54.1872	10.3884	15.7635	35.7143	50.4202	25.7117	30.2376	16.5107	12.813	38.9513	24.0275	27.3775	28.838	30.226	26.78	37.282	19.854	30.119
CER	-0.192704	0.718424	-0.17611	0.846316	-0.447817	1	-0.0491913	1	-0.0459601	0.93563	18.622	6.04089	15.3846	14.0105	6.66667	9.52381	14.7783	3.61337	7.88177	2.55102	0	7.34619	15.1188	9.90644	5.82411	10.4869	12.5858	14.4092	13.349	10.067	8.758	3.299	10.283	12.494
CR1-16_AMi	-0.0667291	0.878422	0.12745	1	0.620906	0.261009	0.0597604	1	0.385548	0.456338	1.8622	3.71747	4.2735	0	6.66667	0	12.3153	4.51671	0.985222	5.10204	50.4202	5.50964	15.1188	2.20143	5.82411	5.99251	3.43249	10.0865	3.284	2.222	5.939	20.344	7.715	6.504
CR1-3_Croc	0.220917	0.476467	0.231944	0.816419	0.36312	0.566112	0.0145236	0.991674	0.487768	0.0323751	85.6611	97.119	76.9231	101.576	102.5	106.349	178.571	72.7191	86.6995	145.408	176.471	65.1974	120.95	82.5537	72.219	110.861	125.286	141.21	86.568	103.475	112.663	129.025	91.908	125.786
CR1-L3A_Croc	0.0940362	0.869446	0.0791447	0.935948	-0.110314	0.913834	-0.0649009	1	0.223582	0.628833	13.9665	26.0223	20.5128	38.5289	14.1667	17.4603	28.3251	9.48509	33.4975	12.7551	33.6134	14.6924	19.4384	17.6114	12.2306	28.4644	28.032	17.2911	20.167	23.385	23.769	20.354	16.427	24.596
CR1_Mam	-0.0732754	0.763745	0.130213	0.882949	-0.0788794	0.901835	-0.0201844	0.987388	0.0470864	0.796791	264.432	260.688	264.957	274.956	225	253.968	432.266	204.155	259.113	260.204	319.328	195.592	289.417	238.305	256.843	293.633	267.735	252.161	263.359	251.308	298.512	258.375	261.522	271.176
Chap1_Mam	0.170151	0.660712	-0.0216335	0.980916	0.0252752	0.97874	0.0582795	0.968822	0.159887	0.597286	71.6946	61.803	60.6838	75.3065	55.8333	95.2381	78.8177	51.9422	61.0837	102.041	33.6134	53.2599	88.5529	66.0429	62.9004	77.9026	69.7941	70.6052	64.727	75.459	63.948	62.971	72.499	72.767
Charlie1	0.125246	0.589579	0.036702	0.962168	-0.187255	0.681607	-0.0732858	0.948355	0.208482	0.186153	307.263	284.387	318.803	399.299	271.667	334.921	400.246	235.772	307.389	288.265	285.714	229.568	295.896	301.596	255.096	398.502	317.506	337.176	303.484	335.296	314.469	267.849	284.196	351.061
Charlie10	-0.300852	0.264611	0.00854587	0.992763	-0.206688	0.687182	-0.0748469	0.951183	-0.0822723	0.706552	172.253	160.781	176.068	154.116	95.8333	160.317	219.212	139.115	157.635	150.51	159.664	132.231	185.745	138.69	153.757	175.281	152.174	149.856	169.701	136.755	171.987	147.468	159.397	159.104
Charlie10a	-0.00612662	0.991216	-0.163719	0.867327	-0.015919	0.986824	-0.0245118	0.986414	0.0218983	0.954404	76.3501	44.6097	51.2821	70.0525	55.8333	44.4444	65.2709	41.1021	37.4384	63.7755	84.0336	35.8127	53.9957	58.3379	50.6698	58.427	54.9199	60.5187	57.414	56.777	47.937	61.207	54.334	57.955
Charlie10b	0.22266	0.668463	-0.241953	0.810314	0.490903	0.477121	-0.089455	1	0.339994	0.471495	14.8976	14.8699	11.9658	24.5184	10	22.2222	16.0099	4.96838	3.94089	45.9184	25.2101	12.8558	4.31965	9.90644	9.90099	18.7266	13.73	27.3775	13.911	18.914	8.306	27.995	8.042	19.945
Charlie11	0.321389	0.442474	0.273849	0.80764	0.0468262	0.962949	0.0787944	0.945076	0.4583	0.210177	39.1061	26.0223	27.3504	40.2802	45.8333	36.5079	68.9655	21.2285	47.2906	20.4082	67.2269	25.7117	23.7581	34.1222	50.0874	37.4532	57.2082	37.464	30.826	40.874	45.828	37.782	35.989	44.042
Charlie12	0.128266	0.806872	0.103631	0.916918	-0.0722893	0.94352	0.156291	0.809659	0.132714	0.762412	20.4842	38.5688	42.735	59.5447	40	17.4603	50.4926	31.617	35.468	30.6122	25.2101	34.8944	58.3153	41.8272	47.7577	37.4532	50.3432	24.4957	33.929	39.002	39.193	30.239	49.3	37.431
Charlie13a	0.58541	0.14026	0.256259	0.813134	-0.186759	0.838081	-0.0623934	0.959778	0.479263	0.206287	30.7263	17.1933	35.8974	80.5604	30	41.2698	71.4286	23.0352	30.5419	35.7143	16.8067	12.8558	25.9179	22.0143	21.5492	36.7041	41.1899	46.1095	27.939	50.61	41.669	21.792	23.16	41.335
Charlie13b	-0.00127614	0.999079	0.00496514	0.994995	0.171626	0.84727	-0.137517	0.839709	0.392486	0.227526	46.5549	39.0335	35.8974	45.5342	43.3333	31.746	71.4286	25.2936	27.5862	56.1224	84.0336	23.8751	15.1188	27.5179	39.0215	49.4382	51.4874	66.2824	40.495	40.205	41.436	54.677	27.219	55.736
Charlie14a	-0.00104201	0.997207	0.0746226	0.922468	-0.198987	0.573378	-0.0415786	0.97354	-0.186373	0.119501	659.218	586.896	622.222	679.51	557.5	636.508	890.394	505.42	599.015	579.082	537.815	500.459	565.875	543.203	684.333	510.112	562.357	564.841	622.779	624.506	664.943	539.119	597.804	545.77
Charlie15a	-0.0175112	0.9477	0.0372409	0.960998	-0.0424453	0.944453	-0.0126897	0.991468	0.0426719	0.820722	359.404	289.498	321.368	345.009	286.667	328.571	428.571	266.486	309.36	344.388	344.538	266.299	311.015	323.06	319.161	361.049	291.762	347.262	323.423	320.082	334.806	318.408	317.745	333.358
Charlie15b	-0.106862	0.646501	-0.0351054	0.964802	-0.410585	0.232753	-0.137169	0.836183	-0.0758139	0.687823	303.538	302.509	264.103	269.702	239.167	301.587	378.079	224.932	245.32	219.388	226.891	199.265	276.458	231.15	264.415	295.88	236.27	298.271	290.05	270.152	282.777	215.181	257.341	276.807
Charlie16a	-0.0225008	0.925731	0.109888	0.8834	-0.118778	0.796262	0.0598557	0.953197	-0.197094	0.148178	452.514	462.361	511.111	567.426	419.167	423.81	667.488	414.634	484.729	494.898	386.555	411.387	552.916	467.804	492.72	433.708	374.714	436.599	475.329	470.134	522.284	430.946	504.48	415.007
Charlie17	-0.18176	0.538388	-0.00655553	0.993489	-0.25596	0.608707	-0.0967068	0.928594	-0.269917	0.174534	191.806	160.316	189.744	169.877	111.667	195.238	221.675	141.373	178.325	125	184.874	146.924	153.348	161.255	170.064	159.551	145.309	136.888	180.622	158.927	180.458	152.266	161.556	147.249
Charlie17a	-0.0316002	0.911516	0.213434	0.799939	-0.0359735	0.953461	-0.0316225	0.979673	0.100942	0.603058	205.773	212.825	203.419	218.914	200	190.476	301.724	205.059	240.394	224.49	176.471	195.592	194.384	198.129	209.086	197.753	239.13	233.429	207.339	203.13	249.059	198.851	200.533	223.438
Charlie17b	-0.00113591	0.999099	-0.0374791	0.966613	-0.250199	0.745935	0.0166581	0.990364	0.44225	0.106167	53.0726	62.2677	52.1368	45.5342	67.5	52.381	55.4187	52.8455	54.1872	66.3265	16.8067	37.6492	64.7948	61.6401	48.9225	77.9026	73.2265	86.4553	55.826	55.138	54.15	40.261	58.452	79.195
Charlie18a	0.281269	0.334849	0.196569	0.823732	0.243864	0.703686	0.00545678	0.99616	0.602906	0.000724016	156.425	138.941	201.709	280.21	140	204.762	267.241	156.278	174.384	293.367	184.874	135.904	159.827	168.96	167.152	262.172	237.414	266.571	165.692	208.324	199.301	204.715	165.313	255.386
Charlie19a	0.309094	0.300858	0.194028	0.84422	0.0386578	0.960023	0.105247	0.923944	0.340276	0.138742	104.283	92.4721	131.624	185.639	108.333	128.571	213.054	84.0108	110.345	127.551	117.647	98.2553	138.229	124.381	113.57	151.311	125.286	144.092	109.46	140.848	135.803	114.484	125.393	140.23
Charlie1a	-0.0241767	0.919448	0.174077	0.848422	0.0886549	0.866501	0.00437823	0.995919	0.268749	0.0221156	707.635	666.822	744.444	823.117	541.667	730.159	1312.81	493.677	706.404	780.612	932.773	596.878	805.616	707.21	631.334	966.292	823.227	759.366	706.3	698.314	837.629	770.088	714.72	849.628
Charlie1b	0.228912	0.287992	0.259984	0.790399	0.154054	0.816333	-0.0299935	0.98171	0.284547	0.103151	210.428	194.703	241.026	267.951	229.167	269.841	397.783	198.284	230.542	295.918	302.521	158.861	190.065	225.647	203.844	295.88	250.572	240.634	215.386	255.653	275.536	252.434	206.518	262.362
Charlie20a	0.0686324	0.89924	0.24068	0.816419	0.0171944	0.986331	0.0412733	0.977	0.479377	0.179826	29.7952	24.1636	42.735	31.5236	25	47.619	71.4286	30.7136	32.5123	45.9184	16.8067	29.3848	30.2376	44.579	29.703	45.6929	55.492	38.9049	32.231	34.714	44.885	30.703	34.84	46.697
Charlie21a	-0.0519708	0.887106	0.15994	0.849762	-0.253141	0.65328	-0.0502219	0.975428	0.0448973	0.866138	119.181	107.807	102.564	99.8249	95.8333	122.222	162.562	107.046	113.3	84.1837	100.84	88.1543	129.59	83.6544	103.669	119.101	108.696	112.392	109.85	105.96	127.636	91.059	105.638	113.396
Charlie22a	0.045483	0.907251	0.154041	0.874265	-0.192512	0.774625	-0.0628625	0.966311	0.15118	0.604433	84.73	87.3606	109.402	113.835	85	95.2381	152.709	56.0072	128.079	91.8367	84.0336	67.9522	71.2743	103.467	78.0431	132.584	100.686	77.8098	93.831	98.024	112.265	81.274	84.262	103.694
Charlie23a	0.154539	0.727617	0.180261	0.853619	0.529786	0.397736	-0.104597	0.919922	0.458733	0.114176	59.5903	42.2862	52.1368	47.2855	41.6667	88.8889	88.67	42.0054	59.1133	119.898	134.454	33.9761	51.8359	40.1761	36.6919	80.1498	70.9382	64.8415	51.338	59.28	63.263	96.109	42.901	71.977
Charlie24	0.205175	0.501809	0.220194	0.816419	0.245193	0.663731	-0.0741514	0.959654	0.518804	0.013674	97.7654	88.29	94.8718	96.3222	108.333	123.81	171.182	83.1075	98.5222	112.245	142.857	102.847	107.991	78.7012	74.5486	125.843	137.3	148.415	93.642	109.488	117.604	119.316	87.08	137.186
Charlie25	0.44188	0.245569	0.281245	0.79718	0.695344	0.208632	-0.0353364	0.978785	0.809719	0.00750654	33.5196	28.8104	30.7692	35.0263	50	52.381	112.069	16.2602	29.5567	102.041	50.4202	38.5675	21.5983	31.3704	29.703	53.1835	61.2128	61.9597	31.033	45.802	52.629	63.676	27.557	58.785
Charlie26a	0.0383567	0.9477	-0.194266	0.846418	-0.212957	0.813068	-0.147656	0.79202	-0.471945	0.240498	33.5196	26.0223	32.4786	31.5236	14.1667	52.381	41.8719	14.4535	12.8079	40.8163	16.8067	12.8558	12.959	25.3165	18.6372	17.2285	24.0275	18.732	30.673	32.69	23.044	23.493	18.971	19.996
Charlie29a	0.0299419	0.937517	0.0629161	0.947351	0.0479656	0.949373	-0.0715049	0.96112	0.50196	0.0112959	140.596	143.123	201.709	220.665	120	161.905	278.325	108.853	134.975	176.02	218.487	132.231	155.508	133.737	158.416	244.944	195.08	262.248	161.809	167.523	174.051	175.58	149.22	234.091
Charlie2a	-0.0497452	0.884037	-0.0739662	0.938355	-0.367104	0.434061	-0.0374723	0.979379	0.0996869	0.684443	147.114	130.112	140.171	147.11	110.833	147.619	211.823	87.1725	89.6552	107.143	84.0336	108.356	125.27	129.334	142.108	181.273	134.439	129.683	139.132	135.188	129.55	99.844	132.237	148.465
Charlie2b	0.558873	0.0192333	0.376365	0.758807	0.762482	0.0700331	0.16095	0.822474	0.817999	5.1702e-05	104.283	98.0483	147.863	203.152	156.667	179.365	295.567	98.0126	145.813	234.694	319.328	148.76	166.307	124.381	142.108	194.757	244.851	191.643	116.732	179.728	179.797	234.261	144.265	210.417
Charlie3	-0.0962847	0.820789	0.0821264	0.932004	-0.103572	0.908363	-0.0732952	0.958172	0.236245	0.434325	68.9013	63.197	68.3761	66.5499	46.6667	74.6032	116.995	46.5221	59.1133	68.8776	92.437	38.5675	82.0734	60.5394	40.7688	98.8764	79.5195	57.6369	66.825	62.607	74.21	66.627	61.127	78.678
Charlie30a	-0.184811	0.622247	0.0643644	0.944826	0.0223128	0.97874	0.0311722	0.981754	0.0659817	0.837159	70.7635	66.9145	76.9231	50.7881	60	73.0159	110.837	51.4905	69.9507	61.2245	92.437	73.4619	77.7538	88.6076	58.8235	61.4232	76.659	89.3372	71.534	61.268	77.426	75.708	75.062	75.806
Charlie4	-0.176547	0.725451	0.156642	0.855838	0.223226	0.773058	-0.0110017	1	0.346639	0.510579	3.72439	8.36431	11.1111	1.75131	10	3.1746	27.0936	4.96838	5.91133	0	42.0168	9.18274	12.959	3.30215	6.98893	13.4831	4.00458	20.1729	7.733	4.975	12.658	17.067	7.75	12.554
Charlie4a	0.0837564	0.749804	0.17168	0.846482	0.010283	0.988121	-0.114524	0.898241	0.277158	0.112343	248.603	205.39	212.821	271.454	221.667	217.46	374.384	173.442	239.409	265.306	268.908	159.78	198.704	197.028	198.02	298.127	235.698	279.539	222.271	236.86	262.412	231.331	197.917	271.121
Charlie4z	0.0426666	0.853043	0.186903	0.820937	0.0913798	0.877765	-0.0461799	0.967072	0.157292	0.166831	667.598	605.019	671.795	817.863	545.833	652.381	1066.5	567.299	658.128	655.612	957.983	526.171	647.948	668.134	556.785	750.562	692.792	724.784	648.137	672.026	763.977	713.255	624.289	722.712
Charlie5	0.137682	0.687074	0.287533	0.784054	0.0920958	0.905473	0.00574516	0.995805	0.533671	0.00809616	124.767	126.394	111.966	189.142	100	122.222	236.453	110.659	137.931	168.367	142.857	92.7456	138.229	115.575	117.647	209.738	148.741	180.115	121.042	137.121	161.681	134.657	123.817	179.532
Charlie6	-0.00676556	0.983734	0.132178	0.867327	-0.186914	0.716415	-0.0206334	0.987388	-0.108402	0.604453	176.909	217.472	230.769	213.66	193.333	219.048	263.547	182.475	258.128	183.673	184.874	175.39	207.343	209.136	198.02	173.783	202.517	204.611	208.383	208.68	234.717	181.313	204.833	193.637
Charlie7	0.346651	0.145957	0.161289	0.863389	-0.196367	0.766628	0.0567085	0.969159	0.217149	0.310807	187.151	144.981	166.667	236.427	166.667	249.206	305.419	140.018	143.842	188.776	67.2269	141.414	224.622	147.496	170.064	223.221	196.796	155.62	166.266	217.433	196.426	132.472	180.727	191.879
Charlie7a	0.278472	0.321639	0.254904	0.809872	-0.0295328	0.970186	-0.0714557	0.961428	0.268919	0.264812	94.9721	96.6543	93.1624	134.851	108.333	112.698	193.35	73.6224	110.345	94.3878	126.05	76.2167	71.2743	99.6147	83.2848	128.839	99.5423	121.037	94.93	118.628	125.772	98.885	84.725	116.473
Charlie8	0.0613121	0.761494	0.206146	0.808174	0.147759	0.795363	-0.0426015	0.970464	0.324953	0.00256487	558.659	563.662	601.709	661.996	506.667	644.444	915.025	535.23	605.911	632.653	899.16	455.464	544.276	597.138	518.928	743.071	669.908	759.366	574.677	604.369	685.389	662.425	553.448	724.115
Charlie9	0.260072	0.257108	0.172744	0.855717	0.20084	0.71259	-0.0200353	0.987629	0.655976	3.82488e-05	175.978	151.487	187.179	234.676	195	195.238	320.197	120.596	177.34	224.49	235.294	161.616	181.425	140.892	183.46	283.146	255.721	282.421	171.548	208.305	206.044	207.133	168.592	273.763
Cheshire	-0.127209	0.701983	0.0723888	0.937449	-0.178739	0.791384	-0.0222485	0.987388	0.281701	0.209437	106.145	97.119	116.239	91.0683	98.3333	98.4127	166.256	79.4941	100.493	96.9388	58.8235	101.928	112.311	96.3126	104.252	124.345	127.574	141.21	106.501	95.938	115.414	85.897	104.292	131.043
D20S16	0.252942	0.603594	0.285264	0.796548	0.471565	0.496801	-0.024198	0.981754	0.972414	0.00615586	26.0708	13.0112	22.2222	31.5236	24.1667	23.8095	61.5764	13.0985	28.5714	51.0204	42.0168	20.202	23.7581	18.7122	14.5603	52.4345	37.7574	47.5504	20.435	26.5	34.415	37.746	19.01	45.914
DNA1_Mam	0.277395	0.583621	0.213234	0.828691	-0.0361337	1	0.0433372	1	0.760365	0.0852065	8.37989	9.29368	9.40171	21.0158	13.3333	6.34921	19.7044	9.93677	11.8227	7.65306	25.2101	0.918274	25.9179	6.05394	8.15376	21.7228	15.4462	21.6138	9.025	13.566	13.821	11.26	13.375	19.594
ERV24B_Prim-int	0.353403	0.465697	0.300375	0.770628	0.784146	0.16884	0.0254574	1	0.836081	0.0523096	13.0354	14.4052	5.12821	21.0158	10.8333	22.2222	59.1133	9.03342	7.88177	35.7143	67.2269	14.6924	12.959	9.90644	15.1427	32.2097	22.3112	20.1729	10.856	18.024	25.343	39.211	12.669	24.898
ERV24_Prim-int	0.63292	0.0713827	0.231736	0.820238	-0.0233991	0.981606	-0.0777547	0.944455	0.636362	0.0546018	31.6574	26.487	32.4786	61.296	59.1667	38.0952	77.5862	15.8085	39.4089	22.9592	50.4202	25.7117	38.8769	18.7122	19.802	50.9363	57.2082	40.3458	30.208	52.853	44.268	33.03	25.797	49.497
ERV3-16A3_I-int	0.699514	0.000139833	0.372882	0.758807	0.501266	0.257129	0.0313611	0.979974	0.87722	8.1111e-08	200.186	189.591	200	352.014	258.333	387.302	513.547	160.343	218.719	357.143	378.151	184.573	226.782	191.524	196.855	454.682	351.831	293.948	196.592	332.55	297.536	306.622	205.054	366.82
ERV3-16A3_LTR	-0.0346659	0.950487	0.181057	0.857122	-0.291712	0.722114	-0.128803	0.846772	0.14291	0.730652	27.0019	35.316	29.9145	36.7776	30.8333	22.2222	77.5862	24.8419	21.6749	17.8571	0	33.0579	25.9179	25.3165	14.5603	35.9551	27.46	43.2277	30.744	29.944	41.368	16.972	21.932	35.548
ERVL-B4-int	0.104271	0.725772	0.176464	0.849762	0.235176	0.673842	0.0250379	0.98588	0.443983	0.0248604	160.149	137.082	158.974	197.898	141.667	157.143	267.241	109.756	170.443	221.939	210.084	135.904	159.827	159.604	148.515	256.929	187.643	180.115	152.068	165.569	182.48	189.309	155.982	208.229
ERVL-E-int	0.560129	0.000632169	0.293645	0.787231	0.419388	0.374645	0.114848	0.889342	0.721264	5.64306e-07	304.469	259.758	330.769	518.389	400.833	428.571	701.97	243.451	282.759	461.735	579.832	258.953	373.65	337.92	292.953	563.296	423.341	507.205	298.332	449.265	409.393	433.507	334.841	497.947
ERVL-int	-0.184621	0.710415	0.00931962	0.99308	-0.39139	0.598394	-0.134347	0.781238	-0.218489	0.614314	40.9683	20.4461	50.4274	19.2644	33.3333	38.0952	73.8916	13.5501	27.5862	15.3061	16.8067	31.2213	47.5162	12.1079	11.0658	32.9588	33.7529	23.0548	37.281	30.231	38.343	21.111	23.563	29.922
Eulor2A	-0.169344	0.727074	0.119028	0.901648	0.053332	0.957819	-0.0853297	0.935163	-0.230494	0.59369	28.8641	33.4572	29.9145	28.021	26.6667	23.8095	35.7143	25.7453	46.3054	40.8163	50.4202	18.3655	30.2376	17.6114	27.9557	26.9663	16.5904	34.5821	30.745	26.166	35.922	36.534	25.268	26.046
Eulor2B	0.0639036	0.8737	-0.00155558	0.998353	-0.114473	0.883124	-0.0541724	0.97236	-0.358422	0.200307	72.6257	82.7138	71.7949	91.0683	71.6667	79.3651	73.8916	70.4607	83.7438	79.0816	67.2269	61.5243	71.2743	72.6472	67.5597	55.4307	57.2082	61.9597	75.711	80.7	76.032	69.278	70.494	58.2
Eulor5A	-0.157356	0.760397	-0.144564	1	-0.109798	1	-0.0379611	1	0.32169	0.543525	8.37989	5.57621	9.40171	0	6.66667	9.52381	7.38916	2.71003	5.91133	10.2041	8.40336	1.83655	4.31965	4.40286	7.57135	8.2397	5.14874	23.0548	7.786	5.397	5.337	6.815	5.431	12.148
Eulor9A	-0.165441	0.756189	-0.0185319	0.984902	0.155728	1	0.00571198	1	-0.11082	0.846263	7.44879	10.223	6.83761	5.25394	6.66667	6.34921	4.92611	9.48509	8.867	5.10204	16.8067	12.8558	10.7991	9.90644	5.82411	9.73783	8.00915	2.88184	8.17	6.09	7.759	11.588	8.843	6.876
FAM	0.016904	0.928259	0.115806	0.875719	-0.165595	0.673085	-0.0748745	0.9252	0.0838788	0.489182	901.304	817.379	982.906	901.926	862.5	969.841	1269.7	784.553	922.167	910.714	764.706	712.58	879.05	873.968	790.332	1009.74	905.034	945.245	900.53	911.423	992.142	796	847.783	953.339
FLAM_A	0.0709551	0.635567	0.21391	0.810314	0.0903544	0.86191	-0.0672615	0.935612	0.324948	0.000220781	1415.27	1323.42	1490.6	1630.47	1341.67	1484.13	2380.54	1176.6	1544.83	1563.78	1865.55	1148.76	1414.69	1435.88	1163.08	1906.37	1688.79	1704.61	1409.76	1485.42	1700.66	1526.03	1337.88	1766.59
FLAM_C	0.14754	0.187879	0.2316	0.787231	0.136503	0.750489	-0.142647	0.638854	0.451521	2.49679e-08	3115.46	3053.44	3435.04	3514.89	3277.5	3871.43	5109.61	2826.56	3724.14	4017.86	3899.16	2749.31	3036.72	3041.28	2521.26	4318.35	4045.77	4819.88	3201.31	3554.61	3886.77	3555.44	2866.42	4394.67
FRAM	0.0190037	0.925406	0.187669	0.817698	0.124548	0.813652	-0.14982	0.722054	0.414707	1.23209e-05	783.985	739.777	793.162	865.149	670.833	823.81	1242.61	648.6	837.438	943.878	1025.21	618.916	602.592	771.051	651.718	1082.4	958.81	1059.08	772.308	786.597	909.55	862.668	675.12	1033.43
FordPrefect	-0.119855	0.820234	-0.340289	0.770504	-0.181615	0.841539	-0.0634431	0.96112	0.171747	0.681576	54.9348	24.1636	28.2051	28.021	24.1667	42.8571	34.4828	11.7435	16.7488	28.0612	50.4202	18.3655	25.9179	26.4172	35.5271	40.4494	43.4783	37.464	35.768	31.682	20.992	32.282	29.287	40.464
FordPrefect_a	-0.100279	0.841125	0.176729	1	0.307721	1	0.11258	1	0.243615	0.654475	2.7933	4.64684	5.12821	3.50263	1.66667	4.7619	6.15764	3.1617	13.7931	5.10204	8.40336	11.0193	8.63931	12.6582	9.31858	7.49064	7.43707	2.88184	4.189	3.31	7.704	8.175	10.205	5.937
GSATII	0.304887	0.283016	0.11337	0.896854	-0.256253	0.673085	0.0358227	0.97943	0.440026	0.0334456	108.939	112.454	131.624	203.152	125	123.81	169.951	90.3342	135.961	114.796	109.244	71.6253	112.311	138.14	114.153	186.517	154.462	142.651	117.672	150.654	132.082	98.555	121.534	161.21
HAL1	0.160585	0.272198	0.221283	0.810314	0.212148	0.673085	-0.0457747	0.961428	0.436884	8.10389e-06	1771.88	1515.33	1886.32	2232.92	1740.83	1831.75	3081.28	1424.57	1814.78	2237.24	2579.83	1334.25	1697.62	1722.07	1565.52	2553.56	2137.87	2329.97	1724.51	1935.17	2106.88	2050.44	1661.74	2340.47
HAL1M8	0.183411	0.487346	0.169744	0.856322	0.259739	0.687299	-0.0925248	0.938643	0.426889	0.0129744	191.806	151.022	176.068	185.639	170	241.27	312.808	123.306	183.251	216.837	344.538	125.803	112.311	160.704	179.965	238.202	235.126	226.225	172.966	198.97	206.455	229.059	150.994	233.184
HAL1ME	-0.115309	0.50645	0.0966534	0.902483	0.0516386	0.931481	-0.0849136	0.9175	0.0668135	0.632445	582.868	508.829	591.453	551.664	499.167	498.413	838.67	428.184	569.458	632.653	705.882	448.118	559.395	506.329	506.698	622.472	564.645	570.605	561.05	516.414	612.104	595.551	524.141	585.907
HAL1b	-0.00843961	0.975129	0.204597	0.821006	0.0022393	0.996447	-0.18391	0.666578	0.154338	0.331805	378.957	343.866	439.316	415.061	399.167	336.508	693.35	299.458	420.69	418.367	521.008	261.708	328.294	303.797	347.699	476.404	389.588	427.954	387.38	383.579	471.166	400.361	326.597	431.315
HERV15-int	0.412109	0.37006	0.328638	0.75924	0.332603	0.603138	0.00537426	1	0.808973	0.0858368	7.44879	7.43494	2.5641	21.0158	9.16667	6.34921	25.8621	7.22674	9.85222	20.4082	33.6134	0	8.63931	5.50358	5.2417	20.2247	16.0183	8.64553	5.816	12.177	14.314	18.007	6.462	14.963
HERV16-int	0.108265	0.838834	0.166127	0.868976	0.00614637	0.994265	0.00926926	0.993014	0.538585	0.154461	27.933	23.6989	35.8974	40.2802	38.3333	17.4603	68.9655	22.5836	22.6601	40.8163	25.2101	22.0386	38.8769	38.525	14.5603	62.9213	46.9108	24.4957	29.176	32.025	38.07	29.355	30.654	44.776
HERV17-int	0.743619	0.0204379	0.2517	0.814474	0.665032	0.250148	0.0043081	0.997311	1.01962	0.000247495	31.6574	46.9331	42.735	110.333	65	60.3175	113.3	27.1003	39.4089	71.4286	168.067	39.4858	51.8359	44.579	30.2854	102.622	67.5057	103.746	40.442	78.55	59.937	92.994	42.233	91.291
HERV3-int	-0.0493717	0.893973	0.0151743	0.987369	-0.175835	0.788691	-0.0449891	0.977	-0.109435	0.656494	123.836	141.264	161.538	159.37	97.5	160.317	214.286	101.174	121.182	158.163	117.647	96.4187	138.229	147.496	120.559	113.858	132.151	151.297	142.213	139.062	145.547	124.076	135.428	132.435
HERV30-int	0.308055	0.52692	0.335831	0.758807	0.323583	1	-0.00184007	1	1.32139	0.00180676	5.58659	3.71747	10.2564	7.00525	8.33333	17.4603	29.5567	9.48509	7.88177	25.5102	0	9.18274	4.31965	11.0072	2.91206	19.4757	21.7391	36.0231	6.52	10.933	15.641	11.564	6.08	25.746
HERV35I-int	0.744892	0.0739861	0.324106	0.768758	0.162774	0.828117	0.00255013	1	1.25055	0.0019296	8.37989	7.43494	8.54701	45.5342	7.5	19.0476	34.4828	11.2918	6.89655	2.55102	50.4202	0	0	15.41	6.98893	30.7116	21.7391	28.8184	8.121	24.027	17.557	17.657	7.466	27.09
HERV4_I-int	0.516714	0.136019	0.196768	0.845516	-0.210652	0.794713	-0.135247	0.857689	0.450748	0.139153	50.2793	41.3569	41.0256	52.5394	55	101.587	113.3	27.5519	38.4236	35.7143	50.4202	30.303	47.5162	27.5179	28.5381	70.412	62.357	53.3141	44.221	69.709	59.759	38.812	34.524	62.028
HERV9-int	2.05634	9.04591e-13	0.644953	0.541652	1.33662	0.00709847	0.0843308	1	2.36623	8.51484e-16	13.0354	13.4758	17.094	80.5604	100.833	84.127	153.941	17.6152	23.6453	140.306	117.647	18.3655	17.2786	16.5107	25.0437	68.9139	115.561	112.392	14.535	88.507	65.067	92.106	19.611	98.955
HERV9N-int	0.991795	0.0124072	0.316968	0.758807	0.689407	0.232242	0.017577	1	1.09006	0.0177877	13.9665	1.39405	8.54701	52.5394	18.3333	25.3968	44.335	14.9051	5.91133	45.9184	33.6134	11.0193	8.63931	7.70501	10.4834	48.6891	21.7391	76.3689	7.969	32.09	21.717	30.184	8.943	48.932
HERV9NC-int	1.67722	3.94453e-13	0.514496	0.690282	1.06969	0.0307854	0.0659283	0.961607	2.17682	2.54031e-32	40.9683	60.8736	58.1197	266.2	174.167	171.429	325.123	46.5221	46.3054	288.265	168.067	56.933	60.4752	63.8415	55.9115	271.91	267.735	256.484	53.321	203.932	139.317	171.088	60.076	265.376
HERVE-int	0.40737	0.175224	0.299892	0.788589	0.407877	0.550881	0.0662266	0.962522	0.866236	3.50531e-05	103.352	75.7435	75.2137	159.37	100	95.2381	214.286	61.4273	94.5813	163.265	201.681	44.9954	125.27	87.5069	75.131	152.06	149.314	180.115	84.77	118.203	123.431	136.647	95.969	160.496
HERVE_a-int	-0.123063	0.81087	0.121123	0.901175	0.474642	0.48408	0.117327	0.896803	0.159032	0.692858	36.3128	26.9517	30.7692	36.7776	20.8333	26.9841	39.4089	23.4869	47.2906	25.5102	117.647	41.3223	45.3564	44.579	32.615	33.7079	36.6133	36.0231	31.345	28.198	36.729	61.493	40.85	35.448
HERVFH19-int	-0.0228974	0.971249	-0.049552	1	-0.0919672	1	-0.12704	1	0.253347	0.639493	6.51769	6.04089	10.2564	3.50263	8.33333	9.52381	16.0099	1.80668	1.97044	15.3061	0	0	0	0	0	7.49064	6.29291	18.732	7.605	7.12	6.596	5.102	0	10.839
HERVFH21-int	0.512242	0.185796	0.390044	0.758807	0.369986	0.616827	0.0503629	0.967072	1.02939	0.00107322	17.6909	28.8104	34.188	50.7881	41.6667	39.6825	80.0493	19.4219	51.2315	58.6735	16.8067	38.5675	41.0367	41.2768	15.1427	62.9213	53.7757	72.0461	26.896	44.046	50.234	38.016	32.485	62.914
HERVH-int	1.42422	7.7788e-31	0.378548	0.753541	1.29065	0.00121107	0.114533	0.861192	1.74097	4.07367e-17	1138.73	891.264	1150.43	3383.54	2420.83	3025.4	5115.76	1006.32	1181.28	4410.71	4243.7	1332.42	1341.25	1195.93	988.352	3869.66	3010.3	4674.35	1060.14	2943.26	2434.46	3328.94	1175.18	3851.44
HERVH48-int	-0.105901	0.846843	-0.00658307	0.993489	0.137469	1	-0.0216567	1	0.175058	0.75133	13.9665	6.50558	5.98291	17.5131	1.66667	3.1746	16.0099	1.80668	8.867	12.7551	8.40336	11.0193	15.1188	7.15465	1.74723	12.7341	12.5858	5.76369	8.818	7.451	8.895	10.726	8.007	10.361
HERVI-int	-0.370184	0.356843	0.0105656	0.991972	0.437096	0.472533	0.187138	0.732146	0.0365813	0.932604	55.8659	39.0335	52.1368	38.5289	23.3333	44.4444	50.4926	53.2972	43.3498	102.041	67.2269	53.2599	107.991	58.3379	52.417	35.9551	36.0412	83.5735	49.012	35.436	49.047	74.176	72.915	51.857
HERVIP10B3-int	0.431974	0.159149	0.165633	0.866701	-0.0872269	0.921549	0.00309024	0.99837	0.256136	0.396355	78.2123	62.7323	51.2821	91.0683	80	103.175	121.921	65.0407	47.2906	71.4286	42.0168	56.933	75.594	68.7947	51.8346	79.4007	65.7895	90.7781	64.076	91.414	78.084	56.793	65.408	78.656
HERVIP10F-int	0.659934	0.11455	0.248583	0.808174	0.539205	0.415948	0.115348	0.841821	0.976295	0.0148066	5.58659	20.9108	19.6581	56.042	25	22.2222	51.7241	7.67841	24.6305	20.4082	75.6303	22.0386	36.7171	19.2625	22.1316	40.4494	26.3158	51.8732	15.385	34.421	28.011	39.359	26.037	39.546
HERVIP10FH-int	0.49029	0.0471549	0.350219	0.762082	0.528565	0.302511	0.157586	0.82788	1.00323	6.80391e-08	108.939	104.089	81.1966	157.618	129.167	146.032	237.685	93.9476	104.433	206.633	184.874	93.6639	114.471	125.482	116.482	217.978	188.215	207.493	98.075	144.272	145.355	161.724	118.812	204.562
HERVK-int	0.743556	0.000991498	0.513499	0.698596	0.962231	0.0492022	0.1308	0.880072	1.32431	7.32377e-15	125.698	119.888	163.248	297.723	174.167	257.143	520.936	124.21	154.68	329.082	672.269	122.13	181.425	159.604	139.196	420.974	306.636	332.853	136.278	243.011	266.608	374.494	160.075	353.488
HERVK11-int	0.225397	0.557958	-0.0407049	0.964314	-0.383492	0.547882	-0.015655	0.990622	0.0795262	0.827123	65.1769	74.3494	59.8291	96.3222	49.1667	101.587	81.2808	53.7489	59.1133	30.6122	50.4202	56.933	88.5529	47.8811	65.8125	84.6442	44.0503	87.8963	66.452	82.359	64.714	45.988	67.416	72.197
HERVK13-int	0.59136	0.0270245	0.258043	0.810314	0.489655	0.327412	0.0597663	0.967072	0.878963	1.18627e-05	124.767	84.5725	88.0342	154.116	116.667	206.349	229.064	91.6893	82.7586	147.959	218.487	112.029	116.631	116.676	89.6913	201.498	183.066	175.793	99.125	159.044	134.504	159.492	107.666	186.786
HERVK14-int	0.962832	0.00915737	0.182077	0.846418	0.483295	0.487044	-0.0398325	1	0.669032	0.104521	27.933	18.1227	8.54701	66.5499	33.3333	49.2063	57.8818	12.1951	12.8079	40.8163	67.2269	13.7741	10.7991	15.41	18.0547	25.4682	40.0458	34.5821	18.201	49.697	27.628	40.606	14.755	33.365
HERVK14C-int	0.492802	0.239057	0.088556	1	0.197633	1	0.057647	1	1.22447	0.0071078	0.931099	4.64684	3.4188	12.2592	10	4.7619	2.46305	6.77507	3.94089	2.55102	16.8067	3.67309	10.7991	3.30215	6.40652	12.7341	11.4416	23.0548	2.999	9.007	4.393	7.677	6.836	15.743
HERVK22-int	0.267071	0.398725	0.28997	0.787231	-0.0565341	0.946424	0.140643	0.868272	0.484169	0.038485	83.7989	74.3494	80.3419	120.841	81.6667	95.2381	156.404	78.1391	87.6847	99.4898	50.4202	67.9522	79.9136	111.172	91.4386	126.592	113.272	97.9827	79.497	99.248	107.409	72.621	94.175	112.616
HERVK3-int	0.0729094	0.719493	0.250838	0.787231	-0.0928911	0.857948	-0.0238074	0.983039	0.264488	0.0344477	519.553	425.651	497.436	507.881	462.5	550.794	836.207	458.446	506.404	484.694	504.202	378.329	496.76	460.099	458.358	596.255	560.641	574.928	480.88	507.058	600.352	455.741	471.739	577.274
HERVK9-int	0.281409	0.0967407	0.212804	0.814474	0.268116	0.599271	0.0379699	0.976911	0.385626	0.00074051	571.695	476.766	535.897	758.319	530	661.905	918.719	448.058	555.665	619.898	949.58	444.444	587.473	534.948	519.511	722.097	698.513	645.533	528.119	650.075	640.814	671.307	547.31	688.714
HERVKC4-int	0.175073	0.70183	0.0574144	1	0.154191	1	0.0118421	1	0.354693	0.488683	0	0.929368	13.6752	15.7618	2.5	6.34921	19.7044	0.903342	1.97044	17.8571	0	7.34619	8.63931	7.15465	2.32964	13.4831	5.14874	8.64553	4.868	8.204	7.526	8.401	6.041	9.092
HERVL-int	0.374362	0.0150975	0.248338	0.804905	0.297733	0.530386	-0.00966919	0.993268	0.448435	0.0015961	304.469	319.238	338.462	443.082	390.833	431.746	621.921	257.904	345.813	454.082	521.008	279.155	388.769	330.215	249.854	447.191	378.146	508.646	320.723	421.887	408.546	418.082	322.946	444.661
HERVL18-int	0.592325	0.160731	0.224484	0.787544	0.0765074	1	-0.0391779	1	0.368707	0.483386	6.51769	7.89963	1.7094	7.00525	32.5	6.34921	41.8719	1.80668	2.95567	5.10204	16.8067	3.67309	0	5.50358	2.32964	11.236	5.14874	11.5274	5.376	15.285	15.545	8.527	2.611	9.304
HERVL40-int	0.0458889	0.899261	0.0998741	0.908768	0.257343	0.720015	-0.14335	0.858948	0.172263	0.539743	100.559	106.413	125.641	129.597	105.833	111.111	169.951	92.5926	106.404	147.959	235.294	70.7071	99.3521	102.917	75.7135	170.037	102.403	103.746	110.871	115.514	122.982	151.32	92.661	125.396
HERVL66-int	-0.160657	0.770215	-0.0487005	0.955776	0.0511569	0.958963	-0.122239	1	-0.00881827	0.987457	8.37989	14.8699	24.7863	17.5131	10.8333	11.1111	29.5567	4.51671	9.85222	25.5102	33.6134	1.83655	8.63931	7.70501	8.15376	28.4644	9.7254	8.64553	16.012	13.153	14.642	20.32	8.166	15.612
HERVL74-int	-0.0517564	0.911743	-0.112162	0.905312	-0.232562	0.75239	-0.0691494	0.961428	-0.0225541	0.954703	70.7635	48.3271	76.0684	43.7828	64.1667	76.1905	80.0493	40.6504	53.202	40.8163	67.2269	54.1781	73.4341	45.1293	57.6587	73.4082	40.6178	79.2507	65.053	61.38	57.967	54.074	58.741	64.426
HERVP71A-int	0.517951	0.244313	0.210836	0.824862	0.897118	0.0995628	-0.013508	1	1.42142	0.000114175	9.31099	11.1524	10.2564	29.7723	13.3333	17.4603	32.0197	9.93677	7.88177	45.9184	67.2269	11.9376	15.1188	11.0072	4.07688	32.9588	35.4691	43.2277	10.24	20.189	16.613	41.694	10.068	37.219
HERVS71-int	0.120103	0.673174	0.146792	0.866701	-0.018667	0.978315	0.0216553	0.987388	0.238334	0.190494	247.672	185.874	250.427	236.427	200	314.286	365.764	190.605	229.557	219.388	268.908	202.938	257.019	223.445	221.316	265.918	255.149	288.184	227.991	250.238	261.975	230.411	233.927	269.75
HSAT5	-0.452085	0.322086	0.0318002	0.974378	-0.280547	1	0.0664999	1	0.00931238	0.987001	19.5531	8.829	11.1111	8.75657	6.66667	3.1746	16.0099	12.6468	12.8079	5.10204	0	11.9376	30.2376	14.8597	11.6482	17.2285	3.43249	20.1729	13.164	6.199	13.822	5.68	18.915	13.611
HSMAR1	-0.0641227	0.719493	0.090143	0.890258	-0.321513	0.319787	0.013006	0.990364	-0.045107	0.745261	570.764	559.015	550.427	507.881	527.5	569.841	715.517	536.585	555.665	512.755	394.958	404.959	643.629	559.714	513.687	539.326	580.092	500	560.069	535.074	602.589	437.557	572.343	539.806
HSMAR2	0.450066	0.00257351	0.192527	0.835089	0.17629	0.746114	0.0680337	0.950881	0.5097	5.23902e-05	406.89	334.108	423.077	525.394	512.5	568.254	730.296	319.783	355.665	525.51	521.008	315.886	419.006	410.567	404.193	573.034	550.343	536.023	388.025	535.383	468.581	454.135	411.256	553.133
HUERS-P1-int	0.794007	0.0119241	0.236126	0.817698	0.79542	0.120304	0.036575	0.978785	0.94915	0.00145601	49.3482	26.9517	39.3162	71.8039	66.6667	88.8889	103.448	32.0687	30.5419	112.245	109.244	47.7502	38.8769	39.6258	44.2632	92.1348	86.9565	59.0778	38.539	75.786	55.353	89.746	40.922	79.39
HUERS-P2-int	-0.117315	0.805873	0.207008	0.837921	-0.338423	0.64799	-0.0632641	0.964518	0.600141	0.0323751	54.9348	41.3569	47.0085	38.5289	30	61.9048	91.133	34.327	60.0985	33.1633	8.40336	44.0771	49.676	38.525	40.7688	81.6479	65.7895	79.2507	47.767	43.478	61.853	28.548	42.99	75.563
HUERS-P3-int	0.439188	0.0358638	0.218678	0.816419	-0.109297	0.859427	-0.0340909	0.97943	0.214427	0.247781	195.531	223.048	267.521	390.543	252.5	317.46	400.246	175.7	274.877	250	201.681	179.982	224.622	199.229	239.953	249.438	296.911	250.72	228.7	320.168	283.608	210.554	221.268	265.69
HUERS-P3b-int	-0.414516	0.247767	-0.202281	0.837563	-0.225724	0.758976	-0.132125	0.876469	-0.289547	0.359657	86.5922	55.2974	107.692	80.5604	52.5	41.2698	78.8177	47.8771	74.8768	73.9796	50.4202	69.7888	84.2333	52.284	65.2301	59.176	64.6453	74.928	83.194	58.11	67.191	64.73	67.249	66.25
HY1	-0.148507	0.774273	0.0667766	0.94628	-0.0777793	0.938504	-0.0123887	0.991674	0.013417	0.976386	27.933	27.881	46.1538	45.5342	15.8333	28.5714	62.8079	18.0668	33.4975	35.7143	33.6134	26.6299	30.2376	34.1222	33.1974	35.9551	37.7574	27.3775	33.989	29.98	38.124	31.986	32.519	33.697
HY3	0.210399	0.535809	0.180573	0.84642	-0.134772	0.864371	-0.0143776	0.991674	0.384519	0.129901	70.7635	68.3086	70.0855	92.8196	76.6667	79.3651	118.227	63.234	71.9212	71.4286	75.6303	48.6685	53.9957	77.6004	68.1421	102.622	86.3844	89.3372	69.719	82.95	84.461	65.242	66.579	92.781
HY4	0.140991	0.799386	0.0928413	0.92093	0.103593	0.920345	0.00386155	1	0.391581	0.392859	13.9665	12.5465	13.6752	17.5131	15.8333	14.2857	34.4828	8.13008	7.88177	10.2041	25.2101	15.6107	12.959	17.0611	10.4834	20.9738	19.4508	17.2911	13.396	15.877	16.832	17.008	13.501	19.239
Harlequin-int	0.305437	0.220721	0.129131	0.892581	0.107971	0.892863	-0.104556	0.923944	0.385513	0.0791307	201.117	123.606	165.812	213.66	207.5	192.063	289.409	115.176	159.606	257.653	151.261	126.722	155.508	136.489	140.944	251.685	215.103	174.352	163.512	204.408	188.064	178.545	144.313	213.713
Helitron1Na_Mam	-0.181041	0.72081	0.185013	0.823689	-0.29382	1	-0.0239253	1	0.554533	0.259393	13.0354	1.85874	11.9658	10.5079	3.33333	4.7619	39.4089	7.67841	3.94089	5.10204	0	3.67309	4.31965	12.1079	3.49447	14.9813	17.1625	17.2911	8.953	6.201	17.009	2.925	6.641	16.478
Helitron1Nb_Mam	0.0498055	0.926718	0.166061	1	0.686894	0.230482	0.0184814	1	-0.0507716	0.929971	6.51769	1.85874	5.98291	1.75131	5.83333	7.93651	22.1675	0.903342	6.89655	15.3061	42.0168	8.26446	2.15983	9.35608	4.65929	1.49813	4.57666	7.20461	4.786	5.174	9.989	21.862	5.392	4.426
Helitron2Na_Mam	0.148	0.654393	0.231619	0.813813	-0.345882	0.517009	0.0684497	0.961428	0.00660656	0.982514	121.974	111.989	94.0171	152.364	121.667	95.2381	199.507	102.078	113.3	89.2857	84.0336	75.2984	118.79	116.125	121.142	116.854	129.291	77.8098	109.327	123.09	138.295	82.873	118.686	107.985
Helitron3Na_Mam	0.00679164	0.991073	0.04298	0.964625	-0.0664191	0.946693	-0.0887681	0.935612	0.16416	0.667824	35.3818	31.5985	41.8803	42.0315	31.6667	36.5079	48.0296	31.617	35.468	51.0204	25.2101	23.8751	32.3974	29.169	27.9557	38.9513	39.4737	46.1095	36.287	36.735	38.372	33.369	29.841	41.512
Kanga1	0.250271	0.509299	0.256783	0.813134	-0.0340929	0.969487	0.0346978	0.97943	0.489722	0.073699	64.2458	64.1264	44.4444	78.8091	51.6667	87.3016	158.867	43.3604	48.2759	48.4694	67.2269	56.933	84.2333	55.0358	51.8346	80.1498	81.2357	92.219	57.606	72.592	83.501	57.543	63.701	84.535
Kanga11a	0.0812145	0.885895	0.253725	0.814171	-0.0301164	0.977627	0.0361545	0.977404	0.505544	0.206166	15.8287	21.3755	25.641	22.7671	18.3333	28.5714	50.4926	20.3252	22.6601	35.7143	16.8067	9.18274	21.5983	29.7193	18.6372	41.9476	29.1762	25.9366	20.948	23.224	31.159	20.568	23.318	32.353
Kanga1a	-0.276029	0.462964	0.197243	0.842048	0.0448037	0.958097	-0.00484765	0.996868	0.162661	0.586784	69.8324	62.7323	77.7778	73.5552	57.5	34.9206	134.236	61.4273	66.9951	81.6327	92.437	56.933	69.1145	55.0358	83.8672	86.8914	81.2357	66.2824	70.114	55.325	87.553	77.001	69.339	78.137
Kanga1b	0.0686925	0.905558	0.237908	0.816419	0.423741	0.561396	-0.092837	1	0.763445	0.040277	28.8641	21.3755	11.9658	24.5184	23.3333	19.0476	48.0296	22.5836	20.6897	25.5102	84.0336	19.2837	10.7991	11.0072	19.2196	38.2022	37.7574	44.6686	20.735	22.3	30.434	42.943	13.675	40.209
Kanga1c	-0.217744	0.560667	-0.0676858	0.943529	-0.373487	0.544958	0.0244295	0.987196	0.0296676	0.929722	68.9013	61.3383	67.5214	59.5447	58.3333	46.0317	96.0591	46.0705	43.3498	56.1224	33.6134	44.9954	79.9136	63.2911	65.2301	66.6667	60.6407	76.3689	65.92	54.637	61.826	44.91	69.478	67.892
Kanga1d	-0.0235024	0.970673	0.136685	0.890121	0.220804	0.806809	-0.0354744	1	0.0896055	0.866951	19.5531	18.1227	14.5299	21.0158	13.3333	17.4603	39.4089	10.8401	17.734	40.8163	25.2101	9.18274	15.1188	18.1618	12.2306	17.2285	30.3204	7.20461	17.402	17.27	22.661	25.07	15.17	18.251
Kanga2_a	-0.00241372	0.995815	0.0899432	0.914474	-0.0916294	0.904494	-0.0137702	0.991674	-0.000565744	0.998178	145.251	116.171	139.316	120.841	141.667	133.333	179.803	109.304	147.783	158.163	75.6303	119.376	110.151	144.744	131.043	137.828	115.561	148.415	133.58	131.947	145.63	117.723	128.646	133.934
L1HS	0.463369	0.00472774	0.209062	0.830738	0.331421	0.545143	-0.219066	0.492006	0.547819	5.06135e-06	535.382	416.822	447.863	739.054	525	703.175	1027.09	333.785	397.044	750	798.319	330.579	427.646	375.344	353.524	718.352	689.359	641.21	466.689	655.743	585.974	626.299	385.504	682.974
L1M	0.0392018	0.941424	0.110335	0.909856	-0.333307	0.671907	-0.0549514	0.966311	0.263161	0.483925	27.933	38.1041	35.8974	31.5236	41.6667	31.746	57.8818	24.3902	37.4384	40.8163	0	17.4472	30.2376	40.7265	17.4723	50.1873	42.3341	33.1412	33.978	34.979	39.903	19.421	29.479	41.888
L1M1	0.265332	0.186165	0.209704	0.824862	0.134706	0.82054	-0.118966	0.860771	0.373615	0.00412613	727.188	537.175	715.385	1036.78	639.167	734.921	1268.47	422.764	761.576	732.143	983.193	528.926	624.19	621.904	534.071	935.581	815.217	815.562	659.916	803.622	817.604	748.087	593.388	855.453
L1M2	0.337352	0.0456821	0.303994	0.775845	0.338682	0.497872	0.042132	0.971663	0.44917	0.000283271	583.799	505.576	605.128	900.175	609.167	661.905	1158.87	443.541	673.892	760.204	1067.23	451.791	604.752	591.635	559.115	889.139	703.661	726.225	564.834	723.749	758.767	759.741	585.167	773.008
L1M2a	-0.059528	0.919628	0.175394	0.860082	0.0496997	0.961545	-0.0249151	0.98171	0.138671	0.776342	20.4842	14.8699	41.0256	7.00525	27.5	34.9206	51.7241	18.0668	32.5123	35.7143	33.6134	16.5289	17.2786	18.7122	31.4502	19.4757	25.1716	43.2277	25.46	23.142	34.101	28.619	22.48	29.292
L1M2a1	-0.218968	0.675738	0.119595	0.901648	-0.304147	0.708033	-0.0674972	1	0.20078	0.692392	13.0354	17.658	17.094	12.2592	11.6667	12.6984	25.8621	11.7435	21.6749	5.10204	16.8067	11.0193	17.2786	11.0072	9.31858	8.2397	20.595	31.7003	15.929	12.208	19.76	10.976	12.535	20.178
L1M2b	-0.7506	0.0679601	-0.354623	0.76578	-0.499052	0.465252	-0.128429	0.814675	-0.833831	0.0587514	54.9348	15.7993	23.9316	14.0105	13.3333	9.52381	17.2414	18.9702	15.7635	5.10204	33.6134	11.9376	15.1188	24.2157	16.8899	20.9738	7.43707	11.5274	31.555	12.289	17.325	16.884	18.741	13.313
L1M2c	-0.170474	0.696638	-0.1029	0.917654	0.351012	0.638932	-0.0839808	0.947076	-0.229743	0.533754	72.6257	39.9628	65.812	66.5499	40	47.619	73.8916	27.1003	57.1429	86.7347	168.067	33.0579	43.1965	53.9351	51.2522	62.9213	46.9108	34.5821	59.467	51.39	52.712	95.953	49.461	48.138
L1M3	0.501229	0.0102059	0.281355	0.788589	0.113967	0.869665	-0.0546107	0.967072	0.669359	1.81874e-06	308.194	231.413	291.453	497.373	318.333	393.651	584.975	234.869	285.714	387.755	344.538	197.429	267.819	256.467	261.503	462.172	445.08	419.308	277.02	403.119	368.52	309.907	261.929	442.187
L1M3a	0.0870217	0.807569	0.0977092	0.915064	-0.32678	0.571643	-0.135034	0.876469	-0.0608093	0.851662	94.041	85.5019	92.3077	89.317	100	100	140.394	65.944	96.5517	56.1224	92.437	67.9522	64.7948	63.8415	92.021	117.603	68.0778	72.0461	90.617	96.439	100.963	72.171	73.552	85.909
L1M3b	0.625448	0.146751	0.0965645	0.905128	-0.0793621	1	0.0382551	1	0.556385	0.266832	6.51769	8.36431	4.2735	12.2592	11.6667	25.3968	19.7044	3.61337	3.94089	5.10204	0	7.34619	4.31965	10.4568	9.90099	16.4794	20.595	1.44092	6.385	16.441	9.086	4.149	8.226	12.838
L1M3c	0.504068	0.253119	0.279969	0.793421	0.59709	0.349216	0.0739425	1	1.059	0.00862936	16.7598	11.1524	10.2564	21.0158	16.6667	31.746	45.5665	11.7435	11.8227	25.5102	50.4202	18.3655	6.47948	20.3632	23.2964	53.9326	25.7437	21.6138	12.723	23.143	23.044	31.432	16.713	33.763
L1M3d	0.355776	0.45929	0.273481	0.803091	0.119525	0.904417	-0.0776482	1	0.843138	0.0325365	12.1043	21.3755	11.9658	45.5342	18.3333	9.52381	46.798	14.0018	16.7488	38.2653	16.8067	3.67309	0	9.90644	15.1427	25.4682	39.4737	34.5821	15.149	24.464	25.85	19.582	8.35	33.175
L1M3de	0.224835	0.580255	-0.0657951	0.946825	0.442635	0.489873	0.0326854	0.980964	0.28799	0.387772	61.4525	39.9628	52.1368	75.3065	43.3333	69.8413	73.8916	34.7787	34.4828	89.2857	126.05	43.1589	56.1555	55.5861	50.0874	58.427	78.9474	50.4323	51.184	62.827	47.718	86.165	53.943	62.602
L1M3e	0.279174	0.533775	0.324989	0.777119	0.658147	0.242891	0.148358	0.812391	0.807824	0.0142747	26.0708	21.3755	29.9145	28.021	34.1667	38.0952	98.5222	16.7118	26.601	61.2245	67.2269	33.9761	56.1555	30.2697	31.4502	50.9363	43.4783	54.755	25.787	33.428	47.278	54.143	39.292	49.723
L1M3f	-0.0793857	0.860221	-0.12166	0.897198	-0.18327	0.811741	-0.137174	0.870563	-0.0328359	0.921096	70.7635	87.8253	131.624	131.349	55.8333	88.8889	121.921	69.5574	65.0246	73.9796	117.647	69.7888	103.672	78.7012	54.7467	96.6292	101.831	82.1326	96.738	92.024	85.501	87.138	79.04	93.531
L1M4	0.0876089	0.601985	0.209349	0.817698	0.1176	0.814867	-0.00854365	0.993014	0.357096	0.00036504	1864.06	1634.29	2141.03	2250.44	1763.33	1995.24	3529.56	1433.6	1915.27	2290.82	2327.73	1577.59	1989.2	1822.78	1794.99	2528.84	2258.01	2452.45	1879.79	2003	2292.81	2065.38	1868.99	2413.1
L1M4a1	0.113772	0.72519	0.0347019	0.971437	0.0529884	0.948494	0.141883	0.857689	0.330724	0.114449	151.769	125.465	196.581	196.147	135	188.889	258.621	85.8175	150.739	232.143	117.647	134.986	215.983	183.269	163.658	211.985	196.796	188.761	157.938	173.345	165.059	161.592	187.636	199.181
L1M4a2	0.163478	0.590594	0.10262	0.916438	0.0829536	0.922273	-0.197023	0.722054	0.247445	0.296942	153.631	115.706	139.316	190.893	123.333	152.381	246.305	68.2023	148.768	209.184	151.261	87.236	107.991	96.3126	116.482	199.251	130.435	158.501	136.218	155.536	154.425	149.227	106.929	162.729
L1M4b	-0.0133272	0.955065	0.0134866	0.987369	-0.0758014	0.895236	-0.0101291	0.991674	0.0659573	0.610807	722.533	730.483	835.043	928.196	680.833	665.079	1014.78	524.842	780.296	785.714	865.546	546.373	863.931	695.652	729.179	831.461	735.126	834.294	762.686	758.036	773.305	732.544	762.921	800.293
L1M4c	-0.332295	0.00451377	-0.085267	0.902411	-0.278796	0.377872	-0.196773	0.405052	-0.141069	0.173882	4382.68	4058.09	5290.6	3746.06	3247.5	3860.32	4554.19	3227.64	5028.57	4061.22	3949.58	3183.65	3745.14	4368.74	3577.75	4269.66	3928.49	4237.75	4577.12	3617.96	4270.13	3731.49	3897.21	4145.3
L1M5	0.0440019	0.826332	0.184991	0.836482	0.212336	0.621421	-0.0358358	0.973547	0.298875	0.00478526	3336.13	2651.49	3447.01	3929.95	2955.83	2853.97	5599.75	2350.5	3257.14	3908.16	4445.38	2775.94	3166.31	3094.11	2906.23	4322.1	3674.49	3625.36	3144.87	3246.58	3735.8	3709.83	3055.55	3873.98
L1M6	0.201982	0.417962	0.284664	0.782236	0.18945	0.746942	0.0349072	0.97943	0.371316	0.0316085	182.495	181.691	213.675	266.2	179.167	233.333	374.384	172.087	215.764	283.163	243.697	160.698	198.704	198.129	200.349	229.213	240.275	289.625	192.621	226.233	254.078	229.186	199.061	253.038
L1M6B	-0.34546	0.133459	-0.0804429	0.903848	-0.357959	0.485335	0.061513	0.961428	-0.560164	0.00134709	219.739	231.413	210.256	210.158	174.167	126.984	219.212	188.799	214.778	102.041	243.697	170.799	265.659	212.438	234.712	133.333	142.449	171.47	220.469	170.436	207.596	172.179	237.603	149.084
L1M7	0.304394	0.218285	0.246508	0.810314	0.310202	0.613198	0.0779163	0.951183	0.467792	0.0141974	149.907	122.212	166.667	215.412	167.5	169.841	293.103	112.466	164.532	209.184	285.714	111.111	170.626	150.248	158.416	217.978	207.666	182.997	146.262	184.251	190.034	202.003	159.763	202.88
L1M8	0.255161	0.239827	0.344431	0.758807	0.463473	0.336119	-0.0310644	0.981447	0.659911	1.54266e-05	190.875	165.892	205.983	220.665	221.667	234.921	390.394	168.925	230.542	283.163	411.765	173.554	164.147	200.33	172.976	310.861	299.199	285.303	187.583	225.751	263.287	289.494	179.151	298.454
L1MA1	0.0406222	0.868861	0.127033	0.874265	-0.129091	0.794662	-0.0592346	0.96112	0.045695	0.784536	466.48	387.082	482.906	511.384	383.333	487.302	635.468	353.207	506.404	428.571	453.782	349.862	434.125	430.93	401.864	498.127	427.346	449.568	445.489	460.673	498.36	410.738	422.306	458.347
L1MA10	0.213514	0.480251	0.148245	0.870227	0.229025	0.709803	-0.0382382	0.979379	0.15342	0.519312	111.732	110.595	143.59	168.126	108.333	160.317	168.719	90.7859	165.517	147.959	210.084	112.029	133.909	113.374	106.581	139.326	132.151	136.888	121.972	145.592	141.674	156.691	117.955	136.121
L1MA2	0.449138	0.00670382	0.267231	0.80772	0.393885	0.397258	-0.107535	0.898241	0.627231	2.73302e-06	426.443	366.171	507.692	684.764	517.5	603.175	1046.8	262.873	459.113	744.898	697.479	371.901	382.289	396.258	393.71	726.592	602.975	695.965	433.436	601.813	589.595	604.759	390.752	675.177
L1MA3	0.493953	0.00165467	0.259497	0.810314	0.135548	0.841926	-0.114549	0.871083	0.67624	1.4591e-07	592.179	483.271	657.265	992.995	739.167	747.619	1418.72	359.079	558.621	811.224	789.916	363.636	503.24	493.121	560.28	1035.96	803.204	953.89	577.572	826.593	778.806	654.926	518.88	931.016
L1MA4	0.406005	0.0444028	0.236863	0.814474	0.335549	0.492048	-0.0808638	0.942809	0.578809	4.49549e-05	410.615	319.703	460.684	697.023	436.667	479.365	847.291	285.908	398.03	655.612	579.832	344.353	362.851	366.538	368.666	638.951	541.762	610.951	397	537.685	510.409	526.599	366.019	597.221
L1MA4A	-0.125917	0.756189	0.000572913	0.999542	-0.0567034	0.934989	-0.255729	0.32602	-0.124965	0.475458	576.35	502.788	722.222	740.806	435	449.206	871.921	351.852	582.266	640.306	722.689	391.185	451.404	507.43	460.105	641.948	484.554	515.85	600.453	541.671	602.013	584.727	472.98	547.45
L1MA5	0.0756367	0.787001	0.160514	0.863894	0.00815629	0.989102	0.0339107	0.97943	0.339274	0.0447602	266.294	255.576	361.538	381.786	275	280.952	536.946	206.865	298.522	346.939	327.731	229.568	334.773	304.898	278.393	411.236	335.812	377.522	294.47	312.58	347.444	301.413	306.021	374.857
L1MA5A	0.318449	0.117997	0.27647	0.796624	0.170008	0.715347	-0.0567166	0.967072	0.419238	0.00538235	244.879	228.625	277.778	390.543	278.333	285.714	559.113	197.38	251.232	295.918	302.521	265.381	250.54	204.733	257.426	349.813	305.492	358.79	250.427	318.197	335.908	287.94	237.566	338.031
L1MA6	0.172861	0.451608	0.263383	0.80772	0.0608388	0.927356	-0.124372	0.883958	0.162276	0.387772	216.015	192.844	215.385	224.168	217.5	268.254	482.759	163.053	190.148	250	252.101	171.717	200.864	197.028	154.921	259.176	233.41	201.729	208.081	236.641	278.653	224.606	184.271	231.438
L1MA7	0.0771717	0.715746	0.272645	0.797028	0.167358	0.791066	-0.0719133	0.944732	0.445103	0.000386496	459.963	399.628	453.846	541.156	428.333	422.222	953.202	311.653	478.818	568.878	672.269	301.194	434.125	383.599	419.336	666.667	537.757	590.778	437.812	463.904	581.224	514.113	412.354	598.401
L1MA8	0.209217	0.360646	0.195284	0.843287	0.301053	0.594697	-0.152918	0.783949	0.426279	0.00218054	386.406	312.268	426.496	558.669	345	415.873	801.724	249.774	342.857	448.98	747.899	296.602	321.814	315.905	333.139	513.109	482.838	521.614	375.056	439.847	464.785	497.827	323.62	505.853
L1MA9	0.0845388	0.654416	0.202822	0.83365	0.119371	0.821909	-0.0369972	0.977	0.315642	0.0154788	726.257	631.506	828.205	828.371	698.333	798.413	1528.33	507.227	667.98	903.061	907.563	611.57	799.136	669.785	660.454	1041.2	825.515	857.349	728.656	775.039	901.177	807.398	709.792	908.021
L1MB1	0.199601	0.395903	0.027513	0.977365	-0.140242	0.827638	-0.109062	0.911725	0.277008	0.110663	218.808	195.167	248.718	308.231	235	226.984	336.207	112.014	237.438	257.653	193.277	146.006	241.901	167.309	191.613	289.139	242.563	275.216	220.898	256.738	228.553	198.979	200.274	268.973
L1MB2	0.190214	0.293596	0.146473	0.880459	0.167366	0.763399	-0.170714	0.68629	0.361515	0.00313603	531.657	438.662	554.701	618.214	497.5	638.095	1016.01	308.04	463.054	571.429	798.319	415.978	449.244	450.743	411.182	680.15	637.872	641.21	508.34	584.603	595.701	595.242	437.056	653.077
L1MB3	0.173269	0.354276	0.177318	0.846704	0.250289	0.638932	-0.146347	0.726667	0.477742	2.78689e-05	1324.95	1048.33	1365.81	1737.3	1120.83	1388.89	2360.84	878.952	1212.81	1658.16	2033.61	923.783	1064.79	1175.01	1058.82	1952.06	1547.48	1727.67	1246.36	1415.67	1484.2	1538.52	1099.54	1742.4
L1MB4	0.0476368	0.844782	0.123384	0.886526	0.0768284	0.891586	-0.17596	0.530651	0.109206	0.397529	899.441	833.178	1004.27	1234.68	776.667	831.746	1474.14	658.988	933.005	984.694	1210.08	752.984	805.616	794.717	771.695	1108.61	906.178	933.718	912.298	947.696	1022.04	982.587	790.676	982.837
L1MB5	0.0615454	0.730849	0.104309	0.898896	0.0801514	0.89352	-0.0659444	0.932551	0.208712	0.0371288	945.065	869.424	974.359	1108.58	844.167	971.429	1491.38	695.574	880.788	938.776	1336.13	746.556	920.086	882.774	847.991	1126.59	1010.3	1089.34	929.616	974.726	1022.58	1007.15	883.617	1075.41
L1MB7	0.0977338	0.542175	0.145455	0.865418	0.0334244	0.95311	-0.136558	0.68869	0.23122	0.0215458	2607.08	2223.05	2792.31	3117.34	2351.67	2711.11	4298.03	1938.12	2467.98	2742.35	3126.05	1993.57	2375.81	2300.5	2168.9	3271.16	2815.22	2864.55	2540.81	2726.7	2901.38	2620.66	2281.74	2983.64
L1MB8	0.198484	0.159958	0.184572	0.841526	0.227068	0.642776	-0.0499559	0.961428	0.393045	0.000198107	1422.72	1167.29	1512.82	1707.53	1417.5	1603.17	2535.71	1003.61	1359.61	1849.49	2000	1088.15	1369.33	1345.62	1223.65	1960.3	1728.26	1704.61	1367.61	1576.07	1632.98	1645.88	1312.87	1797.72
L1MC	0.186834	0.409122	0.220354	0.820642	-0.0466665	0.943523	-0.157701	0.795338	0.219863	0.210428	344.507	289.963	417.094	488.616	346.667	374.603	724.138	242.999	361.576	390.306	352.941	280.073	246.22	319.207	318.579	465.918	358.696	402.017	350.521	403.295	442.904	341.107	294.669	408.877
L1MC1	0.268156	0.120686	0.194485	0.837616	0.128075	0.825653	-0.0633965	0.950881	0.480023	4.2529e-05	825.885	735.595	980.342	1266.2	860.833	966.667	1669.95	616.531	802.956	1117.35	1075.63	643.71	742.981	790.864	859.639	1294.38	1065.79	1201.73	847.274	1031.23	1029.81	945.562	797.828	1187.3
L1MC2	0.132054	0.559463	0.103604	0.902247	0.0222893	0.9724	-0.0467947	0.973642	0.141338	0.407555	389.199	315.056	455.556	486.865	379.167	412.698	618.227	309.846	351.724	382.653	487.395	337.925	408.207	363.236	341.875	450.187	410.755	414.986	386.604	426.243	426.599	402.658	371.106	425.309
L1MC3	0.0573622	0.788893	0.151621	0.869003	0.168397	0.733939	-0.029519	0.978782	0.40595	0.000148487	813.78	723.513	890.598	1033.27	768.333	733.333	1520.94	601.626	698.522	941.327	1184.87	684.114	799.136	783.709	783.925	1129.59	984.554	1113.83	809.297	844.981	940.361	936.771	788.924	1075.99
L1MC4	0.111118	0.524311	0.140404	0.875719	0.0608251	0.920092	-0.0749198	0.9252	0.315165	0.0045435	2263.5	1725.84	2258.12	2618.21	1935.83	2215.87	3645.32	1418.7	2083.74	2413.27	2563.03	1604.22	2084.23	1925.7	1869.54	2817.23	2352.4	2619.6	2082.49	2256.64	2382.59	2193.51	1959.83	2596.41
L1MC4a	-0.0533089	0.782161	0.200475	0.828201	0.108445	0.8338	-0.103099	0.876469	0.246266	0.0469323	747.672	664.498	820.513	770.578	649.167	733.333	1422.41	546.974	746.798	875	957.983	627.181	717.063	709.961	623.18	994.757	809.497	844.38	744.228	717.693	905.395	820.055	683.401	882.878
L1MC5	0.145168	0.358484	0.154517	0.86273	0.168773	0.740958	-0.0911962	0.898241	0.396363	4.63145e-05	1273.74	1111.99	1381.2	1612.96	1221.67	1350.79	2224.14	892.954	1246.31	1469.39	1857.14	1014.69	1293.74	1155.2	1059.99	1760.3	1570.37	1634.01	1255.64	1395.14	1454.47	1447.07	1169.64	1654.89
L1MC5a	0.117861	0.440555	0.208285	0.816419	0.115983	0.832701	-0.0717498	0.925272	0.298488	0.000928645	1691.81	1416.82	1673.5	2000	1584.17	1620.63	2918.72	1257.45	1624.63	2150.51	1882.35	1218.55	1671.71	1428.73	1429.82	2011.24	1954.81	1912.1	1594.04	1734.93	1933.6	1750.47	1510.09	1959.38
L1MCa	0.0535795	0.836005	0.144811	0.874265	0.30166	0.592143	-0.196429	0.631679	0.480949	0.000491095	409.683	315.52	421.368	460.595	342.5	392.063	678.571	287.715	356.65	464.286	756.303	300.275	319.654	324.161	306.931	535.581	500.572	573.487	382.19	398.386	440.979	506.955	316.915	536.547
L1MCb	0.00970322	0.985867	0.345597	0.768847	0.240818	0.774485	-0.108953	0.911562	-0.232595	0.530744	45.6238	36.71	64.9573	38.5289	48.3333	60.3175	123.153	40.6504	66.9951	102.041	75.6303	23.8751	43.1965	34.6725	40.1864	44.1948	37.7574	38.9049	49.097	49.06	76.933	67.182	39.352	40.286
L1MCc	0.154508	0.713122	0.143671	0.88662	0.315126	0.673703	-0.0927626	0.939301	0.38901	0.171389	76.3501	59.0149	122.222	143.608	70	82.5397	174.877	61.4273	73.8916	71.4286	243.697	73.4619	69.1145	82.0033	66.3949	126.592	106.979	109.51	85.862	98.716	103.399	129.529	72.504	114.36
L1MD	-0.184776	0.185665	0.156006	0.845	-0.120138	0.78358	-0.185631	0.494939	-0.0150873	0.904437	1399.44	1313.66	1519.66	1425.57	1200.83	1087.3	1924.88	1071.36	1842.36	1494.9	1319.33	1071.63	1136.07	1381.95	1104.25	1523.6	1296.34	1363.11	1410.92	1237.9	1612.87	1295.28	1207.42	1394.35
L1MD1	0.160285	0.420099	0.174869	0.845516	-0.0227493	0.972722	-0.0240167	0.983853	0.29418	0.0363872	502.793	472.584	619.658	719.79	536.667	539.683	915.025	393.857	574.384	538.265	680.672	387.511	526.998	536.599	496.214	702.622	568.078	695.965	531.678	598.713	627.755	535.483	519.937	655.555
L1MD2	0.100718	0.593665	0.154083	0.863894	-0.0829424	0.873396	-0.041481	0.970464	0.163946	0.184373	1054	838.29	1019.66	1236.43	892.5	1007.94	1716.75	670.732	990.148	936.224	1084.03	752.984	982.721	904.238	928.363	1188.01	998.856	1073.49	970.651	1045.62	1125.88	924.414	938.441	1086.79
L1MD3	0.00808321	0.975384	0.133515	0.882203	0.0679104	0.924786	-0.101281	0.903829	0.336417	0.0154688	427.374	357.807	478.632	422.067	420.833	423.81	713.054	324.3	399.015	609.694	420.168	308.54	384.449	403.412	360.513	567.79	532.609	492.795	421.271	422.236	478.79	446.134	382.791	531.065
L1MDa	0.224389	0.161354	0.20956	0.816419	0.131611	0.811658	-0.0247892	0.979891	0.456943	7.14402e-05	783.985	681.691	802.564	1070.05	794.167	806.349	1380.54	606.143	771.429	1109.69	739.496	655.647	730.022	771.602	713.454	1188.76	925.057	1010.09	756.08	890.189	919.371	834.946	738.359	1041.3
L1MDb	0.131895	0.644758	0.0242291	0.976845	-0.113967	0.881718	-0.0753307	0.951183	-0.0711289	0.767609	168.529	152.416	133.333	166.375	146.667	192.063	193.35	126.92	146.798	183.673	151.261	89.0725	127.43	139.241	147.35	135.581	160.183	132.565	151.426	168.368	155.689	141.336	138.007	142.776
L1ME1	-0.0188883	0.923915	0.123716	0.891374	0.177032	0.727177	-0.0383578	0.971434	0.204002	0.0514073	2593.11	2134.76	2824.79	2866.9	2253.33	2334.92	4492.61	1749.32	2271.92	3201.53	3521.01	1980.72	2539.96	2380.3	2403.61	3046.44	2864.42	2788.18	2517.55	2485.05	2837.95	2901.09	2441.29	2899.68
L1ME2	-0.0328673	0.885548	0.0961665	0.914017	0.0834422	0.890801	-0.00513982	0.995665	0.265823	0.0369916	948.79	727.23	960.684	998.249	751.667	828.571	1427.34	560.524	906.404	1068.88	1084.03	687.787	958.963	779.857	892.254	1169.29	996.568	1002.88	878.901	859.496	964.756	946.899	877.025	1056.25
L1ME2z	0.208694	0.251428	0.228991	0.814474	0.135764	0.817295	0.0350637	0.978782	0.397479	0.00452417	378.957	373.141	443.59	541.156	428.333	425.397	764.778	299.458	433.498	400.51	630.252	347.107	449.244	388.553	403.611	608.24	512.586	455.331	398.563	464.962	499.245	459.29	413.803	525.386
L1ME3	0.0232538	0.917204	0.210817	0.817698	0.024617	0.968882	-0.077392	0.931939	0.349557	0.00362532	621.974	518.123	611.111	649.737	514.167	622.222	1091.13	439.476	614.778	556.122	806.723	470.156	606.911	527.793	513.687	805.243	673.913	757.925	583.736	595.375	715.129	611	549.464	745.694
L1ME3A	0.0308824	0.881494	0.180887	0.846418	0.190023	0.727377	-0.0328628	0.977404	0.348655	0.00232943	973.929	850.372	1083.76	1140.11	916.667	919.048	1919.95	690.605	880.788	1267.86	1428.57	722.681	1051.84	881.673	908.561	1382.77	1192.22	1128.24	969.354	991.94	1163.78	1139.7	947.357	1234.41
L1ME3B	-0.0119552	0.958068	0.173009	0.845516	0.0349607	0.954307	-0.12083	0.824962	0.31234	0.00518319	743.948	731.413	916.239	926.445	739.167	709.524	1419.95	617.886	778.325	969.388	890.756	617.998	749.46	718.217	697.146	1012.73	945.652	1020.17	797.2	791.712	938.721	826.047	721.608	992.853
L1ME3C	-0.16722	0.559512	0.208874	0.831313	0.289031	0.627313	-0.0946822	0.933394	0.202933	0.323116	152.7	138.941	160.684	161.121	121.667	117.46	307.882	101.174	161.576	252.551	226.891	116.621	151.188	140.341	119.394	189.513	175.057	154.179	150.775	133.416	190.211	198.688	136.974	172.916
L1ME3Cz	0.103772	0.540093	0.226697	0.810314	0.1955	0.666778	-0.0021975	0.99837	0.145198	0.229038	1105.21	921.933	1167.52	1302.98	1079.17	1058.73	1912.56	860.434	1159.61	1326.53	1495.8	926.538	1123.11	1026.42	1042.52	1270.41	1099.54	1159.94	1064.89	1146.96	1310.87	1249.62	1064.01	1176.63
L1ME3D	0.379303	0.060799	0.324651	0.762768	0.260365	0.638932	0.0363635	0.978785	0.632534	4.99052e-05	282.123	212.825	264.103	406.305	282.5	319.048	503.695	215.447	321.182	352.041	411.765	205.693	291.577	238.855	260.338	457.678	358.696	368.876	253.017	335.951	346.775	323.166	263.59	395.083
L1ME3E	0.111595	0.664488	0.306759	0.775845	0.24499	0.615586	0.0172013	0.988612	0.443587	0.00259574	253.259	248.141	264.103	350.263	265	219.048	544.335	242.547	250.246	357.143	369.748	227.732	280.778	252.614	250.437	397.753	319.794	329.971	255.168	278.103	345.71	318.208	261.276	349.173
L1ME3F	-0.188047	0.379323	0.0595558	0.942324	0.0724194	0.909623	-0.0727571	0.945076	-0.104377	0.562674	407.821	357.342	438.462	437.828	317.5	296.825	587.438	300.361	385.222	375	588.235	354.454	365.011	394.056	362.842	427.715	379.291	298.271	401.208	350.718	424.34	439.23	373.97	368.426
L1ME3G	0.122229	0.484168	0.172584	0.847122	0.200042	0.656627	-0.0554383	0.951183	0.381057	0.000381941	961.825	878.253	1039.32	1260.95	978.333	907.937	1758.62	699.639	939.901	1193.88	1378.15	826.446	1004.32	856.907	903.902	1393.26	1119.57	1247.84	959.798	1049.07	1132.72	1132.83	921.71	1253.55
L1ME4a	0.0871307	0.55813	0.236471	0.806362	0.173465	0.706429	-0.0157207	0.987388	0.312561	0.00146974	2251.4	1980.02	2473.5	2633.98	2312.5	2184.13	4172.41	1881.21	2274.88	2780.61	3033.61	1876.95	2321.81	2091.91	2213.74	3057.68	2701.37	2572.05	2234.97	2376.87	2776.17	2563.73	2209.16	2777.03
L1ME4b	0.0535891	0.788022	0.240701	0.807463	0.202224	0.681791	-0.00437064	0.995792	0.439805	4.55918e-05	1405.03	1144.98	1443.59	1653.24	1231.67	1269.84	2517.24	1045.62	1443.35	1642.86	1991.6	1083.56	1438.44	1273.53	1275.48	1998.5	1616.13	1819.88	1331.2	1384.92	1668.74	1572.67	1329.15	1811.51
L1ME4c	-0.0543866	0.770044	0.151459	0.854566	0.0594468	0.920092	-0.102186	0.857689	0.133581	0.26284	829.609	740.706	834.188	882.662	735.833	696.825	1268.47	622.855	860.099	918.367	1008.4	628.099	712.743	712.713	778.101	958.052	876.43	792.507	801.501	771.774	917.142	851.623	734.519	875.663
L1ME5	0.165736	0.67239	0.237927	0.816419	0.0146069	0.987814	0.0350248	0.97943	0.87356	0.00043871	81.0056	52.0446	90.5983	82.3117	102.5	66.6667	156.404	58.2656	82.7586	137.755	33.6134	46.832	88.5529	74.2983	73.9662	176.779	128.146	121.037	74.549	83.826	99.143	72.734	78.939	141.988
L1MEa	0.0578575	0.919945	0.153663	0.874193	-0.517243	0.437372	-0.0525512	1	0.0843206	0.867005	23.2775	15.7993	18.8034	21.0158	18.3333	22.2222	46.798	7.22674	25.6158	15.3061	0	5.50964	12.959	18.1618	15.1427	16.4794	17.1625	30.2594	19.293	20.524	26.547	6.939	15.421	21.3
L1MEb	-0.581308	0.0409789	-0.312408	0.76578	-0.29111	0.631478	-0.225277	0.624658	-0.22647	0.376936	143.389	107.807	153.846	103.327	55.8333	98.4127	133.005	82.6558	87.6847	122.449	134.454	74.3802	151.188	81.4529	62.318	130.337	90.9611	121.037	135.014	85.858	101.115	110.428	98.32	114.112
L1MEc	0.354076	0.0106691	0.23787	0.814392	0.30669	0.449402	-0.0162059	0.987388	0.539636	6.7136e-07	1011.17	873.606	1124.79	1490.37	1144.17	1247.62	2133	695.574	1016.75	1400.51	1529.41	918.274	1075.59	962.025	940.012	1600.75	1314.07	1479.83	1003.19	1294.05	1281.78	1282.73	992.544	1464.88
L1MEd	0.0561351	0.790167	0.200675	0.823119	0.189186	0.687996	-0.0993086	0.870851	0.377006	0.000272879	1258.85	1070.63	1337.61	1572.68	1079.17	1174.6	2208.13	937.218	1276.85	1658.16	1588.24	1021.12	1222.46	1118.33	1049.5	1724.34	1464.53	1582.13	1222.36	1275.48	1474.06	1422.51	1130.1	1590.34
L1MEf	0.23841	0.156451	0.19808	0.834076	0.142029	0.822702	-0.165855	0.6588	0.330684	0.00715437	685.289	575.279	705.128	889.667	638.333	814.286	1295.57	453.478	653.202	892.857	899.16	442.608	552.916	591.635	555.62	922.846	747.14	805.476	655.232	780.762	800.749	744.875	566.724	825.154
L1MEg	0.128197	0.41684	0.147623	0.860051	0.166091	0.742793	-0.0965554	0.899893	0.363635	0.000974154	959.963	817.844	1023.93	1094.57	925.833	1052.38	1500	721.319	978.325	1163.27	1302.52	758.494	978.402	874.518	740.245	1312.36	1101.83	1197.41	933.913	1024.26	1066.55	1074.76	864.388	1203.87
L1MEg1	-0.118506	0.77948	0.0302096	0.976361	0.110055	0.90515	-0.0846645	0.94772	0.193906	0.551829	63.3147	50.6506	76.0684	57.7933	60	52.381	100.985	37.9404	60.0985	109.694	50.4202	47.7502	56.1555	52.284	55.9115	84.6442	77.8032	53.3141	63.345	56.725	66.341	69.288	54.784	71.921
L1MEg2	0.327206	0.468466	-0.14524	0.885795	-0.307695	0.704933	-0.00208735	0.999078	-0.262835	0.555608	24.2086	33.4572	20.5128	31.5236	23.3333	57.1429	20.936	22.5836	21.6749	30.6122	0	13.7741	17.2786	25.8668	32.615	23.97	21.7391	15.8501	26.06	37.333	21.731	14.795	25.253	20.52
L1MEh	0.134136	0.696267	0.293389	0.79051	0.0628864	0.937057	0.0477913	0.977	0.502981	0.0164055	120.112	99.4424	120.513	164.623	124.167	88.8889	278.325	76.3324	130.049	112.245	176.471	95.5005	129.59	108.42	123.471	176.779	135.584	180.115	113.356	125.893	161.569	128.072	120.494	164.159
L1MEi	0.240645	0.321068	0.150891	0.878082	0.163082	0.817481	-0.0532713	0.971434	0.418636	0.01998	268.156	178.903	247.863	306.48	228.333	298.413	459.36	141.373	223.645	336.735	319.328	160.698	228.942	219.593	206.756	346.067	288.902	296.83	231.641	277.742	274.793	272.253	218.43	310.6
L1MEj	0.0113215	0.978852	0.0897362	0.923015	-0.10523	0.897921	-0.10455	0.9252	0.261093	0.311412	140.596	105.483	135.897	178.634	107.5	101.587	199.507	81.3008	140.887	130.102	168.067	73.4619	129.59	120.528	87.3617	205.243	134.439	118.156	127.326	129.24	140.565	123.877	112.493	152.613
L1P1	0.463108	0.0182229	0.217886	0.823946	0.506331	0.219447	-0.0722487	0.954087	0.774068	6.5096e-08	278.399	218.866	287.179	451.839	301.667	355.556	573.892	190.605	233.498	469.388	470.588	264.463	302.376	235.003	200.932	489.139	455.95	403.458	261.481	369.687	332.665	401.48	246.103	449.515
L1P2	0.284794	0.244052	0.15363	0.874239	0.18708	0.789981	-0.0684403	0.961168	0.436614	0.020504	264.432	201.673	329.06	409.807	264.167	314.286	512.315	172.99	256.158	290.816	487.395	193.756	244.06	265.823	224.811	422.472	312.357	350.144	265.055	329.42	313.821	323.989	244.898	361.658
L1P3	0.368002	0.0877438	0.331258	0.770798	0.0620595	0.933614	-0.155477	0.828527	0.683715	6.06037e-05	243.948	171.004	171.795	255.692	240	274.603	487.685	158.085	206.897	255.102	218.487	153.352	127.43	187.672	163.658	314.607	290.618	354.467	195.582	256.765	284.222	208.98	159.586	319.897
L1P4	0.292067	0.289589	-0.0976103	0.914474	-0.0787416	0.91809	-0.0871647	0.944732	0.272346	0.184373	139.665	126.394	152.137	166.375	130	231.746	184.729	84.0108	114.286	158.163	151.261	96.4187	131.749	136.489	110.658	164.794	186.499	152.738	139.399	176.04	127.675	135.281	126.299	168.01
L1P4a	0.0927793	0.868304	0.203417	0.836482	0.10352	0.920345	-0.0584529	0.953197	0.308633	0.469923	37.2439	20.9108	15.3846	35.0263	20	26.9841	73.8916	11.7435	25.6158	28.0612	58.8235	11.9376	23.7581	9.35608	26.2085	29.2135	33.1808	33.1412	24.513	27.337	37.084	32.941	19.774	31.845
L1P4b	-0.0220996	0.971352	-0.108248	1	-0.366339	1	0.0484265	1	-0.485591	0.327938	9.31099	4.64684	5.12821	12.2592	3.33333	3.1746	6.15764	4.51671	2.95567	0	0	1.83655	12.959	6.60429	8.73617	3.74532	3.43249	0	6.362	6.256	4.543	0.612	9.433	2.393
L1P4e	-0.136361	0.807994	0.153959	0.876697	-0.497176	1	-0.0511255	1	0.156945	0.766107	12.1043	10.223	11.9658	3.50263	8.33333	15.873	17.2414	17.1635	9.85222	5.10204	0	3.67309	8.63931	8.80572	8.15376	15.7303	11.4416	12.9683	11.431	9.236	14.752	2.925	8.533	13.38
L1P5	0.138543	0.805372	0.22302	0.817698	0.403681	0.580312	0.0385695	1	0.677834	0.135298	6.51769	8.36431	18.8034	14.0105	12.5	14.2857	29.5567	9.48509	15.7635	17.8571	50.4202	10.101	17.2786	13.2086	11.6482	28.4644	24.0275	12.9683	11.228	13.599	18.268	26.126	14.045	21.82
L1PA10	-0.0903909	0.638981	0.0721813	0.934201	-0.0529775	0.926016	0.0121593	0.991359	0.26231	0.0409823	1150.84	834.572	1016.24	987.741	816.667	1011.11	1516.01	650.858	1046.31	984.694	1126.05	805.326	1136.07	1036.87	869.54	1316.1	1076.09	1213.26	1000.55	938.506	1071.06	972.023	1014.16	1201.82
L1PA11	0.176623	0.395255	0.160135	0.864535	0.0461078	0.945001	-0.00641539	0.99517	0.344858	0.0180915	405.959	302.509	329.915	380.035	355	446.032	645.32	233.062	346.798	456.633	327.731	290.174	427.646	333.517	284.217	430.712	422.769	471.182	346.128	393.689	408.394	358.179	348.46	441.554
L1PA12	-0.152238	0.465354	0.136932	0.866701	0.134065	0.813063	0.163191	0.761854	0.250409	0.100139	389.199	368.959	488.034	416.813	336.667	365.079	532.02	322.945	552.709	448.98	605.042	368.228	498.92	547.056	406.523	525.843	435.927	528.818	415.398	372.853	469.225	474.083	484.166	496.863
L1PA13	0.0229904	0.931656	0.133464	0.881661	0.00447153	0.99381	-0.0487055	0.971434	0.245269	0.112259	763.501	541.822	786.325	765.324	564.167	801.587	1125.62	500.452	746.798	913.265	647.059	537.19	786.177	640.066	582.994	949.064	754.005	776.657	697.216	710.359	790.955	699.171	669.746	826.575
L1PA14	0.303939	0.183963	0.238253	0.816419	0.184773	0.795066	-0.178293	0.755564	0.736366	5.4274e-07	201.117	178.439	218.803	311.734	203.333	241.27	448.276	139.115	195.074	298.469	302.521	124.885	155.508	187.122	147.932	341.573	312.357	357.349	199.453	252.112	260.821	241.959	163.521	337.093
L1PA15	0.552676	0.00185121	0.287909	0.794544	0.349542	0.495989	-0.00174983	0.999414	0.672409	4.23322e-06	460.894	308.55	439.316	711.033	515	587.302	1034.48	293.135	362.562	540.816	764.706	346.189	416.847	400.66	386.139	695.88	586.384	661.383	402.92	604.445	563.393	550.57	401.215	647.883
L1PA15-16	0.464417	0.1342	0.0404802	0.967543	0.0694303	0.945791	0.0849481	0.947173	0.654048	0.0280414	88.4544	46.4684	74.359	103.327	95	104.762	123.153	37.037	62.069	153.061	16.8067	45.9137	107.991	69.3451	69.3069	161.798	102.403	77.8098	69.761	101.03	74.086	71.927	82.214	114.003
L1PA16	0.283751	0.120686	0.235198	0.814474	0.112937	0.850048	-0.0802313	0.931939	0.523605	3.23137e-05	649.907	533.922	723.077	957.968	634.167	758.73	1320.2	469.286	634.483	905.612	672.269	510.56	615.551	585.03	577.169	965.543	807.78	987.032	635.635	783.622	807.989	696.147	592.584	920.118
L1PA17	0.178988	0.422349	0.142385	0.880958	0.200763	0.765845	0.051727	0.970464	0.48103	0.00087273	260.708	214.684	254.701	274.956	245	314.286	448.276	168.473	230.542	316.327	428.571	157.943	289.417	248.211	236.459	341.573	344.394	335.735	243.364	278.081	282.43	300.947	258.029	340.567
L1PA2	0.425909	0.00618137	0.145318	0.879419	0.344269	0.47228	-0.177013	0.653485	0.567437	4.18063e-07	1217.88	980.483	1317.09	1915.94	1263.33	1611.11	2288.18	746.161	1054.19	1846.94	1907.56	918.274	1136.07	1045.68	839.837	1911.61	1560.64	1763.69	1171.82	1596.79	1362.84	1557.59	1007.2	1745.31
L1PA3	0.50244	1.28717e-05	0.231493	0.816419	0.424962	0.320714	-0.154997	0.6588	0.649116	2.01049e-11	2148.04	1723.05	2155.56	3159.37	2539.17	2917.46	4465.52	1322.94	1918.23	3147.96	3663.87	1695.13	1982.72	1705.56	1637.16	3501.87	2953.09	3034.58	2008.88	2872	2568.9	2835.65	1775.15	3163.18
L1PA4	0.321181	0.0182578	0.242953	0.810314	0.250828	0.603138	-0.0940399	0.880682	0.529165	4.50656e-08	2962.76	2312.27	2841.03	3901.93	2818.33	3496.83	5732.76	1819.78	2849.26	3497.45	4285.71	2146.92	2749.46	2522.84	2258.59	4325.84	3721.4	3700.29	2705.35	3405.7	3467.27	3310.03	2510.3	3915.84
L1PA5	0.569723	8.45362e-06	0.27389	0.8026	0.498919	0.255104	-0.148275	0.686432	0.811158	3.37471e-16	1653.63	1336.43	1635.9	2688.27	1921.67	2350.79	3780.79	1045.17	1433.5	2836.73	2924.37	1241.51	1444.92	1412.77	1246.36	3023.97	2418.76	2727.67	1541.99	2320.24	2086.48	2334.2	1368.02	2723.47
L1PA6	0.5293	9.86482e-05	0.23315	0.816419	0.399336	0.36234	-0.107099	0.855963	0.686088	8.97913e-11	1357.54	1182.16	1590.6	2371.28	1710	1963.49	3041.87	945.348	1298.52	2091.84	2470.59	1164.37	1321.81	1261.42	1199.77	2454.68	2036.61	2193.08	1376.77	2014.92	1761.91	1908.93	1261	2228.13
L1PA7	0.516549	0.000109162	0.243241	0.814474	0.454476	0.354586	-0.0200358	0.98588	0.686307	1.51976e-10	1534.45	1151.95	1529.91	2320.49	1760.83	2025.4	3337.44	836.495	1374.38	2390.31	2815.13	1020.2	1509.72	1313.7	1329.06	2488.39	2145.88	2184.44	1405.44	2035.57	1849.44	2075.21	1384.16	2272.9
L1PA8	0.215789	0.298879	0.197518	0.844993	0.216705	0.742102	-0.245326	0.43703	0.427403	0.00671435	372.439	277.416	388.889	437.828	352.5	426.984	807.882	210.027	295.567	520.408	537.815	218.549	280.778	264.722	271.404	528.839	417.048	456.772	346.248	405.771	437.825	425.591	272.301	467.553
L1PA8A	0.76968	0.000282851	0.311245	0.787231	0.517103	0.360633	-0.0369111	0.97943	0.955582	1.13755e-06	137.803	111.524	188.034	274.956	232.5	274.603	440.887	97.1093	131.034	313.776	310.924	105.601	151.188	145.845	121.142	347.566	252.288	273.775	145.787	260.686	223.01	243.434	139.391	291.21
L1PB	0.613513	0.023164	0.125659	0.897198	0.201822	0.816333	0.0965438	0.933394	0.466874	0.0639593	65.1769	79.9257	64.1026	129.597	90.8333	126.984	131.773	42.0054	72.9064	45.9184	193.277	52.3416	47.5162	91.9097	97.2627	105.618	87.5286	108.069	69.735	115.805	82.228	97.179	78.896	100.405
L1PB1	0.623863	0.00786265	0.302661	0.787231	0.596934	0.185238	-0.115211	0.867557	0.820743	3.34511e-05	1418.99	1038.1	1608.55	2516.64	1845	2207.94	3449.51	898.826	1381.28	2477.04	3201.68	1125.8	1261.34	1235.55	1173.56	2691.39	2259.15	2458.21	1355.21	2189.86	1909.87	2268.18	1223.48	2469.58
L1PB2	0.363832	0.120892	0.221263	0.823946	0.0765359	0.922408	-0.0430128	0.977637	0.547797	0.00390588	134.078	118.494	151.282	194.396	157.5	180.952	300.493	102.981	118.227	198.98	117.647	110.193	123.11	150.248	107.164	223.97	177.346	197.406	134.618	177.616	173.9	142.273	126.84	199.574
L1PB3	0.341484	0.181874	0.151086	0.882203	0.43918	0.475631	-0.12194	0.899908	0.501061	0.0156937	234.637	144.052	181.197	266.2	183.333	279.365	427.34	91.2376	164.532	295.918	470.588	117.539	218.143	137.589	133.955	325.094	256.293	216.138	186.628	242.966	227.703	294.682	163.229	265.842
L1PB4	0.230806	0.277597	0.251313	0.810314	-0.056625	0.931481	-0.0521526	0.971434	0.627885	0.000283713	309.125	221.654	304.274	359.019	317.5	309.524	628.079	198.735	275.862	306.122	260.504	233.242	302.376	256.467	238.206	531.086	356.407	419.308	278.351	328.681	367.559	266.623	265.683	435.601
L1PBa	0.440373	0.0552654	0.272636	0.808174	0.376183	0.495863	0.0329754	0.981312	0.678586	0.000345152	191.806	121.283	150.427	234.676	200	209.524	465.517	88.9792	128.079	293.367	210.084	141.414	209.503	139.241	142.691	279.401	237.986	233.429	154.505	214.733	227.525	214.955	163.811	250.272
L1PBa1	0.174201	0.639675	0.286406	0.788589	0.214109	0.769148	-0.200325	0.711372	0.378444	0.122471	71.6946	74.8141	86.3248	115.587	62.5	95.2381	163.793	74.0741	80.7882	104.592	142.857	58.7695	38.8769	60.5394	64.0652	98.1273	98.3982	113.833	77.611	91.108	106.218	102.073	54.494	103.453
L1PBb	-0.268419	0.595511	0.0297352	0.973947	0.103026	0.91809	-0.0652318	1	0.144462	0.79182	16.7598	8.36431	10.2564	5.25394	6.66667	11.1111	24.6305	3.61337	10.8374	25.5102	16.8067	3.67309	4.31965	9.35608	8.15376	22.4719	9.15332	8.64553	11.793	7.677	13.027	15.33	7.276	13.424
L1PREC2	0.424931	0.0176204	0.318646	0.778982	0.178895	0.687717	0.0312584	0.97943	0.626978	1.1872e-06	470.205	407.063	533.333	817.863	536.667	576.19	1149.01	309.846	548.768	602.041	563.025	461.892	516.199	483.214	453.698	833.708	688.787	665.706	470.2	643.574	669.21	542.319	484.37	729.4
L2	0.0692254	0.662709	0.151108	0.859265	0.115756	0.812199	-0.0589642	0.944732	0.306173	0.000793186	5256.98	4748.14	6023.93	6050.79	4820.83	5974.6	8983.99	4048.78	5345.81	6561.22	6512.61	4446.28	5637.15	4903.14	4775.77	6933.33	6090.96	6835.73	5343.02	5615.41	6126.19	5840.04	5105.35	6620.01
L2-1_AMi	-0.140592	0.751735	0.0122257	0.990396	0.0792716	0.931481	-0.0636329	0.961428	0.0930115	0.798875	56.797	39.0335	58.1197	40.2802	42.5	52.381	77.5862	37.4887	42.3645	71.4286	50.4202	44.0771	64.7948	31.3704	43.6808	48.6891	56.6362	59.0778	51.317	45.054	52.48	55.309	46.615	54.801
L2-1_Crp	-0.433545	0.339645	-0.167232	0.868744	-0.316171	0.693665	-0.110076	0.870563	-0.351481	0.429933	16.7598	24.6283	32.4786	14.0105	20	9.52381	22.1675	19.8735	16.7488	7.65306	16.8067	22.0386	10.7991	22.0143	15.1427	20.9738	15.4462	17.2911	24.622	14.511	19.597	15.499	15.985	17.904
L2-3_Crp	0.691783	0.00406984	0.454078	0.726766	0.762804	0.0753644	0.109682	0.919235	1.17805	5.12746e-09	98.6965	71.5613	87.1795	148.862	127.5	163.492	254.926	76.7841	113.3	193.878	218.487	107.438	99.3521	105.669	90.8561	218.727	164.76	227.666	85.812	146.618	148.337	173.268	98.626	203.717
L2a	0.129468	0.332112	0.181365	0.83365	0.221921	0.604116	-0.050709	0.951183	0.418829	4.81232e-07	13722.5	12246.7	15326.5	16598.9	13077.5	15595.2	23927.3	10853.7	13858.1	19012.8	18327.7	11590.4	14548.6	13035.2	12120	19235.2	17055.5	19060.5	13765.3	15090.6	16213	16310.3	13234.6	18450.4
L2b	0.193884	0.093301	0.207727	0.816419	0.255778	0.550267	-0.0498853	0.949413	0.493859	1.17471e-09	6722.53	5994.89	7063.25	8185.64	6593.33	7917.46	12076.4	5132.34	6735.96	9237.24	9394.96	5473.83	6794.82	6447.44	5805.47	9871.91	8387.3	9681.56	6593.56	7565.48	7981.55	8035.34	6349.24	9313.59
L2c	0.148259	0.252289	0.180763	0.837921	0.165293	0.71642	-0.0497621	0.950881	0.40481	1.56956e-06	9917.13	8743.49	10794.9	12126.1	9464.17	11136.5	17541.9	7704.61	9519.21	12637.8	12680.7	8100.09	10058.3	9401.76	8894.58	13756.6	11900.5	13439.5	9818.5	10908.9	11588.6	11139.5	9451.55	13032.2
L3	0.0188557	0.901819	0.149442	0.850836	0.00684975	0.988828	-0.0377002	0.961428	0.186708	0.0113107	5434.82	5115.24	5682.05	6057.79	4911.67	5493.65	8608.37	4498.19	5348.77	5867.35	6151.26	4339.76	5518.36	5219.59	5054.75	6455.43	5832.38	6198.85	5410.7	5487.7	6151.78	5452.79	5264.23	6162.22
L3b	0.110029	0.511211	0.135801	0.867794	0.125283	0.823961	0.0241098	0.97943	0.187054	0.0732533	898.51	779.275	841.88	1054.29	813.333	865.079	1337.44	704.607	799.015	943.878	1226.89	655.647	872.57	856.357	838.672	988.764	917.048	962.536	839.889	910.901	947.02	942.139	855.866	956.116
L4_A_Mam	-0.0113093	0.964254	0.0176148	0.98483	0.159928	0.766628	-0.144211	0.787034	0.285823	0.0450719	459.963	407.993	513.675	518.389	412.5	442.857	669.951	314.363	423.645	645.408	554.622	381.084	421.166	372.592	422.831	647.94	518.879	517.291	460.544	457.915	469.32	527.038	405.53	561.37
L4_B_Mam	-0.182452	0.470255	0.078201	0.930949	-0.118338	0.854473	-0.247606	0.460794	0.206589	0.251147	310.056	223.513	316.239	294.221	204.167	246.032	471.675	195.574	254.187	323.98	260.504	194.674	215.983	214.089	225.976	319.101	312.929	350.144	283.269	248.14	307.145	259.719	218.682	327.391
L4_C_Mam	0.33803	0.118405	0.328652	0.762768	0.446045	0.30549	-0.0127845	0.991674	0.415444	0.011904	271.881	198.42	268.376	385.289	266.667	300	514.778	223.126	283.744	408.163	428.571	246.097	239.741	228.398	256.261	350.562	328.947	305.476	246.226	317.319	340.549	360.944	241.467	328.328
L5	0.126535	0.757318	0.0387012	0.966613	0.10388	0.901163	0.0456047	0.977	0.371366	0.203107	57.7281	55.7621	68.3761	63.0473	81.6667	53.9683	77.5862	46.5221	66.9951	79.0816	58.8235	59.6878	73.4341	51.7336	72.8014	97.3783	81.2357	59.0778	60.622	66.227	63.701	65.864	65.99	79.231
LFSINE_Vert	-0.01777	0.913944	0.182123	0.801331	0.0139388	0.980786	0.0275827	0.977	-0.0191622	0.857451	1608.94	1601.77	1455.56	1478.11	1451.67	1685.71	2142.86	1717.71	1525.12	1938.78	1571.43	1217.63	1663.07	1556.41	1562.03	1478.65	1548.63	1583.57	1555.42	1538.5	1795.23	1575.94	1593.84	1536.95
LOR1-int	0.00370576	0.993734	0.136013	0.888104	-0.394738	0.471509	-0.0910486	0.942809	0.224979	0.341517	95.9032	118.959	117.949	99.8249	108.333	126.984	199.507	75.8808	113.3	91.8367	100.84	58.7695	99.3521	108.42	90.2737	142.322	114.416	139.769	110.937	111.714	129.563	83.816	99.349	132.169
LOR1a	0.572157	0.0938475	0.204887	0.842094	0.273819	0.73673	-0.0261267	0.98453	0.610436	0.0477395	42.8305	31.5985	41.8803	56.042	51.6667	84.127	97.2906	27.5519	33.4975	76.5306	75.6303	19.2837	47.5162	29.7193	35.5271	70.412	63.5011	50.4323	38.77	63.945	52.78	57.148	37.588	61.448
LOR1b	0.491856	0.224162	0.341399	0.770504	0.450492	0.514382	-0.0929248	0.9018	1.1222	0.000519032	21.4153	17.658	33.3333	45.5342	30.8333	41.2698	73.8916	23.4869	27.5862	45.9184	58.8235	25.7117	25.9179	8.25537	18.6372	68.9139	51.4874	59.0778	24.136	39.212	41.655	43.485	17.603	59.826
LSU-rRNA_Hsa	-0.0570254	0.750883	0.0968111	0.878456	0.17053	0.7449	0.10353	0.764354	0.441317	0.00909077	443324	420391	444786	357504	371048	527813	548156	383552	479096	496145	670622	327649	469454	520088	426015	556518	517104	723089	436167	418788	470268	498139	471852	598904
LTR06	0.545064	0.136982	0.159966	0.874066	0.390214	0.564063	0.105929	0.911562	0.61758	0.0700119	27.933	29.7398	24.7863	47.2855	45.8333	42.8571	49.2611	28.4553	24.6305	35.7143	42.0168	44.0771	41.0367	34.1222	32.615	40.4494	52.6316	43.2277	27.486	45.325	34.116	40.603	35.925	45.436
LTR1	0.566927	0.186059	0.246557	1	0.390666	1	-0.00451761	1	1.12388	0.0132318	2.7933	4.18216	5.12821	15.7618	10	7.93651	14.7783	5.42005	5.91133	20.4082	0	7.34619	10.7991	2.20143	0.582411	20.9738	12.5858	12.9683	4.035	11.233	8.703	9.251	4.528	15.509
LTR101_Mam	0.296363	0.468959	0.430839	0.740079	0.453438	0.516019	-0.0980824	0.919922	0.446852	0.180566	45.6238	27.881	39.3162	59.5447	41.6667	46.0317	86.2069	38.3921	65.0246	102.041	75.6303	22.0386	25.9179	35.2229	25.6261	55.4307	51.4874	51.8732	37.607	49.081	63.208	66.57	28.922	52.93
LTR102_Mam	0.432485	0.341815	0.182545	0.819667	-0.0207147	1	-0.0357645	1	0.490763	0.333615	11.1732	1.85874	5.98291	21.0158	9.16667	9.52381	29.5567	2.25836	6.89655	15.3061	0	0.918274	6.47948	2.20143	4.07688	11.985	12.0137	10.0865	6.338	13.235	12.904	5.408	4.253	11.362
LTR103_Mam	0.428402	0.353414	-0.0344322	0.969409	-0.0769204	1	0.0198513	1	0.643467	0.151097	13.9665	11.1524	8.54701	22.7671	18.3333	15.873	20.936	3.1617	7.88177	15.3061	16.8067	1.83655	12.959	12.6582	11.6482	24.7191	25.7437	11.5274	11.222	18.991	10.66	11.316	12.422	20.663
LTR103b_Mam	0.395537	0.403861	0.429504	0.731803	0.43723	0.540298	-0.0459989	1	1.35413	0.000741065	4.65549	8.36431	13.6752	22.7671	18.3333	6.34921	38.1773	10.8401	18.7192	25.5102	25.2101	9.18274	4.31965	7.70501	5.82411	33.7079	41.762	21.6138	8.898	15.817	22.579	19.968	5.95	32.361
LTR104_Mam	0.54891	0.171631	0.381228	0.758807	0.700679	0.235546	0.132914	0.839431	0.899379	0.00694121	19.5531	21.3755	37.6068	63.0473	48.3333	23.8095	68.9655	34.327	30.5419	35.7143	134.454	36.7309	49.676	23.115	44.2632	58.427	48.0549	57.6369	26.178	45.063	44.611	68.966	39.018	54.706
LTR105_Mam	0.121971	0.83144	0.31224	0.782236	0.0809192	1	-0.0759061	1	0.36928	0.455955	12.1043	9.29368	7.69231	10.5079	10	14.2857	20.936	9.93677	21.6749	25.5102	0	5.50964	6.47948	3.8525	6.40652	13.4831	12.5858	17.2911	9.697	11.598	17.516	10.34	5.58	14.453
LTR106_Mam	-0.0608243	0.916607	0.169319	0.864767	0.0893817	0.930957	0.0793056	0.936807	0.567446	0.166569	44.6927	16.2639	22.2222	42.0315	20	15.873	65.2709	22.1319	23.6453	35.7143	50.4202	16.5289	53.9957	31.9207	23.8789	68.1648	27.46	40.3458	27.726	25.968	37.016	34.221	36.598	45.324
LTR107_Mam	-0.0537271	0.92773	0.216894	0.824862	0.441278	0.538047	0.103864	1	0.504934	0.288772	8.37989	8.36431	13.6752	8.75657	4.16667	15.873	22.1675	9.03342	15.7635	12.7551	50.4202	11.9376	12.959	23.115	12.813	23.97	11.4416	15.8501	10.14	9.599	15.655	25.038	16.296	17.087
LTR108a_Mam	-0.105402	0.854933	-0.159905	0.864698	-0.420524	1	-0.0404919	1	-0.165765	0.761676	8.37989	12.0818	11.9658	7.00525	8.33333	12.6984	9.85222	9.03342	3.94089	7.65306	0	2.75482	15.1188	3.30215	8.73617	6.74157	11.4416	8.64553	10.809	9.346	7.609	3.469	9.052	8.943
LTR10A	0.263046	0.443587	0.213723	0.826032	-0.0773125	0.92733	-0.0342197	0.979673	-0.0921229	0.784023	64.2458	59.4796	58.9744	84.063	65	79.3651	105.911	48.3288	77.8325	56.1224	67.2269	53.2599	69.1145	46.23	61.1532	61.4232	50.3432	59.0778	60.9	76.143	77.358	58.87	58.833	56.948
LTR10B	0.138757	0.750742	0.039086	1	0.0980356	1	0.0671571	1	0.463923	0.346615	1.8622	1.85874	2.5641	5.25394	3.33333	1.5873	2.46305	3.1617	1.97044	5.10204	0	2.75482	6.47948	6.05394	4.07688	4.49438	2.86041	8.64553	2.095	3.392	2.532	2.619	5.537	5.333
LTR10B1	0.0578643	0.90705	0.0889633	1	-0.229951	1	-0.0470641	1	0.12389	0.82588	3.72439	1.85874	7.69231	15.7618	0.833333	0	0	4.06504	16.7488	0	0	1.83655	4.31965	1.10072	0.582411	4.49438	3.43249	8.64553	4.425	5.532	6.938	0.612	2.001	5.524
LTR10B2	0.312895	0.525374	0.105972	0.906265	-0.0340595	1	0.068377	1	0.316418	0.546847	3.72439	9.29368	9.40171	8.75657	10.8333	17.4603	12.3153	9.03342	7.88177	10.2041	0	7.34619	15.1188	11.0072	9.90099	11.985	9.7254	11.5274	7.473	12.35	9.743	5.85	12.009	11.079
LTR10C	-0.381866	0.353433	-0.00801413	0.993489	-0.472116	0.467732	-0.124688	0.880682	0.258297	0.477885	55.8659	32.0632	55.5556	28.021	43.3333	25.3968	68.9655	28.0036	46.3054	30.6122	33.6134	25.7117	32.3974	36.3236	38.4391	76.4045	48.0549	48.9914	47.828	32.25	47.758	29.979	35.72	57.817
LTR10D	0.10865	0.839485	0.351764	0.758807	0.528436	1	0.00957138	1	1.3101	0.00239485	4.65549	6.97026	5.12821	0	8.33333	12.6984	23.399	6.3234	11.8227	25.5102	8.40336	9.18274	8.63931	5.50358	5.2417	20.9738	13.1579	38.9049	5.585	7.011	13.848	14.365	6.462	24.346
LTR10E	0.0724017	0.876579	0.077219	0.93646	0.303477	0.679519	0.010878	0.993014	0.474533	0.101143	41.8994	50.1859	52.1368	59.5447	42.5	53.9683	70.197	36.1337	53.202	53.5714	126.05	42.2406	43.1965	55.0358	47.1753	68.9139	76.087	61.9597	48.074	52.004	53.178	73.954	48.469	68.987
LTR10F	0.109194	0.850466	0.272765	0.788589	0.533177	0.402922	0.0115128	1	0.917098	0.0266939	7.44879	10.223	17.094	10.5079	19.1667	9.52381	50.4926	10.8401	7.88177	30.6122	75.6303	3.67309	15.1188	11.0072	11.6482	25.4682	21.7391	37.464	11.589	13.066	23.071	36.639	12.591	28.224
LTR10G	-0.111958	0.844233	-0.218502	0.816363	-0.389181	1	-0.0873774	1	-0.462079	0.3668	14.8976	12.0818	5.12821	17.5131	6.66667	3.1746	4.92611	3.61337	9.85222	5.10204	8.40336	0.918274	4.31965	7.70501	3.49447	2.24719	9.15332	5.76369	10.703	9.118	6.131	4.808	5.173	5.721
LTR12	1.47774	2.20399e-08	0.446379	0.733275	1.1495	0.022053	0.17898	0.747338	1.91621	1.62753e-16	42.8305	37.6394	27.3504	140.105	93.3333	136.508	165.025	36.5854	31.5271	198.98	201.681	33.9761	69.1145	48.4315	43.0984	168.539	128.146	165.706	35.94	123.315	77.712	144.879	53.548	154.131
LTR12B	0.436977	0.277415	0.101093	0.919316	-0.0827484	0.936148	0.027416	0.981754	0.423619	0.248322	23.2775	29.7398	29.0598	57.7933	30	39.6825	49.2611	21.2285	25.6158	15.3061	58.8235	16.5289	23.7581	33.5718	29.1206	40.4494	41.1899	34.5821	27.359	42.492	32.035	30.22	28.817	38.741
LTR12C	0.909464	2.29493e-16	0.479895	0.698596	0.786245	0.0820829	0.120639	0.824962	1.25643	2.62583e-49	541.899	547.398	576.923	1085.81	955	1150.79	1519.7	543.812	654.187	1364.8	1621.85	431.589	691.145	606.494	563.192	1318.35	1304.92	1400.58	555.407	1063.87	905.901	1139.41	620.277	1341.28
LTR12D	1.39472	4.25749e-08	0.58033	0.667296	1.2016	0.00969018	0.125015	0.884134	1.78154	3.28031e-15	43.7616	35.7807	34.188	103.327	111.667	136.508	171.182	44.2638	51.2315	173.469	176.471	54.1781	51.8359	58.3379	36.6919	126.592	147.025	159.942	37.91	117.167	88.893	134.706	48.955	144.52
LTR12E	0.377412	0.321639	-0.0408215	0.96701	-0.0346944	0.97169	-0.0169827	0.989937	0.572958	0.0898328	65.1769	34.8513	37.6068	49.0368	78.3333	60.3175	56.6502	46.0705	27.5862	45.9184	25.2101	51.4233	43.1965	51.7336	36.1095	101.124	64.0732	48.9914	45.878	62.563	43.436	40.851	43.68	71.396
LTR12F	0.365748	0.340293	-0.0204149	0.98483	-0.122398	0.90425	-0.062153	0.961428	0.539976	0.088969	36.3128	37.1747	37.6068	66.5499	39.1667	50.7937	61.5764	24.8419	23.6453	51.0204	42.0168	10.101	45.3564	32.4711	22.714	53.9326	68.0778	46.1095	37.031	52.17	36.688	34.379	33.514	56.04
LTR12_	0.897175	0.0127774	0.342262	0.770198	0.235609	0.788904	-0.00829935	0.993014	1.33596	4.18228e-05	18.622	28.8104	13.6752	68.3012	39.1667	44.4444	62.8079	20.7769	25.6158	35.7143	42.0168	14.6924	6.47948	29.169	20.3844	50.1873	68.6499	72.0461	20.369	50.637	36.4	30.808	18.678	63.628
LTR13	0.713561	6.73968e-06	0.351392	0.758807	0.404891	0.369085	0.0379107	0.978785	0.786994	3.05045e-08	250.466	200.743	249.573	371.278	390.833	409.524	519.704	221.771	254.187	344.388	436.975	224.977	276.458	272.977	185.207	411.236	374.714	439.481	233.594	390.545	331.887	335.447	244.881	408.477
LTR13A	0.229654	0.510363	0.354977	0.76578	0.382759	0.564253	-0.0781746	0.951183	0.761097	0.000728738	71.6946	61.803	90.5983	77.0578	80	112.698	199.507	64.1373	83.7438	153.061	134.454	51.4233	34.5572	81.4529	69.8893	133.333	124.714	134.006	74.699	89.919	115.796	112.979	61.967	130.684
LTR13_	0.204899	0.699671	0.0824715	0.92149	-0.115943	1	-0.0846668	1	0.611735	0.188097	8.37989	5.57621	15.3846	7.00525	11.6667	20.6349	27.0936	9.03342	1.97044	2.55102	8.40336	11.0193	8.63931	3.8525	2.32964	17.9775	18.8787	17.2911	9.78	13.102	12.699	7.325	4.94	18.049
LTR14	0.076671	0.896251	0.305986	0.786592	0.0259474	1	0.0517911	1	0.666699	0.145343	6.51769	11.6171	8.54701	7.00525	6.66667	17.4603	17.2414	15.8085	13.7931	5.10204	25.2101	6.42792	10.7991	11.0072	13.9779	14.9813	14.8741	25.9366	8.894	10.377	15.614	12.247	11.928	18.597
LTR14A	0.303047	0.510907	0.059274	1	0.00330374	1	0.0102489	1	0.582965	0.243078	3.72439	5.57621	2.5641	3.50263	10.8333	7.93651	17.2414	0.903342	0	0	0	9.18274	0	5.50358	6.98893	7.49064	10.8696	8.64553	3.955	7.424	6.048	3.061	4.164	9.002
LTR14B	0.630197	0.124713	0.395252	0.755507	0.320888	0.688446	0.113024	0.852414	0.850336	0.0340487	9.31099	13.4758	23.9316	31.5236	29.1667	31.746	43.1034	18.9702	27.5862	25.5102	42.0168	14.6924	38.8769	20.3632	17.4723	44.1948	30.3204	25.9366	15.573	30.812	29.887	27.406	25.571	33.484
LTR15	0.0177502	0.977182	0.185267	0.846163	-0.197882	0.827457	-0.0864694	0.922666	0.447157	0.257776	25.1397	20.4461	19.6581	22.7671	26.6667	15.873	71.4286	17.1635	8.867	20.4082	8.40336	17.4472	17.2786	17.6114	13.9779	26.2172	32.6087	37.464	21.748	21.769	32.486	15.42	16.289	32.097
LTR16	0.670572	0.0300679	0.426596	0.74572	0.45424	0.50159	0.0315611	0.981447	0.963738	0.000174637	44.6927	39.4981	52.1368	105.079	69.1667	66.6667	144.089	43.8121	54.1872	107.143	100.84	28.4665	38.8769	57.2372	44.8457	105.618	82.3799	95.1009	45.443	80.304	80.696	78.817	46.987	94.366
LTR16A	0.468826	0.0779097	0.269149	0.806699	0.0234769	0.97874	-0.0848152	0.948355	0.754168	0.00017816	123.836	87.8253	110.256	203.152	126.667	136.508	248.768	86.2692	105.419	130.102	151.261	67.034	99.3521	99.6147	88.5265	199.251	160.183	197.406	107.306	155.442	146.819	116.132	95.831	185.613
LTR16A1	0.461671	0.0824452	0.179129	0.85105	0.186214	0.791886	0.0382558	0.97943	0.578044	0.00959721	85.6611	73.4201	94.0171	138.354	106.667	119.048	155.172	72.7191	79.803	99.4898	142.857	76.2167	79.9136	102.367	80.3727	139.326	114.989	132.565	84.366	121.356	102.565	106.188	87.551	128.96
LTR16A2	0.0982451	0.825857	0.140769	0.8834	0.327478	0.640098	-0.010847	0.993014	0.271291	0.408353	48.4171	42.7509	52.9915	52.5394	50	53.9683	76.3547	45.1671	47.2906	61.2245	117.647	43.1589	41.0367	54.4854	43.0984	71.9101	52.6316	51.8732	48.053	52.169	56.271	74.01	46.207	58.805
LTR16B	0.215711	0.642383	0.224708	0.823946	-0.277358	0.728162	0.0288026	0.98171	0.241586	0.535889	36.3128	24.6283	37.6068	26.2697	36.6667	57.1429	54.1872	28.0036	48.2759	20.4082	33.6134	22.9568	25.9179	45.6797	30.2854	45.6929	34.3249	38.9049	32.849	40.026	43.489	25.659	33.961	39.641
LTR16B1	-0.0376405	0.942781	0.119998	0.901648	0.0720093	0.941121	0.0805563	0.948355	0.565282	0.0729912	31.6574	36.2454	44.4444	40.2802	30	39.6825	83.7438	25.7453	26.601	51.0204	42.0168	31.2213	47.5162	47.8811	37.8567	61.4232	64.6453	47.5504	37.449	36.654	45.363	41.42	44.418	57.873
LTR16B2	-0.0771334	0.866196	0.0640441	0.945437	0.049649	0.954752	-0.018786	0.988906	0.404851	0.207903	52.1415	51.5799	60.6838	63.0473	50	41.2698	82.5123	51.4905	43.3498	56.1224	75.6303	50.5051	69.1145	56.1365	38.4391	65.9176	53.2037	112.392	54.802	51.439	59.118	60.753	54.563	77.171
LTR16C	0.243589	0.313564	0.162258	0.862331	0.285921	0.614462	-0.0597643	0.966311	0.480865	0.00502154	182.495	150.558	194.017	217.163	179.167	238.095	325.123	150.407	147.783	234.694	319.328	147.842	164.147	171.712	156.086	257.678	229.405	255.043	175.69	211.475	207.771	233.955	163.982	247.375
LTR16D	0.0649095	0.91324	0.0683405	0.941574	0.333524	0.663462	-0.0418754	1	0.471732	0.295175	14.8976	9.29368	19.6581	19.2644	12.5	15.873	30.7882	5.42005	15.7635	40.8163	42.0168	3.67309	21.5983	8.80572	7.57135	21.7228	27.46	17.2911	14.616	15.879	17.324	28.835	12.658	22.158
LTR16D1	0.422391	0.346952	-0.0224293	1	-0.0116614	1	-0.0126258	1	0.104773	0.853443	11.1732	4.18216	0.854701	15.7618	11.6667	7.93651	3.69458	4.96838	5.91133	7.65306	0	5.50964	4.31965	2.75179	6.40652	6.74157	2.86041	10.0865	5.403	11.788	4.858	4.388	4.493	6.563
LTR16E1	0.410822	0.190404	0.0917259	0.923225	0.323989	0.637584	-0.0868509	0.945076	0.887007	7.04096e-05	70.7635	54.8327	73.5043	73.5552	85.8333	117.46	112.069	56.4589	53.202	107.143	134.454	49.5868	47.5162	64.3919	56.4939	124.345	129.863	126.801	66.367	92.283	73.91	97.061	56.134	127.003
LTR16E2	0.851215	0.00467778	0.13301	0.893884	0.70651	0.223277	0.0666514	0.961428	0.859959	0.00304489	40.9683	34.3866	30.7692	71.8039	67.5	79.3651	72.6601	22.5836	34.4828	84.1837	151.261	27.5482	49.676	40.1761	34.9447	71.161	76.659	57.6369	35.375	72.89	43.242	87.664	41.599	68.486
LTR17	0.318083	0.335055	0.12308	0.900044	-0.0111482	0.988828	-0.127699	0.884134	0.440946	0.0868223	64.2458	59.0149	82.0513	112.084	77.5	77.7778	149.015	39.2954	56.1576	73.9796	100.84	45.9137	36.7171	74.2983	45.4281	96.6292	93.8215	93.6599	68.437	89.121	81.489	73.578	52.148	94.704
LTR18A	0.124454	0.770215	0.272494	1	0.0437514	1	0.0526807	1	0.455313	0.362185	0	5.11152	3.4188	0	1.66667	12.6984	22.1675	2.71003	7.88177	0	16.8067	0.918274	8.63931	6.60429	4.07688	4.49438	9.7254	5.76369	2.843	4.788	10.92	5.908	6.44	6.661
LTR18B	0.202559	0.688488	-0.199302	0.843517	-0.297145	0.716066	-0.116347	1	0.264603	0.54719	27.933	20.9108	15.3846	31.5236	16.6667	33.3333	25.8621	9.03342	11.8227	15.3061	16.8067	12.8558	8.63931	19.2625	9.90099	22.4719	29.7483	28.8184	21.409	27.175	15.573	14.99	12.601	27.013
LTR18C	-0.0399922	0.948047	0.0993698	0.916609	-0.153972	1	0.0593246	1	-0.0083312	0.988591	14.8976	7.89963	6.83761	7.00525	6.66667	14.2857	16.0099	10.3884	9.85222	12.7551	0	5.50964	21.5983	11.0072	10.4834	9.73783	12.5858	5.76369	9.878	9.319	12.084	6.088	14.363	9.362
LTR19-int	-0.0216301	0.973171	0.0896772	0.923525	-0.353573	1	0.0191108	1	0.436441	0.365861	16.7598	6.97026	15.3846	12.2592	8.33333	17.4603	27.0936	10.3884	9.85222	5.10204	16.8067	1.83655	34.5572	7.70501	6.40652	32.2097	15.4462	11.5274	13.038	12.684	15.778	7.915	16.223	19.728
LTR19A	0.672626	0.0466097	0.398107	0.755507	0.304175	0.69565	-0.00112619	0.999442	1.10318	7.68922e-05	41.8994	36.2454	25.641	80.5604	50	60.3175	91.133	33.4237	51.2315	73.9796	50.4202	25.7117	43.1965	35.2229	27.9557	84.6442	70.9382	92.219	34.595	63.626	58.596	50.037	35.458	82.6
LTR19B	0.422212	0.366266	0.00810424	0.991972	0.0812543	1	-0.0425519	1	0.701397	0.122841	9.31099	6.97026	9.40171	21.0158	6.66667	20.6349	24.6305	2.71003	0	20.4082	8.40336	2.75482	0	1.10072	12.813	14.9813	15.4462	23.0548	8.561	16.106	9.114	10.522	4.638	17.827
LTR19C	-0.179293	0.725772	0.170375	0.86384	0.280497	0.721464	-0.0431564	0.975214	0.349563	0.405859	26.0708	22.3048	23.9316	17.5131	15.8333	26.9841	64.0394	14.9051	19.7044	40.8163	33.6134	25.7117	32.3974	16.5107	18.0547	47.9401	28.032	20.1729	24.102	20.11	32.883	33.38	22.321	32.048
LTR1A1	0.0393085	0.946183	-0.167329	1	-0.0690355	1	0.0317602	1	0.142503	0.801781	3.72439	3.71747	11.9658	7.00525	3.33333	11.1111	1.23153	4.51671	3.94089	10.2041	0	3.67309	12.959	11.0072	2.91206	4.49438	4.57666	15.8501	6.469	7.15	3.23	4.626	8.959	8.307
LTR1A2	0.646285	0.000866707	0.31287	0.771605	0.406888	0.500594	0.198332	0.701405	0.658012	0.000122064	121.043	142.658	135.043	225.919	205	219.048	277.094	146.341	124.138	318.878	151.261	107.438	205.184	152.449	153.174	222.472	210.526	210.375	132.915	216.656	182.524	192.525	170.269	214.458
LTR1B	-0.229629	0.56908	0.0856507	0.927507	-0.277493	0.712429	-0.0995296	0.92804	-0.171753	0.621051	50.2793	47.3978	58.1197	45.5342	38.3333	44.4444	78.8177	46.0705	47.2906	45.9184	58.8235	25.7117	34.5572	43.4783	48.3401	46.4419	42.3341	47.5504	51.932	42.771	57.393	43.485	42.125	45.442
LTR1D	-0.078393	0.883027	-0.0241345	1	0.204304	1	-0.0216509	1	0.348021	0.510451	5.58659	4.64684	6.83761	0	8.33333	4.7619	8.62069	4.51671	2.95567	12.7551	16.8067	2.75482	0	2.75179	8.73617	5.24345	8.00915	14.4092	5.69	4.365	5.364	10.772	3.829	9.221
LTR1D1	0.130804	0.817928	-0.16803	0.851777	-0.203288	1	-0.0307547	1	0.328552	0.505236	7.44879	13.0112	13.6752	21.0158	10	11.1111	14.7783	3.61337	4.92611	15.3061	0	4.59137	2.15983	15.41	8.15376	12.7341	16.0183	20.1729	11.378	14.042	7.773	6.632	8.575	16.308
LTR1E	0.765296	0.0463068	0.0770991	1	-0.0520296	1	0.0213871	1	0.68206	0.1526	1.8622	1.85874	1.7094	14.0105	3.33333	15.873	4.92611	1.80668	1.97044	0	0	1.83655	0	7.15465	1.16482	7.49064	3.43249	8.64553	1.81	11.072	2.901	0.612	2.773	6.523
LTR1F1	0.297072	0.534784	0.375067	0.752483	0.0280857	1	-0.0170883	1	0.68408	0.160411	6.51769	6.97026	3.4188	7.00525	18.3333	3.1746	12.3153	7.22674	23.6453	17.8571	0	0	4.31965	8.80572	0	19.4757	17.1625	2.88184	5.636	9.504	14.396	5.952	4.375	13.173
LTR2	0.408853	0.162457	0.270307	0.803555	0.649704	0.225075	-0.131662	0.884134	0.620643	0.0121443	94.9721	71.0967	70.0855	126.095	87.5	115.873	162.562	66.3957	90.6404	132.653	268.908	75.2984	60.4752	64.9422	66.3949	132.584	145.881	90.7781	78.718	109.823	106.533	158.953	63.937	123.081
LTR21A	0.1208	0.77225	0.219363	0.814474	0.341404	0.61602	-0.0397348	0.978785	0.196263	0.508186	69.8324	60.4089	61.5385	49.0368	91.6667	66.6667	91.133	75.4291	68.9655	107.143	134.454	45.9137	43.1965	66.0429	64.6476	70.412	69.7941	83.5735	63.927	69.123	78.509	95.837	57.962	74.593
LTR21B	0.096911	0.854933	0.225926	0.809209	0.558393	0.37307	0.0280573	1	0.564463	0.255073	11.1732	4.18216	3.4188	7.00525	15	0	25.8621	4.51671	7.88177	20.4082	33.6134	7.34619	4.31965	9.35608	8.73617	13.4831	12.5858	10.0865	6.258	7.335	12.754	20.456	7.471	12.052
LTR22A	0.477313	0.276816	0.236987	0.794142	0.607517	1	0.0295908	1	1.4101	0.00111936	5.58659	1.85874	6.83761	14.0105	5	15.873	23.399	3.1617	6.89655	25.5102	16.8067	7.34619	0	7.70501	10.4834	17.9775	23.4554	24.4957	4.761	11.628	11.152	16.554	6.063	21.976
LTR22B	0.247654	0.629954	0.283966	0.798639	0.404412	0.584907	-0.0436815	1	0.35011	0.456469	21.4153	9.29368	13.6752	31.5236	10.8333	19.0476	30.7882	13.5501	27.5862	20.4082	50.4202	17.4472	17.2786	6.60429	12.813	22.4719	18.3066	20.1729	14.795	20.468	23.975	29.425	12.232	20.317
LTR22B1	-0.669536	0.10757	0.0598235	0.951251	-0.43665	1	-0.0170293	1	-0.392813	0.440492	12.1043	13.0112	16.2393	7.00525	5	0	16.0099	9.03342	21.6749	7.65306	8.40336	4.59137	17.2786	12.6582	9.90099	14.9813	7.43707	2.88184	13.785	4.002	15.573	6.883	13.279	8.433
LTR22C0	0.248999	0.630148	0.108738	0.906315	0.450573	0.519047	-0.055951	1	0.0207144	0.972058	13.0354	10.6877	5.98291	19.2644	8.33333	15.873	19.7044	8.58175	9.85222	40.8163	16.8067	7.34619	4.31965	6.60429	8.15376	8.98876	6.86499	15.8501	9.902	14.49	12.713	21.656	6.359	10.568
LTR22E	0.202153	0.619389	0.190752	0.845516	0.332115	0.591698	0.024493	0.98667	0.492665	0.0824072	44.6927	48.7918	51.2821	73.5552	43.3333	58.7302	80.0493	38.8437	62.069	71.4286	58.8235	62.4426	53.9957	49.5322	48.9225	68.1648	76.087	66.2824	48.256	58.54	60.321	64.232	50.817	70.178
LTR23	0.569102	0.143023	0.263258	0.810314	0.425692	0.55945	-0.0217598	0.98667	0.785811	0.0154159	26.0708	23.2342	41.0256	84.063	39.1667	34.9206	64.0394	20.7769	48.2759	28.0612	142.857	18.3655	19.4384	31.3704	30.8678	51.6854	58.3524	59.0778	30.11	52.717	44.364	63.095	27.226	56.372
LTR24	0.0140951	0.980743	0.0918574	0.925064	0.131731	0.888114	0.0840272	0.944455	0.219594	0.573989	32.5885	28.3457	32.4786	31.5236	35	26.9841	49.2611	23.4869	33.4975	48.4694	33.6134	26.6299	36.7171	35.7733	39.0215	42.6966	34.897	33.1412	31.138	31.169	35.415	36.238	37.171	36.912
LTR24B	0.334314	0.445963	0.204508	0.842284	0.107795	0.913626	-0.171306	1	0.787841	0.0286369	23.2775	19.5167	27.3504	35.0263	31.6667	30.1587	44.335	18.5185	31.5271	28.0612	33.6134	22.0386	6.47948	15.41	11.6482	39.7004	33.1808	66.2824	23.382	32.284	31.46	27.904	11.179	46.388
LTR24C	0.790405	0.0549592	0.244018	0.797028	0.51787	0.423649	0.0639104	1	0.316517	0.552144	7.44879	5.11152	8.54701	26.2697	20.8333	12.6984	32.0197	11.2918	1.97044	5.10204	50.4202	12.8558	19.4384	9.90644	5.82411	11.985	14.8741	2.88184	7.036	19.934	15.094	22.793	11.723	9.914
LTR25	0.379324	0.364453	0.439505	0.738356	0.210763	0.804671	0.146337	0.83224	0.597949	0.069962	37.2439	29.7398	29.0598	75.3065	33.3333	31.746	92.3645	38.3921	39.4089	51.0204	16.8067	41.3223	60.4752	34.1222	42.516	62.1723	45.7666	46.1095	32.015	46.795	56.722	36.383	45.704	51.349
LTR25-int	0.731166	0.0470149	0.311181	0.781013	0.411792	0.559055	0.106486	0.898241	1.08501	0.0010162	22.3464	18.1227	19.6581	47.2855	35	39.6825	82.5123	15.3568	15.7635	25.5102	33.6134	34.8944	30.2376	28.6186	23.2964	55.4307	44.6224	46.1095	20.042	40.656	37.878	31.339	27.384	48.721
LTR26	0.560093	0.177103	0.416107	0.747216	0.364798	0.635785	0.018903	1	0.861647	0.0234	13.9665	15.3346	17.094	28.021	30	25.3968	55.4187	21.6802	16.7488	38.2653	33.6134	11.0193	12.959	12.6582	23.2964	35.206	26.3158	38.9049	15.465	27.806	31.283	27.633	16.305	33.476
LTR26B	0.476396	0.277598	0.110852	1	0.265404	1	-0.0129347	1	1.10146	0.0154085	7.44879	4.18216	1.7094	14.0105	11.6667	6.34921	12.3153	4.96838	2.95567	10.2041	16.8067	3.67309	6.47948	4.95322	0	20.9738	13.73	14.4092	4.447	10.675	6.746	10.228	3.811	16.371
LTR26C	0.329211	0.493957	0.217063	0.824862	0.411279	0.577675	-0.0399557	1	0.934711	0.0152607	15.8287	12.0818	12.8205	17.5131	15.8333	26.9841	39.4089	11.7435	11.8227	45.9184	16.8067	11.0193	15.1188	11.0072	8.73617	33.7079	26.8879	33.1412	13.577	20.11	20.992	24.581	11.621	31.246
LTR26E	0.10101	0.858819	-0.103613	1	-0.0287106	1	-0.00436376	1	0.288021	0.591997	5.58659	6.04089	8.54701	7.00525	7.5	9.52381	7.38916	5.42005	1.97044	5.10204	8.40336	6.42792	10.7991	6.60429	3.49447	5.99251	13.73	8.64553	6.725	8.01	4.927	6.644	6.966	9.456
LTR2752	-0.0670761	0.910575	0.0817778	0.933901	0.0176727	0.98607	0.0542653	1	0.868526	0.0242408	13.0354	16.7286	13.6752	17.5131	15.8333	6.34921	25.8621	9.93677	15.7635	30.6122	8.40336	5.50964	10.7991	23.115	18.0547	33.7079	34.3249	25.9366	14.48	13.232	17.187	14.842	17.323	31.323
LTR27B	0.196712	0.687388	-0.144215	1	0.382783	1	-0.0316162	1	0.364922	0.487211	10.2421	1.85874	2.5641	10.5079	8.33333	3.1746	3.69458	2.25836	0.985222	10.2041	25.2101	6.42792	2.15983	4.40286	1.74723	8.2397	7.43707	8.64553	4.888	7.339	2.313	13.947	2.77	8.107
LTR27E	0.375782	0.431375	-0.129989	1	0.578219	0.348281	-0.0771387	1	1.10613	0.00892308	3.72439	9.75836	9.40171	10.5079	18.3333	11.1111	7.38916	4.96838	3.94089	12.7551	67.2269	7.34619	0	3.8525	4.07688	21.7228	25.1716	24.4957	7.628	13.317	5.433	29.109	2.643	23.797
LTR28B	0.888478	0.018843	0.183866	1	0.650688	0.168508	0.0340372	1	1.56473	0.000456789	0	0.929368	5.12821	17.5131	5	23.8095	17.2414	3.61337	0.985222	7.65306	75.6303	1.83655	0	8.25537	4.07688	20.9738	8.58124	28.8184	2.019	15.441	7.28	28.373	4.111	19.458
LTR28C	0.141456	0.719687	0.187221	0.845516	0.131534	0.86805	0.0791987	0.951183	0.311688	0.284058	62.3836	66.9145	53.8462	61.296	80.8333	61.9048	98.5222	51.0388	75.8621	76.5306	84.0336	56.0147	95.0324	61.6401	59.9884	80.1498	64.0732	92.219	61.048	68.011	75.141	72.193	72.22	78.814
LTR29	0.709718	0.0630737	0.276986	0.804056	0.513759	0.43732	0.0452388	0.971434	0.994619	0.0061391	18.622	15.7993	23.9316	28.021	35.8333	53.9683	46.798	14.9051	29.5567	51.0204	33.6134	22.9568	34.5572	18.1618	18.6372	60.6742	29.1762	47.5504	19.451	39.274	30.42	35.864	23.785	45.8
LTR2B	0.367575	0.340414	0.24408	0.816419	0.434973	0.514522	0.0171853	0.989886	0.728977	0.0184122	55.8659	28.8104	38.4615	64.7986	55	49.2063	87.4384	35.682	46.3054	81.6327	84.0336	37.6492	53.9957	37.4243	38.4391	80.8989	75.5149	57.6369	41.046	56.335	56.475	67.772	43.286	71.35
LTR2C	0.476762	0.0274206	0.424075	0.717981	0.285599	0.569789	0.190729	0.731728	0.441305	0.0132845	139.665	142.658	168.376	262.697	190.833	195.238	307.882	164.408	197.044	232.143	134.454	181.818	233.261	189.323	148.515	199.251	215.103	203.17	150.233	216.256	223.111	182.805	190.366	205.841
LTR3	0.499087	0.0457969	0.340587	0.76578	0.174694	0.82054	-0.0531987	0.973034	0.548508	0.0162399	88.4544	85.5019	79.4872	124.343	130	117.46	195.813	90.7859	81.7734	109.694	151.261	60.6061	82.0734	75.399	79.7903	120.599	149.314	106.628	84.481	123.935	122.791	107.187	79.088	125.514
LTR30	0.419989	0.319286	0.0265861	0.978931	0.159823	0.867574	0.112083	0.887706	0.802166	0.0198121	22.3464	20.4461	28.2051	24.5184	33.3333	49.2063	38.1773	14.4535	22.6601	35.7143	58.8235	8.26446	28.0778	44.0286	23.2964	37.4532	44.0503	57.6369	23.666	35.686	25.097	34.267	31.801	46.38
LTR31	0.282089	0.570079	0.0364305	0.964802	0.0562307	1	-0.103081	1	0.615634	0.187016	9.31099	10.223	5.98291	10.5079	3.33333	28.5714	22.1675	5.42005	1.97044	22.9592	0	3.67309	0	4.40286	1.74723	14.9813	13.73	21.6138	8.506	14.138	9.853	8.877	2.05	16.775
LTR32	0.522989	0.118004	0.244067	0.815083	0.0975112	0.920345	0.0380192	0.978782	0.558531	0.0655425	40.9683	36.2454	41.8803	68.3012	52.5	66.6667	78.8177	35.2304	46.3054	66.3265	42.0168	26.6299	36.7171	59.4386	30.8678	59.9251	53.7757	72.0461	39.698	62.489	53.451	44.991	42.341	61.916
LTR33	0.305743	0.0871111	0.116278	0.896962	0.143866	0.813652	0.0196732	0.987388	0.444575	0.000891579	336.127	276.022	329.06	423.818	343.333	411.111	551.724	247.516	258.128	454.082	361.345	250.689	319.654	327.463	307.513	437.453	426.773	417.867	313.736	392.754	352.456	355.372	318.21	427.365
LTR33A	0.426145	0.236158	0.107522	0.914147	0.222489	0.79478	-0.0625679	0.962134	0.996883	0.000152648	31.6574	49.2565	51.2821	80.5604	65	47.619	96.0591	29.3586	31.5271	89.2857	58.8235	26.6299	34.5572	45.1293	35.5271	107.116	89.8169	89.3372	44.065	64.393	52.315	58.246	38.405	95.423
LTR33A_	0.551829	0.105735	0.408688	0.752297	0.114375	0.899798	-0.00838769	0.99517	1.08341	3.26052e-05	37.2439	42.7509	64.1026	87.5657	51.6667	96.8254	123.153	62.3306	51.2315	61.2245	58.8235	44.9954	47.5162	45.6797	48.3401	130.337	105.263	92.219	48.032	78.686	78.905	55.014	47.179	109.273
LTR33B	0.442526	0.114252	0.370243	0.755052	-0.018114	0.984018	0.162233	0.822101	0.684503	0.00257657	74.4879	65.0558	71.7949	106.83	100	92.0635	146.552	88.9792	72.9064	91.8367	84.0336	43.1589	79.9136	98.514	82.7024	105.618	127.002	116.715	70.446	99.631	102.812	73.01	87.043	116.445
LTR33C	0.20284	0.626258	0.12477	0.89597	-0.299876	0.693757	-0.0751929	0.951183	0.23127	0.502143	45.6238	39.0335	41.0256	45.5342	45.8333	58.7302	64.0394	37.9404	43.3498	33.1633	50.4202	20.202	36.7171	36.3236	34.9447	53.1835	44.6224	53.3141	41.894	50.033	48.443	34.595	35.995	50.373
LTR34	0.392334	0.406424	-0.0848426	0.925552	0.453859	0.523112	-0.0377187	1	0.0105669	0.984873	11.1732	10.223	10.2564	19.2644	11.6667	22.2222	13.5468	3.61337	9.85222	10.2041	50.4202	15.6107	2.15983	13.2086	6.98893	8.98876	13.73	8.64553	10.551	17.718	9.004	25.412	7.452	10.455
LTR35	-0.00467856	0.995558	0.05972	0.951251	0.420565	0.556368	0.0516909	0.967072	0.0408002	0.935441	20.4842	17.658	25.641	14.0105	21.6667	26.9841	34.4828	25.7453	9.85222	38.2653	58.8235	20.202	28.0778	18.1618	29.1206	17.9775	28.032	18.732	21.261	20.887	23.36	39.097	25.12	21.581
LTR35B	-0.411536	0.324853	-0.0678199	0.944418	-0.155729	0.86679	-0.0093563	0.9936	-0.0725025	0.866265	33.5196	36.2454	40.1709	21.0158	31.6667	19.0476	22.1675	31.617	47.2906	51.0204	16.8067	21.1203	38.8769	41.8272	27.9557	44.9438	24.5995	34.5821	36.645	23.91	33.692	29.649	36.22	34.708
LTR36	0.650316	0.129054	0.129964	0.888602	0.492335	1	0.0862918	1	1.18357	0.00501443	5.58659	8.829	5.98291	21.0158	10	22.2222	11.0837	10.8401	5.91133	17.8571	8.40336	16.5289	4.31965	17.6114	12.813	26.9663	21.7391	20.1729	6.799	17.746	9.278	14.263	11.581	22.959
LTR37-int	0.422117	0.241294	0.188907	0.847653	0.142347	0.866501	0.093567	0.93229	0.657184	0.0340487	40.9683	41.3569	41.8803	75.3065	42.5	65.0794	77.5862	41.1021	37.4384	56.1224	50.4202	39.4858	73.4341	45.6797	37.8567	77.1536	46.3387	89.3372	41.402	60.962	52.042	48.676	52.324	70.943
LTR37A	-0.00935476	0.985867	-0.0300665	0.976397	0.173616	0.829081	0.126737	0.891135	0.352746	0.257144	70.7635	45.539	52.9915	63.0473	64.1667	38.0952	77.5862	33.4237	54.1872	53.5714	109.244	55.0964	84.2333	63.8415	63.4828	90.6367	60.6407	69.1643	56.431	55.103	55.066	72.637	70.519	73.481
LTR37B	0.376378	0.373739	0.181552	0.857122	-0.290397	0.716066	-0.0644819	0.96112	0.235148	0.547618	40.0372	25.0929	30.7692	28.021	36.6667	73.0159	66.5025	29.3586	27.5862	30.6122	16.8067	19.2837	23.7581	24.7661	30.8678	36.7041	36.0412	43.2277	31.966	45.901	41.149	22.234	26.464	38.658
LTR39	0.844962	0.0084708	0.216724	0.820321	0.565647	0.379855	0.0700229	0.951183	0.741811	0.0245684	49.3482	22.7695	35.8974	73.5552	75.8333	73.0159	141.626	18.5185	15.7635	119.898	75.6303	23.8751	62.635	31.3704	38.4391	65.9176	50.9153	79.2507	36.005	74.135	58.636	73.134	44.148	65.361
LTR39-int	0.181733	0.654247	0.0818052	1	-0.104769	1	0.00810923	1	0.940987	0.0445618	3.72439	1.39405	0.854701	0	5	6.34921	4.92611	3.61337	0.985222	0	0	0	0	6.05394	0.582411	8.2397	5.72082	14.4092	1.991	3.783	3.175	0	2.212	9.457
LTR3A	0.117657	0.556718	0.229941	0.810022	-0.125697	0.79489	-0.071954	0.948466	0.272594	0.0593175	320.298	320.167	335.897	388.792	328.333	350.794	592.365	283.198	334.975	306.122	336.134	266.299	347.732	309.301	268.492	391.011	352.975	449.568	325.454	355.973	403.513	302.852	308.508	397.851
LTR3B	-0.0672395	0.904734	-0.20632	1	-0.301951	1	-0.0463431	1	0.372991	0.474059	9.31099	7.43494	3.4188	10.5079	1.66667	6.34921	3.69458	2.71003	3.94089	5.10204	0	0.918274	6.47948	4.40286	2.32964	6.74157	10.2975	15.8501	6.722	6.175	3.448	2.007	4.404	10.963
LTR3B_	-0.10241	0.851741	0.0760982	0.939512	-0.369719	0.620627	-0.129955	0.84659	-0.257668	0.543282	31.6574	22.7695	34.188	42.0315	25	12.6984	50.4926	26.6486	21.6749	12.7551	25.2101	21.1203	21.5983	20.3632	19.2196	22.4719	23.4554	24.4957	29.538	26.577	32.939	19.695	20.394	23.474
[truncated: 552 more rows]
