# Supplementary material for: PARP7 inhibitors enhance the immunogenic effects of radiation in pancreatic cancer cells
Source: Mol Ther Oncol. 2026 Jun 8;34(3):201258. doi: 10.1016/j.omton.2026.201258 (PMC13316578; doi:10.1016/j.omton.2026.201258)
Supplement: Table S5. Raw data with uncropped western blot replicates [file mmc4.xlsx]

## Sheet: Figure 4A 0Gy
Antibody			Merged
cGAS
		55
pSTING		40
		35
STING
		40
		35
pTBK1
		100
TBK1
		100
		55
pIRF3		40
IRF3		55
		40
		35
pRelA
		70
		55
RelA
		55
		130
p100/p52		100
		70
		55
pSTAT1
		130
		100
STAT1
		130
		100
pSTAT3
		130
		100
STAT3
		130
		100
		40
GAPDH		35

## Sheet: Figure 4A 3x8Gy 
Antibody			Merged
cGAS
		55
pSTING		40
		35
STING
		40
		35
pTBK1
		100
TBK1
		100
pIRF3		70
		55
		40
IRF3
		55
		40
pRelA
		70
		55
RelA
		55
		130
p100/p52		100
		70
		55
pSTAT1
		130
		100
STAT1
		130
		100
pSTAT3
		130
		100
STAT3
		130
		100
		40
GAPDH		35

## Sheet: Figure 4B 
BxPC-3
Antibody		Exposure used							Merged
cGAS
								55
								40
								35
pSTING
								40
STING								35
								100
RIG-I
								100
MAVS								70
								100
pTBK1
								100
TBK1
								55
IRF3
								40
IKBa								35
pRelA
RelA								55
								100
p100/p52								70
								55
pSTAT1
								100
STAT1
								100
								100
pSTAT3
STAT3								100
GAPDH								35

## Sheet: Figure 4B rep.2
BxPC-3 _ second replicate
Antibody		Exposure used							Merged
cGAS
								55
pSTING								40
								35
STING								40
								35
								100
RIG-I
MAVS								100
								70
								100
pTBK1
								100
TBK1
								55
								40
IRF3
IKBa								35
								70
pRelA
								70
RelA
p100/p52
pSTAT1								100
STAT1								100
								100
pSTAT3
STAT3								100
								40
GAPDH								35

## Sheet: Figure 5A 
PANC-1
Antibody			Exposure						Merged
cGAS
	0 Gy
	3x8 Gy							55
pSTING	0 Gy							40
								35
	3x8 Gy
STING
	0 Gy							40
								35
	3x8 Gy
RIG-I	0 Gy								100
	3x8 Gy
MAVS
	0 Gy							100
	3x8 Gy							70
pTBK1
	0 Gy
	3x8 Gy							100
TBK1
	0 Gy							100
	3x8 Gy
								55
	0 Gy
pIRF3								40
	3x8 Gy
IRF3								55
	0 Gy							40
	3x8 Gy
pRelA	0 Gy
								55
	3x8 Gy
RelA
	0 Gy
	3x8 Gy							55
p100/p52								100
	0 Gy
								70
	3x8 Gy							55
pSTAT1
	0 Gy
	3x8 Gy							100
STAT1
	0 Gy
								100
	3x8 Gy
pSTAT3
	0 Gy
								100
	3x8 Gy
STAT3
	0 Gy							100
	3x8 Gy
	0 Gy							40
GAPDH								35
	3x8 Gy

## Sheet: Figure 5A rep.2
PANC-1 _ second replicate
Antibody			Exposure						Merged
cGAS
	0 Gy
	3x8 Gy							55
pSTING	0 Gy							40
								35
	3x8 Gy
STING
	0 Gy							40
								35
	3x8 Gy
RIG-I	0 Gy								100
	3x8 Gy
MAVS
	0 Gy							100
	3x8 Gy							70
pTBK1
	0 Gy
	3x8 Gy							100
TBK1
	0 Gy							100
	3x8 Gy
								55
	0 Gy
pIRF3								40
	3x8 Gy
IRF3								55
	0 Gy							40
	3x8 Gy
pRelA	0 Gy
								55
	3x8 Gy
RelA
	0 Gy
	3x8 Gy							55
								130
p100/p52								100
	0 Gy
								70
	3x8 Gy							55
pSTAT1
	0 Gy
	3x8 Gy							100
STAT1
	0 Gy
								100
	3x8 Gy
pSTAT3
	0 Gy
								100
	3x8 Gy
STAT3
	0 Gy							100
	3x8 Gy
	0 Gy							40
GAPDH								35
	3x8 Gy

## Sheet: Figure 5B
PANC-1
Antibody		Exposure used							Merged
									70
cGAS
									55
										55
										40
pSTING										37
								55
STING								40
								37
RIG-I									100
MAVS								100
								100
pTBK1
								100
TBK1
								55
								40
pIRF3
								55
								40
IRF3
								40
								35
IKBa
								55
pRelA
									55
RelA
								100
								70
p100/p52
								55
pSTAT1									100
STAT1								100
									100
pSTAT3									70
									100
STAT3
									70
								40
GAPDH
								35

## Sheet: Figure 5B rep.2
PANC-1 _ second replicate
Antibody		Exposure used							Merged
									55
cGAS
										40
										35
pSTING										25
								40
STING								35
								25
								100
RIG-I
MAVS								100
								70
								100
pTBK1
TBK1								100
								55
								40
pIRF3
								55
IRF3
								40
IKBa
								35
								55
pRelA
RelA								55
								100
p100/p52								70
								55
pSTAT1
									100
STAT1								100
									100
pSTAT3
STAT3									100
								40
GAPDH
								35

## Sheet: Figure S1
Antibody			Merged
cGAS
		55
pSTING		40
		35
STING
		40
		35
pTBK1
		130
		100
TBK1
		130
		130
		100
pIRF3		55
		40
		35
IRF3		55
		40
		35
pNFkB
		70
		55
NFkB
		70
		55
		130
p100/p52		100
		70
		55
pSTAT1
		130
		100
STAT1
		130
		100
pSTAT3
		100
		70
		55
STAT3
		100
		70
		55
		40
GAPDH		35

## Sheet: Figure S2C
Antibody			Merged
cGAS
		55
pSTING		40
		35
STING
		40
		35
pTBK1
		130
		100
TBK1
		130
		100
pIRF3		40
		35
IRF3		40
		35
pNFkB
		70
		55
NFkB
		70
		55
p100/p52		100
		55
pSTAT1
		130
		100
STAT1
		100
pSTAT3
		100
		70
		55
STAT3
		100
		70
		55
GAPDH		55
		40
		35

[truncated: 6 more sheets: Figure S4, Figure S4 rep.2, Figure S5, Figure S5 rep.2, Figure S7, Figure S8]
